# Supplementary material for: A20 and ABIN-1 cooperate in balancing CBM complex-triggered NF-κB signaling in activated T cells
Source: Cell Mol Life Sci. 2022 Jan 31;79(2):112. doi: 10.1007/s00018-022-04154-z (PMC8803816; doi:10.1007/s00018-022-04154-z)
Supplement: Supplementary file 1 — Supplementary file1 (XLSX 1032 KB) [file 18_2022_4154_MOESM1_ESM.xlsx]

## Sheet: BCL-IP_WT_PI vs US
minus_LOG(P-value)	log2 fold change	Protein IDs	Majority protein IDs	Protein names	Gene names	Symbol color	Peptides	Razor + unique peptides	Unique peptides	Sequence coverage [%]	Unique + razor sequence coverage [%]	Unique sequence coverage [%]	Mol. weight [kDa]	Q-value	Score	Intensity	MS/MS Count	Bcl-IP_1 CK1aWT_us	Bcl-IP_2 CK1aWT_us	Bcl-IP_3 CK1aWT_us	Bcl-IP_4 CK1aWT_PI	Bcl-IP_5 CK1aWT_PI	Bcl-IP_6 CK1aWT_PI	Bcl-IP_7 CK1aDN_PI	Bcl-IP_8 CK1aDN_PI	Bcl-IP_9 CK1aDN_PI
5.3051	3.58179	Q15025;E7EMV7;A0A0A0MRZ4;Q15025-7;Q15025-8;Q15025-5;Q15025-6;Q15025-4;Q15025-3;Q15025-2;H0YC17;E7EW15	Q15025;E7EMV7;A0A0A0MRZ4;Q15025-7;Q15025-8;Q15025-5;Q15025-6;Q15025-4;Q15025-3;Q15025-2;H0YC17	TNFAIP3-interacting protein 1	TNIP1	Color [DarkGray]	3	3	3	4.7	4.7	4.7	71.863	0	5.6018	207660000	8	22.4265	22.4296	22.7028	26.1737	26.1428	25.9878	21.2011	21.736	20.183
4.5865	6.39137	Q9BXL7;H7BY05;Q9H257;E2QRC0;Q9H257-3;Q9H257-2	Q9BXL7	Caspase recruitment domain-containing protein 11	CARD11	Color [DarkGray]	82	82	82	63.3	63.3	63.3	133.28	0	323.31	659820000000	1035	24.8875	24.2788	24.7892	31.4874	30.78	30.8623	22.4604	22.4836	25.3524
3.99936	0.20798	P31943;G8JLB6;E9PCY7;D6RBM0;D6RIU0;E7EQJ0;D6RAM1;D6R9T0;D6RFM3;D6RIT2;E7EN40;D6RDU3;D6RJ04;D6RIH9;H0YB39;E5RGV0;D6RDL0;E5RGH4;H0YAQ2;H0YBD7;H0YBG7;D6RF17	P31943;G8JLB6;E9PCY7;D6RBM0;D6RIU0;E7EQJ0;D6RAM1;D6R9T0;D6RFM3;D6RIT2;E7EN40;D6RDU3;D6RJ04;D6RIH9;H0YB39	Heterogeneous nuclear ribonucleoprotein H;Heterogeneous nuclear ribonucleoprotein H, N-terminally processed	HNRNPH1	Color [DarkGray]	10	10	5	31	31	17.8	49.229	0	171.78	30095000000	170	30.8602	30.8533	30.871	31.079	31.0845	31.045	30.9664	30.8166	30.8579
3.83145	5.7046	Q12933;Q12933-4;Q12933-3;Q12933-2	Q12933;Q12933-4;Q12933-3;Q12933-2	TNF receptor-associated factor 2	TRAF2	Color [DarkGray]	6	6	6	13.6	13.6	13.6	55.859	0	77.413	619300000	16	21.4078	22.1242	22.4105	27.3984	28.2333	27.4247	20.9744	24.0564	22.8676
3.45526	3.67696	Q9BYM8;H0Y4S7;B4DML5;G3XAG9;Q9BYM8-4;Q9BYM8-3;A6PVJ6;Q5JWR1;A6PVJ7	Q9BYM8;H0Y4S7;B4DML5;G3XAG9;Q9BYM8-4;Q9BYM8-3	RanBP-type and C3HC4-type zinc finger-containing protein 1	RBCK1	Color [DarkGray]	3	3	3	9.2	9.2	9.2	57.571	0	11.974	310370000	6	22.9855	22.6214	22.1931	26.2307	26.6991	25.9011	22.6236	22.1957	22.863
3.42081	2.60788	Q9H0F6;H0YCU2;Q9H0F6-2	Q9H0F6;H0YCU2;Q9H0F6-2	Sharpin	SHARPIN	Color [DarkGray]	2	2	2	7	7	7	39.949	0.00054645	3.0841	122130000	4	22.3803	21.7459	22.1266	24.4033	24.8826	24.7906	22.0795	22.8972	20.6529
3.38748	-1.21185	P35612;P35612-2;P35612-8;P35612-9;P35612-4;P35612-3;C9J080;C9JTM0;P35612-5;P35612-6	P35612;P35612-2;P35612-8;P35612-9;P35612-4;P35612-3;C9J080;C9JTM0;P35612-5;P35612-6	Beta-adducin	ADD2	Color [DarkGray]	2	2	2	2.3	2.3	2.3	80.853	0.0051378	1.7853	271040000	4	24.6408	24.9628	24.8029	23.5968	23.4799	23.6942	24.0221	23.7037	23.691
3.27626	0.302465	O43390;O43390-2;O43390-3;O43390-4;B4DT28	O43390;O43390-2;O43390-3;O43390-4;B4DT28	Heterogeneous nuclear ribonucleoprotein R	HNRNPR	Color [DarkGray]	13	10	10	28.6	23.7	23.7	70.942	0	108.39	8585200000	136	28.9412	28.9555	28.9894	29.2534	29.2258	29.3143	29.1988	29.088	28.7799
3.27492	2.07473	Q14164;A0A075B7B4;A0A075B7C7;A0A075B7D5;Q14164-2	Q14164;A0A075B7B4;A0A075B7C7;A0A075B7D5;Q14164-2	Inhibitor of nuclear factor kappa-B kinase subunit epsilon	IKBKE	Color [DarkGray]	2	2	2	2.8	2.8	2.8	80.461	0.00054318	3.0332	54753000	2	21.7935	22.047	22.4593	24.2593	24.2167	24.0479	21.5603	22.1559	21.1437
3.20123	-1.5789	P61073;P61073-2	P61073;P61073-2	C-X-C chemokine receptor type 4	CXCR4	Color [DarkGray]	1	1	1	3.4	3.4	3.4	39.745	0.0010076	2.3785	179670000	7	23.9439	23.9056	23.9977	22.3785	22.0883	22.6436	22.0827	22.0076	21.7407
3.1277	-0.303093	P09661;H0YMA0;H0YKK0;H0YLR3	P09661;H0YMA0;H0YKK0	U2 small nuclear ribonucleoprotein A	SNRPA1	Color [DarkGray]	10	10	10	35.7	35.7	35.7	28.415	0	25.936	4021500000	109	27.916	27.9084	27.9398	27.5751	27.679	27.601	27.7796	27.6375	27.9606
3.06278	1.05153	Q9Y6J9	Q9Y6J9	TAF6-like RNA polymerase II p300/CBP-associated factor-associated factor 65 kDa subunit 6L	TAF6L	Color [DarkGray]	2	2	2	4.8	4.8	4.8	67.814	0	14.336	377310000	5	24.4575	24.1616	24.4752	25.3803	25.5317	25.3368	24.4553	25.8401	24.5279
2.80599	-0.218474	Q13409;Q13409-3;Q13409-6;Q13409-7;Q13409-2;Q13409-5;E7EQL5;E7EV09;E9PGG1;E7EU01;E7EUM4;E7ERR6;E7ERH4;E7ET01;E7ETL8;E7EQU2;E7ESD3;E7EMU4	Q13409;Q13409-3;Q13409-6;Q13409-7;Q13409-2;Q13409-5;E7EQL5	Cytoplasmic dynein 1 intermediate chain 2	DYNC1I2	Color [DarkGray]	5	5	5	11.6	11.6	11.6	71.456	0	64.182	21017000000	50	30.3877	30.3213	30.352	30.1348	30.0989	30.172	30.4219	30.0666	30.4377
2.65977	0.265988	P02452	P02452	Collagen alpha-1(I) chain	COL1A1	Color [DarkGray]	14	14	14	12.8	12.8	12.8	138.94	0	93.076	11771000000	91	25.9686	25.929	25.8976	26.1643	26.2616	26.1672	26.3375	25.7337	26.7065
2.65077	0.495756	A0A087WYL9;A0A087WWV8;A0A0C4DH67;A0A0C4DH69	A0A087WYL9;A0A087WWV8		IGKC;IGKV1-8	Color [DarkGray]	7	2	1	37.2	14.5	7.7	25.631	0	22.909	3117800000	32	27.2925	27.3111	27.2133	27.8094	27.8533	27.6415	27.3643	27.5196	27.2386
2.63887	2.48908	P48729;P48729-2;E5RG27;D6RGE5;P48729-3	P48729;P48729-2;E5RG27;D6RGE5;P48729-3	Casein kinase I isoform alpha	CSNK1A1	Color [DarkGray]	1	1	1	3.6	3.6	3.6	38.914	0.0098699	1.5084	36175000	1	20.922	21.2312	21.3155	23.2287	23.389	24.3182	22.5834	21.6368	20.7952
2.53344	-0.722305	Q86YV0;Q86YV0-2;M0QX12;V9GYD1	Q86YV0;Q86YV0-2	RAS protein activator like-3	RASAL3	Color [DarkGray]	13	13	13	17.1	17.1	17.1	111.9	0	34.519	4547600000	82	28.1918	28.4649	28.4428	27.5265	27.6407	27.7655	27.7018	27.0755	27.4629
2.49214	0.583309	O75390;A0A0C4DGI3;B4DJV2;F8VRI6;F8VPF9;F8VPA1;F8VR34;F8W1S4;H0YH82;F8VRP1;F8VX68;H0YIC4	O75390;A0A0C4DGI3;B4DJV2;F8VRI6;F8VPF9;F8VPA1;F8VR34;F8W1S4;H0YH82	Citrate synthase, mitochondrial;Citrate synthase	CS	Color [DarkGray]	4	4	4	14.6	14.6	14.6	51.712	0	9.6014	1254200000	27	25.8397	26.0037	25.7517	26.3795	26.4073	26.5583	26.0431	26.1348	26.9657
2.4593	-0.444665	Q69YL0	Q69YL0	Uncharacterized protein NCBP2-AS2	NCBP2-AS2	Color [DarkGray]	3	3	3	33.3	33.3	33.3	10.89	0	12.489	1673100000	27	26.7727	26.9252	26.7038	26.4154	26.3218	26.3306	26.6676	25.8922	26.0467
2.39084	-0.584747	P56378;A0A0A0MTQ5;G3V556;P56378-2	P56378;A0A0A0MTQ5;G3V556;P56378-2	6.8 kDa mitochondrial proteolipid	MP68;C14orf2	Color [DarkGray]	3	3	3	63.8	63.8	63.8	6.662	0	7.0114	6632400000	47	27.8852	27.8141	27.787	27.2752	27.3894	27.0674	27.9445	26.5699	27.1799
2.32079	1.8928	P62979;P0CG47;P62987;J3QS39;J3QTR3;F5H6Q2;F5GYU3;F5H2Z3;F5H265;B4DV12;F5H388;F5H747;F5GXK7;J3QKN0;Q5PY61;Q96C32;P0CG48;M0R1V7;M0R1M6;M0R2S1;J3QLP7;J3QRK5;J3QSA3;F5GZ39;K7EMA8;J3KSM4	P62979;P0CG47;P62987;J3QS39;J3QTR3;F5H6Q2;F5GYU3;F5H2Z3;F5H265;B4DV12;F5H388;F5H747;F5GXK7;J3QKN0;Q5PY61;Q96C32;P0CG48;M0R1V7;M0R1M6;M0R2S1;J3QLP7;J3QRK5	Ubiquitin-40S ribosomal protein S27a;Ubiquitin;40S ribosomal protein S27a;Polyubiquitin-B;Ubiquitin;Ubiquitin-60S ribosomal protein L40;Ubiquitin;60S ribosomal protein L40;Polyubiquitin-C;Ubiquitin	RPS27A;UBB;UBA52;UBC;UBBP4	Color [DarkGray]	6	6	6	28.8	28.8	28.8	17.965	0	31.57	3357000000	47	27.6909	26.8083	26.6359	29.0651	28.8287	28.9197	27.2914	27.684	27.5393
2.30604	2.87474	O43464;O43464-2;A0A0C4DG44;O43464-3	O43464;O43464-2;A0A0C4DG44;O43464-3	Serine protease HTRA2, mitochondrial	HTRA2	Color [DarkGray]	2	2	2	8.1	8.1	8.1	48.84	0	47.939	121320000	6	21.2852	22.5297	22.9553	24.9325	25.2893	25.1727	20.6175	21.4746	21.7369
2.29421	-0.434355	Q9Y2T2;P53677;H0YBA0;E7ER80;E5RJ52;P53677-2	Q9Y2T2	AP-3 complex subunit mu-1	AP3M1	Color [DarkGray]	3	3	3	13.4	13.4	13.4	46.939	0	49.783	1352600000	32	26.4933	26.2906	26.3316	25.8942	26.0321	25.886	26.2429	25.7471	26.236
2.28774	0.688843	Q8N5Y2;Q8N5Y2-2;Q8N5Y2-4;Q8N5Y2-6;Q8N5Y2-3;Q8N5Y2-5;P0C860;A6NLU8;H7BYE4;C9JKR8	Q8N5Y2;Q8N5Y2-2;Q8N5Y2-4;Q8N5Y2-6;Q8N5Y2-3;Q8N5Y2-5	Male-specific lethal 3 homolog	MSL3	Color [DarkGray]	6	6	6	15	15	15	59.823	0	19.591	793430000	23	25.8624	26.1046	26.0677	26.8554	26.5172	26.7286	26.6653	26.8825	26.1977
2.27256	0.265933	P18615;A2ABK4;A0A0A0MT02;P18615-3	P18615;A2ABK4;A0A0A0MT02;P18615-3	Negative elongation factor E	NELFE	Color [DarkGray]	1	1	1	3.2	3.2	3.2	43.239	0.0064279	1.6575	107380000	1	23.2513	23.3847	23.3472	23.6187	23.5385	23.6238	23.9259	23.5869	21.5079
2.27211	-0.542061	Q8WXA9-2;Q8WXA9;A0A087WY03;E5RFV3;H0YC47	Q8WXA9-2;Q8WXA9	Splicing regulatory glutamine/lysine-rich protein 1	SREK1	Color [DarkGray]	15	15	15	26.1	26.1	26.1	71.649	0	234.26	51304000000	331	31.4682	31.3608	31.6157	30.9243	31.0595	30.8347	31.4757	30.8504	31.4764
2.2432	-0.71029	Q6NZ67;H7BZ50;H7C173;B8ZZ87;Q6P582;H7C202	Q6NZ67;H7BZ50;H7C173;B8ZZ87;Q6P582;H7C202	Mitotic-spindle organizing protein 2B;Mitotic-spindle organizing protein 2A	MZT2B;MZT2A	Color [DarkGray]	2	2	2	17.1	17.1	17.1	16.225	0	4.4401	423710000	6	25.6525	25.5787	25.2968	24.908	24.6558	24.8332	24.7675	24.8375	24.5246
2.23169	0.985958	Q71RC2;Q71RC2-5;X6RLN4;Q71RC2-2;Q71RC2-3;Q71RC2-4;Q96J85;Q71RC2-7;Q71RC2-6	Q71RC2;Q71RC2-5;X6RLN4;Q71RC2-2;Q71RC2-3;Q71RC2-4;Q96J85;Q71RC2-7	La-related protein 4	LARP4	Color [DarkGray]	3	3	3	6.9	6.9	6.9	80.595	0	35.153	1303300000	15	25.662	26.1905	26.1345	26.9949	27.1065	26.8435	27.4427	26.8582	26.6543
2.10454	3.54535	O00170;E9PMH2;V9GYQ3	O00170;E9PMH2	AH receptor-interacting protein	AIP	Color [DarkGray]	4	4	4	15.5	15.5	15.5	37.636	0	7.6883	528920000	8	20.1966	22.0491	22.1377	24.3725	25.541	25.106	19.8949	24.7232	25.8934
2.09561	-0.0907211	P36578;H3BM89;H3BTP7;H3BU31	P36578;H3BM89;H3BTP7	60S ribosomal protein L4	RPL4	Color [DarkGray]	16	16	16	34.9	34.9	34.9	47.697	0	84.599	47881000000	229	31.4403	31.447	31.4841	31.3779	31.3414	31.3799	31.3724	31.1796	31.1748
2.06845	-0.400308	O00203;O00203-3;Q13367;Q13367-3;Q13367-4;H0YBD0;F5GWU4	O00203;O00203-3	AP-3 complex subunit beta-1	AP3B1	Color [DarkGray]	9	9	9	8.2	8.2	8.2	121.32	0	13.874	2255000000	86	26.9031	27.0321	27.1748	26.5853	26.679	26.6449	27.0634	26.3838	26.7572
2.01896	-0.365206	Q9HCS7	Q9HCS7	Pre-mRNA-splicing factor SYF1	XAB2	Color [DarkGray]	7	7	7	9.5	9.5	9.5	100.01	0	11.613	1539800000	25	26.5746	26.6792	26.6775	26.3793	26.3131	26.1433	26.5042	26.1218	26.0372
1.98463	-0.482851	Q9HCG8;B7WP74	Q9HCG8;B7WP74	Pre-mRNA-splicing factor CWC22 homolog	CWC22	Color [DarkGray]	8	8	8	11	11	11	105.47	0	40.151	2347900000	63	27.1682	27.2308	27.4671	26.8833	26.8328	26.7013	26.9376	26.2454	26.6273
1.98004	-0.240938	Q9Y5B9	Q9Y5B9	FACT complex subunit SPT16	SUPT16H	Color [DarkGray]	18	18	18	20.1	20.1	20.1	119.91	0	78.771	7270700000	154	28.7558	28.7909	28.6173	28.4787	28.4789	28.4836	28.7977	28.4485	28.8181
1.97632	-0.320768	P18135;A0A0B4J1Z6;P18136;A0A0C4DH25	P18135;A0A0B4J1Z6;P18136;A0A0C4DH25	Ig kappa chain V-III region HAH;Ig kappa chain V-III region HIC	IGKV3-20;IGKV3D-20	Color [DarkGray]	6	2	0	47.3	22.5	0	14.073	0	23.598	18105000000	23	30.0588	29.9386	30.1079	29.7996	29.7162	29.6271	30.0821	29.5566	29.6721
1.97471	-0.245006	O14757;J3KN87;E7EPP6;O14757-2;O14757-3;E9PPA5;A0A087WT52;E9PJI4;E9PKQ3	O14757;J3KN87;E7EPP6;O14757-2;O14757-3;E9PPA5	Serine/threonine-protein kinase Chk1	CHEK1	Color [DarkGray]	3	3	3	9.2	9.2	9.2	54.433	0	20.671	637490000	10	25.2887	25.2402	25.3639	25.0643	24.9775	25.1161	24.967	25.4332	24.6326
1.97284	-0.602574	Q01484;D6RHE1;E9PHW9;I6L894	Q01484;D6RHE1;E9PHW9;I6L894	Ankyrin-2	ANK2	Color [DarkGray]	1	1	1	0.3	0.3	0.3	433.71	0.001007	2.3783	1048000000	10	26.5825	26.3856	26.7203	26.094	25.7858	26.0009	21.8303	20.4075	24.8985
1.96224	0.902324	Q9Y291;C9JBY7	Q9Y291;C9JBY7	28S ribosomal protein S33, mitochondrial	MRPS33	Color [DarkGray]	3	3	3	41.5	41.5	41.5	12.629	0	8.6423	1112800000	17	25.1132	24.6874	25.2687	26.1065	25.9123	25.7574	24.8662	25.6477	25.6398
1.95415	-1.21247	P16150;C9JUK7	P16150;C9JUK7	Leukosialin	SPN	Color [DarkGray]	1	1	1	2	2	2	40.321	0.0072959	1.6088	194100000	5	24.0419	24.3097	23.6609	22.7708	23.1406	22.4637	22.7115	21.1827	22.2484
1.94989	-0.367332	Q9NQH7;Q9NQH7-4;Q9NQH7-2;Q9NQH7-3;Q9NQH7-5;F2Z316	Q9NQH7;Q9NQH7-4;Q9NQH7-2;Q9NQH7-3;Q9NQH7-5	Probable Xaa-Pro aminopeptidase 3	XPNPEP3	Color [DarkGray]	10	10	10	24.3	24.3	24.3	57.033	0	55.157	10114000000	93	29.2721	29.2129	29.42	28.9482	29.0218	28.8331	29.0484	28.7402	28.4214
1.94853	-0.362059	Q15459;Q15459-2;H7C1L2;F8WB66	Q15459;Q15459-2	Splicing factor 3A subunit 1	SF3A1	Color [DarkGray]	17	17	17	25.2	25.2	25.2	88.885	0	96.683	10674000000	157	29.1446	29.1958	29.2053	28.7002	28.9695	28.7899	29.3064	28.8556	29.4271
1.92156	2.37334	Q9NR28;F5GX50;F5GXT8;F5H796;A0A024RBT2;Q9NR28-2;Q9NR28-3	Q9NR28;F5GX50;F5GXT8;F5H796;A0A024RBT2;Q9NR28-2;Q9NR28-3	Diablo homolog, mitochondrial	DIABLO	Color [DarkGray]	1	1	1	4.6	4.6	4.6	27.131	0.0073093	1.6192	119000000	5	23.3681	21.8936	21.6187	24.6458	24.6746	24.68	20.3502	21.0848	23.7512
1.90505	-0.481771	A0A075B6K0;A0A075B6J4;A0A075B6J3	A0A075B6K0;A0A075B6J4;A0A075B6J3		IGLV3-16;IGLV3-25;IGLV3-27	Color [DarkGray]	1	1	1	9.8	9.8	9.8	12.145	0.00099256	2.2564	5285500000	24	28.5379	28.4251	28.6901	27.9668	28.2289	28.0122	28.7566	27.732	28.5451
1.89205	-0.410555	Q13435;A0A087WZZ5;E9PPJ0;E9PJ04;H0YCG1;E9PJT3;H0YEX5;E9PIL8	Q13435;A0A087WZZ5;E9PPJ0;E9PJ04;H0YCG1	Splicing factor 3B subunit 2	SF3B2	Color [DarkGray]	24	24	24	28.8	28.8	28.8	100.23	0	167.33	13396000000	218	29.5018	29.5146	29.6877	29.0719	29.3065	29.094	29.6008	29.1141	29.5373
1.88765	-0.495833	Q14498-2;Q14498;Q14498-3;G3XAC6;H0Y4X3;Q5QP23;Q5QP22;Q86U06;Q86U06-2;Q86U06-4;G3V5Z6;H0YJJ3;G3XAP0;Q86U06-5;F8WF24;F2Z2Z5;H0Y6I9;A8MYG5;A0A087X122;G3V546;Q86U06-3	Q14498-2;Q14498;Q14498-3;G3XAC6;H0Y4X3	RNA-binding protein 39	RBM39	Color [DarkGray]	25	25	25	54.4	54.4	54.4	58.656	0	323.31	134730000000	501	32.7889	32.7162	32.8168	32.2355	32.4902	32.1087	32.9503	32.3495	33.0798
1.88753	-0.22547	O15258;Q9P0H9;Q5T092;A0A0A0MR06;Q5T091;Q5T093	O15258;Q9P0H9;Q5T092;A0A0A0MR06;Q5T091;Q5T093	Protein RER1	RER1	Color [DarkGray]	5	5	5	24.5	24.5	24.5	22.958	0	32.38	4080400000	63	27.6909	27.8226	27.8036	27.4981	27.6102	27.5325	27.8389	27.6484	27.3826
1.87502	0.50097	P55084;P55084-2;F5GZQ3;C9JEY0;C9JE81;B5MD38	P55084;P55084-2;F5GZQ3	Trifunctional enzyme subunit beta, mitochondrial;3-ketoacyl-CoA thiolase	HADHB	Color [DarkGray]	3	3	3	6.8	6.8	6.8	51.294	0	6.7419	1031000000	33	25.9585	25.8118	26.2	26.5468	26.4276	26.4987	26.3928	26.5263	26.1476
1.86451	0.303125	Q8TDN6	Q8TDN6	Ribosome biogenesis protein BRX1 homolog	BRIX1	Color [DarkGray]	5	5	5	23.2	23.2	23.2	41.401	0	19.913	1146100000	16	26.106	26.0646	26.0507	26.4367	26.237	26.4569	25.4898	25.5876	26.0043
1.85899	-0.850332	Q9UQB8;Q9UQB8-5;Q9UQB8-4;I3L4C2;Q9UQB8-3;Q9UQB8-6;Q9UQB8-2;I3L3C6;B4DWA1;I3L526;I3L125;I3L327;I3L1C8;I3L2M4;I3L2J6;I3L113;I3L0M4;I3L3J7;I3L4A3;I3L3C5	Q9UQB8;Q9UQB8-5;Q9UQB8-4;I3L4C2;Q9UQB8-3;Q9UQB8-6;Q9UQB8-2;I3L3C6;B4DWA1	Brain-specific angiogenesis inhibitor 1-associated protein 2	BAIAP2	Color [DarkGray]	7	7	7	17.6	17.6	17.6	60.867	0	25.076	2428000000	30	27.1429	27.2498	27.5419	26.2964	26.7899	26.2973	27.3281	27.3078	26.555
1.85456	-0.388058	Q99523;Q99523-2	Q99523;Q99523-2	Sortilin	SORT1	Color [DarkGray]	1	1	1	3.2	3.2	3.2	92.067	0	9.1317	230440000	3	23.5142	23.4516	23.7019	23.2637	23.0744	23.1654	22.7124	23.1296	23.2831
1.85326	-0.340731	O43143	O43143	Pre-mRNA-splicing factor ATP-dependent RNA helicase DHX15	DHX15	Color [DarkGray]	23	23	23	31.6	31.6	31.6	90.932	0	180.77	46700000000	388	31.3706	31.2932	31.4162	31.0488	31.129	30.88	31.3351	30.9825	31.2704
1.85325	-0.425634	Q05519;Q05519-2;Q5T757;Q5T760;B4DWT1	Q05519;Q05519-2;Q5T757;Q5T760	Serine/arginine-rich splicing factor 11	SRSF11	Color [DarkGray]	12	12	12	26.2	26.2	26.2	53.542	0	134.58	68379000000	159	31.8285	31.8939	32.0266	31.4615	31.6482	31.3624	31.9486	31.3876	31.823
1.84624	-0.348148	Q93084;Q93084-2;Q93084-4;Q93084-3;Q93084-7;Q93084-6;Q93084-5	Q93084;Q93084-2;Q93084-4;Q93084-3;Q93084-7;Q93084-6;Q93084-5	Sarcoplasmic/endoplasmic reticulum calcium ATPase 3	ATP2A3	Color [DarkGray]	2	2	2	3.4	3.4	3.4	113.98	0	9.555	533940000	8	24.6261	24.5968	24.7514	24.2606	24.2227	24.4466	24.5136	24.7457	25.0682
1.84603	-0.463272	Q8IWX8;J3QK89	Q8IWX8;J3QK89	Calcium homeostasis endoplasmic reticulum protein	CHERP	Color [DarkGray]	15	15	15	22.4	22.4	22.4	103.7	0	146.79	20263000000	196	30.1383	30.1041	30.1545	29.6178	29.8811	29.5082	30.1946	29.6848	30.0566
1.8364	0.854045	P54577;A0A0C4DGZ5	P54577;A0A0C4DGZ5	Tyrosine--tRNA ligase, cytoplasmic;Tyrosine--tRNA ligase, cytoplasmic, N-terminally processed;Tyrosine--tRNA ligase	YARS	Color [DarkGray]	3	3	3	8.3	8.3	8.3	59.143	0	7.4181	379810000	4	23.6946	23.7448	23.9751	24.9969	24.3462	24.6335	24.3873	24.3509	24.8989
1.8275	0.160582	Q13151	Q13151	Heterogeneous nuclear ribonucleoprotein A0	HNRNPA0	Color [DarkGray]	9	9	9	33.8	33.8	33.8	30.84	0	85.207	11709000000	118	29.3514	29.4257	29.4047	29.541	29.6161	29.5065	29.6955	29.5706	29.3761
1.80985	1.42987	Q9C0B0;K7EQ93;A0A0A0MRZ1;E9PDK2	Q9C0B0	RING finger protein unkempt homolog	UNK	Color [DarkGray]	7	7	7	15.1	15.1	15.1	88.084	0	96.935	2125800000	35	25.9626	26.8515	27.1045	28.1108	27.9337	28.1638	28.3655	27.9735	27.9228
1.80777	-0.430573	Q9P0S3	Q9P0S3	ORM1-like protein 1	ORMDL1	Color [DarkGray]	1	1	1	13.1	13.1	13.1	17.371	0.00054025	2.9621	105220000	5	22.6461	22.4613	22.7891	22.1056	22.2396	22.2595	22.3311	22.1418	22.3208
1.78747	-0.476575	Q9NQ29;Q9NQ29-2;A8MYV2;Q9NQ29-3;B8ZZ10;B8ZZ12;B8ZZ09;F8WBC1;F2Z322;B8ZZ08	Q9NQ29;Q9NQ29-2;A8MYV2;Q9NQ29-3;B8ZZ10	Putative RNA-binding protein Luc7-like 1	LUC7L	Color [DarkGray]	9	4	4	19.7	9.2	9.2	43.727	0	29.21	1808600000	64	26.6547	26.6433	26.6267	26.266	26.3017	25.9274	26.8012	26.2368	26.5151
1.78424	0.345147	Q06323;Q06323-2;Q06323-3;H0YKK6;H0YLU2	Q06323;Q06323-2;Q06323-3;H0YKK6;H0YLU2	Proteasome activator complex subunit 1	PSME1	Color [DarkGray]	4	4	4	17.3	17.3	17.3	28.723	0	6.7308	555880000	7	24.3606	24.2566	24.2331	24.7812	24.5751	24.5295	24.3754	24.9734	26.7862
1.78406	0.338949	P62308;C9JVQ0;A8MWD9;Q49AN9;F5H013	P62308;C9JVQ0;A8MWD9;Q49AN9;F5H013	Small nuclear ribonucleoprotein G;Putative small nuclear ribonucleoprotein G-like protein 15	SNRPG;SNRPGP15	Color [DarkGray]	2	2	2	19.7	19.7	19.7	8.496	0.0052133	1.8824	1274200000	6	25.436	25.5605	25.56	25.9292	25.7089	25.9353	25.8824	26.9271	26.0159
1.78286	0.284178	P26583;D6R9A6	P26583;D6R9A6	High mobility group protein B2	HMGB2	Color [DarkGray]	11	10	10	28.2	23.9	23.9	24.033	0	56.7	14447000000	126	29.705	29.5595	29.5197	29.9592	29.8073	29.8703	29.5564	29.3878	29.9157
1.75778	0.454514	B4DLN1;P52815;F6QW41	B4DLN1;P52815	39S ribosomal protein L12, mitochondrial	MRPL12	Color [DarkGray]	7	7	4	15.2	15.2	7.7	48.099	0	15.265	2176300000	50	26.2644	26.5268	26.6106	26.8468	26.8976	27.0209	26.7003	26.9457	27.0466
1.75754	0.778556	P57075;P57075-2;P57075-3	P57075;P57075-2;P57075-3	Ubiquitin-associated and SH3 domain-containing protein A	UBASH3A	Color [DarkGray]	21	21	21	37.8	37.8	37.8	74.122	0	282.01	96098000000	218	32.9562	32.6747	32.6519	33.7055	33.1921	33.7208	33.0193	33.7193	34.0037
1.75283	-3.21777	Q9Y6A9;C9JBL1;X6R2S6	Q9Y6A9;C9JBL1;X6R2S6	Signal peptidase complex subunit 1	SPCS1	Color [DarkGray]	1	1	1	16.7	16.7	16.7	11.805	0.0010504	2.7093	172670000	3	25.0682	25.0153	24.8601	23.4039	21.0886	20.7978	21.6661	25.0492	25.1213
1.73541	-0.277292	P62316;K7ERG4;P62316-2;K7EJB5	P62316;K7ERG4;P62316-2	Small nuclear ribonucleoprotein Sm D2	SNRPD2	Color [DarkGray]	3	3	3	29.7	29.7	29.7	13.527	0	22.141	1893600000	34	26.7897	26.8297	26.9992	26.6178	26.5309	26.638	26.9281	26.6163	26.5714
1.73023	-2.21033	Q99708;I6L8A6;Q99708-2;Q99708-3;F6Q6H0;J3QLW6;J3QL00;J3QSH7;V9GZ40;J3QLH2;J3QL93	Q99708;I6L8A6;Q99708-2;Q99708-3;F6Q6H0	DNA endonuclease RBBP8	RBBP8	Color [DarkGray]	30	30	30	31.7	31.7	31.7	101.94	0	294.59	56088000000	250	22.3154	22.3546	20.8287	19.0687	19.7893	20.0098	19.7008	20.733	20.6771
1.71848	0.205659	Q15717;Q15717-2;M0QZR9;P26378;Q12926;M0R055;B1AM48;B1APY9;B1APY8;A0A0A0MRX1;Q12926-2;P26378-4;P26378-2;P26378-5;P26378-3	Q15717;Q15717-2	ELAV-like protein 1	ELAVL1	Color [DarkGray]	11	11	11	46.3	46.3	46.3	36.091	0	95.229	10007000000	139	29.4218	29.3922	29.4128	29.7089	29.6111	29.5239	29.5556	29.4847	29.3372
1.70627	1.0337	Q8NFC6;H0Y9Y2;F8WDD0	Q8NFC6	Biorientation of chromosomes in cell division protein 1-like 1	BOD1L1	Color [DarkGray]	40	40	40	18.9	18.9	18.9	330.46	0	323.31	12817000000	227	29.4423	29.958	29.8454	30.8957	30.3476	31.1034	30.2714	31.1319	29.6785
1.70106	-0.27962	Q9BSJ2;Q9BSJ2-4;F2Z2B9;Q9BSJ2-3;B3KTU7;R4GMM4	Q9BSJ2;Q9BSJ2-4;F2Z2B9;Q9BSJ2-3	Gamma-tubulin complex component 2	TUBGCP2	Color [DarkGray]	14	14	14	25.5	25.5	25.5	102.53	0	89.981	4252000000	73	28.6116	28.5406	28.5841	28.208	28.2491	28.4403	28.1715	28.4657	27.866
1.69975	-0.556649	Q8N5K1;I3L1N9;D6RCF4	Q8N5K1;I3L1N9;D6RCF4	CDGSH iron-sulfur domain-containing protein 2	CISD2	Color [DarkGray]	2	2	2	16.3	16.3	16.3	15.278	0	4.8904	774880000	11	25.6219	25.8865	25.8591	25.2551	25.4324	25.01	25.4669	24.9792	25.1632
1.69595	0.329412	Q06830;A0A0A0MSI0;A0A0A0MRQ5;Q13162;H7C3T4	Q06830;A0A0A0MSI0	Peroxiredoxin-1	PRDX1	Color [DarkGray]	14	14	13	52.3	52.3	46.7	22.11	0	75.047	34849000000	210	30.928	30.6892	30.8	31.1744	31.2041	31.027	30.8008	30.8666	31.0676
1.68428	0.473215	Q5BKY9;Q5BKY9-2;G3XAI9;C9JUX2;H0YH72	Q5BKY9;Q5BKY9-2;G3XAI9	Protein FAM133B	FAM133B	Color [DarkGray]	16	16	12	42.9	42.9	35.2	28.385	0	323.31	101470000000	275	31.7182	32.0823	32.0686	32.5008	32.4434	32.3444	32.3639	32.2746	31.9668
1.67993	0.286668	P10644;P10644-2;K7EPB2;K7EM13;K7EIE5;K7EID3;K7EJ40;K7EK41;K7EPR5;K7EQK3;K7EMU2;X6RAV4;K7EMZ6	P10644;P10644-2;K7EPB2;K7EM13;K7EIE5;K7EID3;K7EJ40;K7EK41	cAMP-dependent protein kinase type I-alpha regulatory subunit;cAMP-dependent protein kinase type I-alpha regulatory subunit, N-terminally processed	PRKAR1A	Color [DarkGray]	4	4	4	11.5	11.5	11.5	42.981	0	7.0397	1002100000	26	25.6765	25.5479	25.6509	26.0277	25.7961	25.9116	25.8328	25.7568	25.8633
1.67623	-1.07797	P42696;H7C5M1;Q5TCT4;A2A2V2;P42696-2	P42696;H7C5M1;Q5TCT4;A2A2V2;P42696-2	RNA-binding protein 34	RBM34	Color [DarkGray]	1	1	1	2.3	2.3	2.3	48.564	0.0051667	1.8251	157970000	1	23.5572	23.9554	23.27	22.9451	22.3007	22.3029	23.6808	24.1	23.2849
1.66993	-0.102945	P11388;P11388-2;P11388-3;P11388-4;J3KTB7	P11388;P11388-2;P11388-3;P11388-4	DNA topoisomerase 2-alpha	TOP2A	Color [DarkGray]	40	40	31	30.1	30.1	24.6	174.38	0	256.08	30474000000	396	30.9717	30.9611	30.8945	30.8496	30.8114	30.8574	30.6343	30.2835	30.3655
1.66854	-0.514177	Q9Y5B6;Q9Y5B6-2;Q9Y5B6-4;Q9Y5B6-3	Q9Y5B6;Q9Y5B6-2	PAX3- and PAX7-binding protein 1	PAXBP1	Color [DarkGray]	20	20	20	26	26	26	104.8	0	119.98	14861000000	209	29.7245	29.7836	29.8771	29.2234	29.5346	29.0847	29.7726	29.1178	29.5428
1.66448	-1.21879	Q14738;Q13362;Q13362-4;Q13362-5;Q13362-3;H0YN84;H0YJ49;H7C5Q9;H0Y8C4;H0YJ75;E9PFR3;Q13362-2;Q14738-3;Q14738-2	Q14738;Q13362;Q13362-4;Q13362-5;Q13362-3;H0YN84;H0YJ49;H7C5Q9;H0Y8C4;H0YJ75;E9PFR3;Q13362-2;Q14738-3;Q14738-2	Serine/threonine-protein phosphatase 2A 56 kDa regulatory subunit delta isoform;Serine/threonine-protein phosphatase 2A 56 kDa regulatory subunit gamma isoform	PPP2R5D;PPP2R5C	Color [DarkGray]	1	1	1	1.8	1.8	1.8	69.991	0.0098434	1.5014	74615000	1	22.6685	22.2789	22.5124	21.7312	21.4019	20.6702	20.0867	23.9298	22.9345
1.64722	0.535157	Q9UKT9;Q9UKT9-14;Q9UKT9-4;Q9UKT9-7;Q9UKT9-15;A0A0C4DGN9;Q9UKT9-6;Q9UKT9-8;Q9UKT9-2;Q9UKT9-3;Q9UKT9-5;Q9UKT9-13	Q9UKT9;Q9UKT9-14;Q9UKT9-4;Q9UKT9-7;Q9UKT9-15;A0A0C4DGN9;Q9UKT9-6;Q9UKT9-8;Q9UKT9-2;Q9UKT9-3	Zinc finger protein Aiolos	IKZF3	Color [DarkGray]	3	1	1	6.1	2.8	2.8	58.023	0	4.1546	283080000	8	24.5465	24.765	24.5946	25.3648	24.9172	25.2296	24.6316	24.8362	23.3998
1.6398	0.183619	P51991;P51991-2;H7C1J8	P51991;P51991-2	Heterogeneous nuclear ribonucleoprotein A3	HNRNPA3	Color [DarkGray]	17	15	15	36.2	34.4	34.4	39.594	0	179.66	30135000000	217	30.7081	30.8265	30.8351	31.0265	30.9206	30.9734	31.0201	30.8687	30.7708
1.63469	-0.32107	O60828;O60828-2;O60828-3;H7C053;C9JQA1;O60828-6;O60828-5;O60828-4	O60828;O60828-2;O60828-3;H7C053;C9JQA1;O60828-6;O60828-5;O60828-4	Polyglutamine-binding protein 1	PQBP1	Color [DarkGray]	2	2	2	14	14	14	30.472	0	19.949	581010000	15	25.041	25.219	25.17	24.6998	24.8168	24.9502	25.3083	25.4791	25.4109
1.63139	-0.533937	Q9UBB9;H0Y4U8;Q9UBB9-2;F6SQZ1;F6XM96;F6UKU9;F6UQ07	Q9UBB9	Tuftelin-interacting protein 11	TFIP11	Color [DarkGray]	25	25	25	38.5	38.5	38.5	96.819	0	229.78	22268000000	275	30.3976	30.3064	30.4831	29.852	30.11	29.6233	30.3013	29.6431	30.0112
1.62394	-0.530307	Q13523;H0YDJ3	Q13523;H0YDJ3	Serine/threonine-protein kinase PRP4 homolog	PRPF4B	Color [DarkGray]	2	2	2	4	4	4	116.99	0	17.727	499880000	9	24.9025	25.1915	25.0778	24.2816	24.6735	24.6258	24.8479	24.7123	24.5348
1.61944	-0.977306	P11274;P11274-2;H0Y554;A9UF01;Q12979;I3L1U8;I3L2P5;B7Z683;A0A0G2JQ41;Q12979-4;Q12979-2	P11274;P11274-2;H0Y554	Breakpoint cluster region protein	BCR	Color [DarkGray]	9	9	9	8.7	8.7	8.7	142.82	0	30.208	1931300000	54	24.5488	25.0376	24.8017	24.098	23.3468	24.0114	24.2064	23.9935	24.6347
1.61727	-0.363929	A0A075B6L0;A0A075B6K9;P0CG06;P0CG05	A0A075B6L0;A0A075B6K9;P0CG06;P0CG05	Ig lambda-3 chain C regions;Ig lambda-2 chain C regions	IGLC3;IGLC2	Color [DarkGray]	4	1	1	46.2	9.4	9.4	11.208	0.00098961	2.2292	23031000000	16	30.3343	30.4012	30.6332	30.1007	30.1726	30.0036	30.5676	29.985	30.2101
1.6056	-0.209483	O75643;B4E0P5;O75643-2	O75643	U5 small nuclear ribonucleoprotein 200 kDa helicase	SNRNP200	Color [DarkGray]	29	29	29	18.4	18.4	18.4	244.5	0	178.35	11971000000	253	29.3119	29.446	29.4136	29.1835	29.2561	29.1035	29.3203	29.1566	29.1657
1.60442	-0.403259	P10155;P10155-5;P10155-3;P10155-4	P10155;P10155-5;P10155-3;P10155-4	60 kDa SS-A/Ro ribonucleoprotein	TROVE2	Color [DarkGray]	2	2	2	5.8	5.8	5.8	60.67	0	8.6923	592240000	5	25.3754	25.0831	25.3715	24.7852	24.8411	24.994	25.2454	24.9041	25.2945
1.59589	0.440683	P25440;H0Y6K2;A0A0G2JK44;P25440-2;P25440-3;A0A0G2JHL0;P25440-4;U3KQA6;E9PIQ3;A0A0G2JHN8;H0YDJ7;U3KPW0;H0Y799;E9PKQ9	P25440;H0Y6K2;A0A0G2JK44;P25440-2;P25440-3;A0A0G2JHL0;P25440-4;U3KQA6	Bromodomain-containing protein 2	BRD2	Color [DarkGray]	21	21	19	31	31	28.2	88.06	0	120.25	16252000000	299	29.1628	29.1892	29.2561	29.5319	29.8901	29.5082	30.1669	29.4686	30.1372
1.59442	0.405305	Q15020;F8VV04;Q15020-4;Q15020-2	Q15020;F8VV04;Q15020-4	Squamous cell carcinoma antigen recognized by T-cells 3	SART3	Color [DarkGray]	4	4	4	8.8	8.8	8.8	109.93	0	26.401	799320000	6	25.0269	25.333	25.1843	25.7308	25.4725	25.5569	26.0514	25.9357	25.9401
1.59387	1.34781	Q96CP2;I3L4I0;I3L1Y9	Q96CP2;I3L4I0;I3L1Y9	FLYWCH family member 2	FLYWCH2	Color [DarkGray]	2	2	2	21.4	21.4	21.4	14.563	0	5.2571	294590000	8	21.6085	20.9385	22.2546	22.9552	22.8099	23.08	21.1469	23.1126	22.5506
1.59045	-0.191253	Q14157-1;Q14157-4	Q14157-1;Q14157-4	Ubiquitin-associated protein 2-like	UBAP2L	Color [DarkGray]	9	9	1	14.9	14.9	3.1	103.93	0	68.365	5483100000	79	28.3945	28.4277	28.3034	28.2513	28.1104	28.1902	28.3682	28.3283	27.9985
1.58636	0.227869	P05023;P05023-4;P05023-2;P05023-3;Q5TC02;Q5TC01	P05023;P05023-4;P05023-2;P05023-3	Sodium/potassium-transporting ATPase subunit alpha-1	ATP1A1	Color [DarkGray]	4	4	4	4.1	4.1	4.1	112.89	0	22.704	1137200000	35	25.5423	25.6256	25.5244	25.6761	25.8576	25.8422	25.435	25.4746	25.487
1.5833	-0.1128	Q15629;G3XAN4;Q15629-2	Q15629;G3XAN4;Q15629-2	Translocating chain-associated membrane protein 1	TRAM1	Color [DarkGray]	2	2	2	4.8	4.8	4.8	43.071	0.00055188	3.1674	435950000	14	24.5897	24.617	24.5483	24.4691	24.4289	24.5185	24.4347	24.852	23.8392
1.57996	-1.08327	Q9NRG9;Q9NRG9-2;F8VZ44;H3BU82;F8VUB6	Q9NRG9;Q9NRG9-2;F8VZ44;H3BU82	Aladin	AAAS	Color [DarkGray]	6	6	6	17.6	17.6	17.6	59.573	0	12.514	903090000	22	22.9023	22.261	22.7965	22.059	21.3217	21.3292	22.694	22.6505	22.7521
1.56136	0.37588	O75955;A2AB13;A0A0G2JJQ6;A2AB12;A2AB10;A2AB11;A2AB09;O75955-2	O75955;A2AB13;A0A0G2JJQ6;A2AB12;A2AB10;A2AB11;A2AB09;O75955-2	Flotillin-1	FLOT1	Color [DarkGray]	2	2	2	6.6	6.6	6.6	47.355	0	8.2833	344870000	9	24.7067	25.0572	24.8504	25.2981	25.2839	25.16	25.2743	24.2002	25.146
1.55891	-0.284104	P56556;A0A0C4DGS0;R4GN43	P56556;A0A0C4DGS0;R4GN43	NADH dehydrogenase [ubiquinone] 1 alpha subcomplex subunit 6	NDUFA6	Color [DarkGray]	3	3	3	24	24	24	17.871	0	15.254	3060600000	41	27.2965	27.573	27.4808	27.1548	27.1369	27.2062	27.5681	26.9269	27.2903
1.55239	-0.597081	Q7RTV0	Q7RTV0	PHD finger-like domain-containing protein 5A	PHF5A	Color [DarkGray]	2	2	2	15.5	15.5	15.5	12.405	0.00099602	2.2745	665150000	14	25.0124	25.5063	25.2567	24.5672	24.8713	24.5457	25.4726	24.0589	25.1889
1.54866	-0.323785	Q9UBS4;H7C2Y5	Q9UBS4	DnaJ homolog subfamily B member 11	DNAJB11	Color [DarkGray]	3	3	3	14	14	14	40.513	0	13.456	1213600000	17	26.1018	26.0682	26.266	25.7495	25.9705	25.7447	26.2366	25.3643	26.3242
1.54738	0.768634	Q15149;Q15149-4;Q15149-2;Q15149-6;Q15149-9;Q15149-7;Q15149-8;Q15149-5;Q15149-3;P58107;A0A075B730;A0A087X1U6	Q15149;Q15149-4;Q15149-2;Q15149-6;Q15149-9;Q15149-7;Q15149-8;Q15149-5;Q15149-3	Plectin	PLEC	Color [DarkGray]	3	2	2	0.8	0.6	0.6	531.78	0.00054466	3.0595	163620000	7	22.5698	22.2775	22.0542	23.0286	22.7909	23.3879	23.4228	22.1344	23.5726
1.54488	-0.347125	Q96IZ7;Q96IZ7-2;H7C5Q0;C9J713;C9J367;C9JVB3;C9J8Q2;F8WDM0;H7C558	Q96IZ7;Q96IZ7-2;H7C5Q0;C9J713	Serine/Arginine-related protein 53	RSRC1	Color [DarkGray]	17	17	17	41.6	41.6	41.6	38.677	0	323.31	126870000000	332	32.7577	32.8032	32.9528	32.4232	32.6599	32.3892	32.889	32.2429	32.5926
1.5447	0.411779	Q13422;Q13422-2;Q13422-4;Q13422-3;Q13422-7;A0A087WU46;A0A0A0MRA0;A0A0A0MST1;Q13422-6;Q13422-5;Q9UKS7;A0A0A0MSL2;B4DWF2;Q9UKS7-6;Q9UKS7-4;Q9UKS7-2;Q9H2S9;A0A0A0MT14;F8VPL6;Q13422-8;Q9UKT9-9;Q9UKS7-7;Q9H2S9-2;P17027;Q9UK13;A0A087WT08;Q9UKT9-10;P17027-2	Q13422;Q13422-2;Q13422-4;Q13422-3;Q13422-7;A0A087WU46;A0A0A0MRA0;A0A0A0MST1;Q13422-6;Q13422-5	DNA-binding protein Ikaros	IKZF1	Color [DarkGray]	7	7	0	15.2	15.2	0	57.528	0	16.184	4006300000	33	27.7846	28.1171	27.9976	28.3498	28.2647	28.5202	27.766	27.5987	27.6422
1.54417	0.605947	Q16763;K7EPJ1	Q16763;K7EPJ1	Ubiquitin-conjugating enzyme E2 S	UBE2S	Color [DarkGray]	1	1	1	6.8	6.8	6.8	23.845	0.00055066	3.15	287950000	7	23.5166	23.7346	24.0138	24.4225	24.148	24.5124	24.1589	24.4819	24.7556
1.53872	-0.268073	Q9Y5U2;A6NCC9;E9PME3;C9JHT9;C9JJV1;Q9Y5U2-2	Q9Y5U2;A6NCC9;E9PME3;C9JHT9;C9JJV1;Q9Y5U2-2	Protein TSSC4	TSSC4	Color [DarkGray]	1	1	1	4	4	4	34.325	0.0090827	1.5843	219780000	1	23.9424	24.117	24.0525	23.7082	23.8934	23.7061	24.0871	24.0728	23.9081
1.5335	-0.693918	Q12802;Q12802-2;Q12802-4;A0A087WTD7;A8MYJ1;H0YMW2;A0A087WY36;H0YLH1;Q12802-5	Q12802;Q12802-2;Q12802-4;A0A087WTD7;A8MYJ1;H0YMW2	A-kinase anchor protein 13	AKAP13	Color [DarkGray]	10	10	10	5.5	5.5	5.5	307.55	0	35.728	1595000000	25	27.8126	27.6051	28.1684	27.4129	26.9774	27.1141	26.5999	26.7448	26.3413
1.52933	0.346813	P98175;P98175-2;P98175-3;A0A0A0MR66;P98175-4	P98175;P98175-2;P98175-3;A0A0A0MR66;P98175-4	RNA-binding protein 10	RBM10	Color [DarkGray]	2	2	2	2.7	2.7	2.7	103.53	0	4.7573	558750000	23	24.5648	24.5104	24.6586	24.7581	25.0882	24.928	25.0944	25.0928	25.6429
1.52716	0.349404	P63208;E7ERH2;F8W8N3;E5RJR5;P63208-2;E5RGM3	P63208;E7ERH2;F8W8N3;E5RJR5;P63208-2	S-phase kinase-associated protein 1	SKP1	Color [DarkGray]	5	5	5	37.4	37.4	37.4	18.658	0	66.537	3358600000	49	26.9416	27.0881	26.7941	27.2192	27.2368	27.416	26.9151	27.1702	26.888
1.51995	0.811818	O60825;O60825-2;Q16875;F2Z2I2;Q5W015;Q5VX20;Q16875-3;Q16875-2;Q16875-4;F6RAZ1;H0Y483	O60825;O60825-2	6-phosphofructo-2-kinase/fructose-2,6-bisphosphatase 2;6-phosphofructo-2-kinase;Fructose-2,6-bisphosphatase	PFKFB2	Color [DarkGray]	15	14	14	33.5	31.5	31.5	58.476	0	40.466	5384400000	87	28.4608	28.4517	28.8395	29.728	29.0042	29.4552	29.2668	29.6739	29.4198
1.51758	0.247245	P11940;E7EQV3;E7ERJ7;A0A087WTT1;P11940-2;H0YAR2;Q9H361;H0YB86;H0YBN4;H0YB75;H0YAP2;H0YAS6;Q4VXU2;H0YAS7;E5RGH3;E5RH24;E5RJB9;H0YAW6;Q4VXU2-2;H0YC10;E5RHG7;Q96DU9;E5RGC4;E5RFD8;Q96DU9-2	P11940;E7EQV3;E7ERJ7;A0A087WTT1;P11940-2;H0YAR2;Q9H361	Polyadenylate-binding protein 1;Polyadenylate-binding protein;Polyadenylate-binding protein 3	PABPC1;PABPC3	Color [DarkGray]	30	30	22	52	52	37.9	70.67	0	323.31	110250000000	541	32.7882	32.9692	33.0294	33.2074	33.1828	33.1383	33.2371	32.8869	32.8217
1.51062	-0.172485	Q6P2Q9;I3L0J9;I3L3Z8;I3L1T8	Q6P2Q9	Pre-mRNA-processing-splicing factor 8	PRPF8	Color [DarkGray]	30	30	30	16.5	16.5	16.5	273.6	0	229.11	14293000000	289	29.6248	29.5889	29.6387	29.4291	29.3663	29.5396	29.5946	29.5425	29.404
1.51028	-1.13009	Q8WZ42;A0A0A0MRA3;A0A0A0MTS7;Q8WZ42-3;Q8WZ42-10;Q8WZ42-9;Q8WZ42-5;Q8WZ42-11;Q8WZ42-4;Q8WZ42-7;Q8WZ42-2;Q8WZ42-8;Q8WZ42-13;Q8WZ42-12	Q8WZ42;A0A0A0MRA3;A0A0A0MTS7;Q8WZ42-3;Q8WZ42-10;Q8WZ42-9;Q8WZ42-5;Q8WZ42-11;Q8WZ42-4;Q8WZ42-7;Q8WZ42-2;Q8WZ42-8;Q8WZ42-13;Q8WZ42-12	Titin	TTN	Color [DarkGray]	2	2	2	0.1	0.1	0.1	3816	0.0010532	2.7225	33148000000	6	30.2262	31.0785	31.3478	29.7041	29.8986	29.6594	32.3033	29.5449	31.0468
1.50664	-0.186176	Q15029;Q15029-2;Q15029-3;K7EP67;K7EJ74	Q15029;Q15029-2;Q15029-3	116 kDa U5 small nuclear ribonucleoprotein component	EFTUD2	Color [DarkGray]	14	14	14	19.1	19.1	19.1	109.43	0	49.035	6125700000	124	28.3571	28.5013	28.5162	28.3244	28.2505	28.2411	28.5179	28.3642	28.3173
1.50577	0.221488	Q13310;Q13310-2;B1ANR0;Q13310-3;H0Y5F5;H0YEU6;H0Y6X6;H0YCC8;H0YEQ8;B1ANR1;H0YER0;P0CB38	Q13310;Q13310-2;B1ANR0;Q13310-3;H0Y5F5	Polyadenylate-binding protein 4;Polyadenylate-binding protein	PABPC4	Color [DarkGray]	24	17	16	40.4	28.1	26.7	70.782	0	142.05	15996000000	159	30.0786	30.2718	30.2184	30.4803	30.3951	30.3578	30.6179	30.5174	30.4369
1.50426	0.568096	Q92974;Q92974-2;V9GYM8;Q92974-3;Q5VY93;V9GZ14;V9GYF5;V9GYG5;V9GZ58;REV__J3KQ37;REV__P0DJD0;REV__P0DJD1;REV__F8VYC4;REV__A6NKT7;REV__J3KNE0;REV__Q99666;REV__O14715	Q92974;Q92974-2;V9GYM8;Q92974-3	Rho guanine nucleotide exchange factor 2	ARHGEF2	Color [DarkGray]	42	42	27	48.6	48.6	32	111.54	0	323.31	214000000000	537	33.8295	34.0264	34.173	34.6477	34.3016	34.7839	34.3452	34.5813	34.3135
1.49348	0.130516	Q00839;Q00839-2;Q5RI18	Q00839;Q00839-2	Heterogeneous nuclear ribonucleoprotein U	HNRNPU	Color [DarkGray]	24	24	24	32.4	32.4	32.4	90.583	0	323.31	91966000000	438	32.2784	32.3784	32.3966	32.5132	32.4765	32.4552	32.4715	32.4484	32.1774
1.48376	1.55602	Q15102;M0R389;M0R1K3;M0QZT2;M0QXS6;M0R323	Q15102;M0R389;M0R1K3;M0QZT2	Platelet-activating factor acetylhydrolase IB subunit gamma	PAFAH1B3	Color [DarkGray]	6	6	6	39	39	39	25.734	0	47.456	520810000	12	22.8813	22.0846	22.2434	23.3605	23.7468	24.7701	21.0282	22.3389	27.5516
1.47573	-0.200855	A0A075B6I0;P01699	A0A075B6I0		IGLV8-61	Color [DarkGray]	3	3	3	20.3	20.3	20.3	12.901	0	3.8878	9141000000	27	29.0037	29.0187	28.9846	28.7553	28.9248	28.7243	29.0202	28.6089	28.8337
1.47424	0.339841	P52292;J3QLL0;J3KS65	P52292	Importin subunit alpha-1	KPNA2	Color [DarkGray]	12	12	12	33.5	33.5	33.5	57.861	0	238.26	11865000000	133	29.5964	29.8325	29.836	30.0548	29.9956	30.2341	29.8039	30.0819	29.6267
1.46299	0.216619	O76094;O76094-2;D6RDY6;R4GNC1	O76094;O76094-2;D6RDY6	Signal recognition particle subunit SRP72	SRP72	Color [DarkGray]	6	6	6	10.1	10.1	10.1	74.605	0	29.154	2445700000	60	26.9401	27.0418	27.1191	27.2528	27.1709	27.3271	27.2214	27.3239	27.2497
1.45894	0.427176	P10398;Q96II5;P04049;H7C155;P04049-2	P10398;Q96II5;P04049;H7C155;P04049-2	Serine/threonine-protein kinase A-Raf;RAF proto-oncogene serine/threonine-protein kinase	ARAF;RAF1	Color [DarkGray]	4	4	4	8.4	8.4	8.4	67.585	0	25.13	874940000	18	24.1723	23.9121	24.376	24.5478	24.5732	24.6209	24.3815	24.3175	24.334
1.45834	-0.446941	Q8TF01;Q8TF01-2	Q8TF01;Q8TF01-2	Arginine/serine-rich protein PNISR	PNISR	Color [DarkGray]	15	15	15	17.5	17.5	17.5	92.576	0	134.85	10383000000	152	29.1944	29.1902	29.2755	28.784	29.0092	28.5262	29.2747	28.251	28.9199
1.45238	-0.235778	Q5SW79;H0Y2V6;Q5SW79-2;Q5SW79-3;E7EWM2;E7EMW0;Q96L14;H0YB92;E5RG47;H0Y4T4	Q5SW79;H0Y2V6;Q5SW79-2;Q5SW79-3	Centrosomal protein of 170 kDa	CEP170	Color [DarkGray]	11	11	11	11.6	11.6	11.6	175.29	0	53.647	2866100000	57	26.9348	26.7129	26.8409	26.6674	26.5328	26.5812	26.8509	26.6611	26.6323
1.44555	-0.293479	Q15393;Q15393-2;Q15393-3;J3QL37;I3L4G7;J3QRB2;H3BMB0	Q15393	Splicing factor 3B subunit 3	SF3B3	Color [DarkGray]	23	23	23	23.3	23.3	23.3	135.58	0	195.46	22830000000	239	30.1752	30.3073	30.3586	29.968	30.1285	29.864	30.5408	30.0942	30.3938
1.43556	-0.408639	P23258;Q9NRH3;K7EKE5;K7EIS0	P23258;Q9NRH3	Tubulin gamma-1 chain;Tubulin gamma-2 chain	TUBG1;TUBG2	Color [DarkGray]	17	17	17	53.9	53.9	53.9	51.169	0	291.58	10022000000	186	29.9881	29.7673	29.8038	29.4994	29.2264	29.6074	29.4829	29.4974	29.0858
1.43486	-0.995078	O60563	O60563	Cyclin-T1	CCNT1	Color [DarkGray]	1	1	1	1.5	1.5	1.5	80.684	0.0097996	1.4872	133690000	4	23.2733	23.4319	23.1666	22.1113	22.9061	21.8691	23.4718	21.4109	22.9725
1.4269	-0.182467	P20290;H0Y9Y1;D6RDG3;P20290-2	P20290;H0Y9Y1;D6RDG3;P20290-2	Transcription factor BTF3	BTF3	Color [DarkGray]	1	1	1	9.2	9.2	9.2	22.168	0	3.8129	1232100000	5	26.9309	26.8811	26.8583	26.7643	26.5966	26.7619	26.1724	26.5462	26.7914
1.41897	-0.26355	P01597	P01597	Ig kappa chain V-I region DEE		Color [DarkGray]	1	1	1	10.2	10.2	10.2	11.418	0.00056433	3.4653	1900300000	15	26.8048	26.5906	26.5546	26.3423	26.4603	26.3567	26.4506	26.0915	26.5831
1.41866	-0.351257	P48651;P48651-3;P48651-2;J3KNR6	P48651;P48651-3;P48651-2	Phosphatidylserine synthase 1	PTDSS1	Color [DarkGray]	3	3	3	7	7	7	55.527	0.00055525	3.2848	599450000	9	24.9956	25.244	25.1039	24.7227	24.6315	24.9355	24.8624	24.7874	24.4234
1.41474	0.316475	P15954;D6R9Z7	P15954;D6R9Z7	Cytochrome c oxidase subunit 7C, mitochondrial	COX7C	Color [DarkGray]	1	1	1	14.3	14.3	14.3	7.2454	0.0014627	2.1322	318640000	15	23.7066	23.472	23.6939	24.0825	23.8763	23.8631	24.2996	23.5688	24.9725
1.40875	0.337657	P55265;H0YCK3;P55265-5;P55265-3;P55265-2;P55265-4	P55265;H0YCK3;P55265-5;P55265-3;P55265-2;P55265-4	Double-stranded RNA-specific adenosine deaminase	ADAR	Color [DarkGray]	3	3	3	2.8	2.8	2.8	136.06	0	4.123	652100000	22	25.1339	25.3226	25.1253	25.6593	25.3549	25.5807	24.6233	25.1084	25.1643
1.40294	0.360724	P42694;A0A075B6R3;J3KT20;J3QRR8;J3KS59	P42694	Probable helicase with zinc finger domain	HELZ	Color [DarkGray]	71	71	1	46.1	46.1	0.5	218.97	0	323.31	115270000000	687	33.2796	33.492	33.5844	33.9169	33.6581	33.8632	33.6982	33.5873	32.3284
1.39496	0.396767	P47914	P47914	60S ribosomal protein L29	RPL29	Color [DarkGray]	3	3	3	15.1	15.1	15.1	17.752	0	6.8181	8178300000	26	28.6206	28.3597	28.7457	29.0804	28.99	28.8459	28.8021	28.8882	28.7435
1.38985	0.148032	Q09161	Q09161	Nuclear cap-binding protein subunit 1	NCBP1	Color [DarkGray]	1	1	1	1.4	1.4	1.4	91.838	0.0010065	2.3743	276860000	5	24.2084	24.2946	24.1545	24.3514	24.4222	24.3279	24.0107	24.434	23.9424
1.38546	-0.241418	Q14203;Q14203-6;E7EX90;Q14203-5;Q14203-2;Q14203-3;Q14203-4;E7EWF7	Q14203;Q14203-6;E7EX90;Q14203-5;Q14203-2;Q14203-3;Q14203-4;E7EWF7	Dynactin subunit 1	DCTN1	Color [DarkGray]	3	3	3	3.1	3.1	3.1	141.69	0	9.3867	591300000	13	23.4316	23.6554	23.6526	23.3627	23.3802	23.2726	23.5724	23.8867	23.9085
1.37804	-0.243097	P01602	P01602	Ig kappa chain V-I region HK102	IGKV1-5	Color [DarkGray]	2	1	1	24.8	15.4	15.4	12.781	0	8.5135	1119300000	16	25.8251	25.829	25.9898	25.5151	25.6881	25.7115	26.0247	25.7199	25.5689
1.37648	-0.569534	P50552;K7ENR7;K7ENL7;K7EQD0;K7EIG8	P50552	Vasodilator-stimulated phosphoprotein	VASP	Color [DarkGray]	5	5	5	15.5	15.5	15.5	39.829	0	13.855	2074800000	49	26.8656	27.361	27.1999	26.7923	26.5718	26.3538	26.8375	27.2541	25.8468
1.37475	-0.416288	Q14694;Q14694-3;Q14694-2;H3BQP1;J3KT19	Q14694;Q14694-3;Q14694-2	Ubiquitin carboxyl-terminal hydrolase 10	USP10	Color [DarkGray]	5	5	5	8.9	8.9	8.9	87.133	0	12.434	1996700000	40	27.2278	27.0897	27.0312	26.6707	26.9362	26.4929	26.8391	27.3125	26.6146
1.3724	-0.300571	Q9Y3D7;I3L0X9;I3L3T0;P57737-3;A0A0A6YYL4;I3L1U7;A0A0B4J298	Q9Y3D7;I3L0X9;I3L3T0;P57737-3;A0A0A6YYL4;I3L1U7	Mitochondrial import inner membrane translocase subunit TIM16;Coronin	PAM16;CORO7-PAM16	Color [DarkGray]	5	5	5	38.4	38.4	38.4	13.825	0	10.211	3599100000	51	27.8076	27.935	27.804	27.5189	27.7216	27.4043	27.4787	27.1198	27.2354
1.36796	-0.452445	Q15365;P57721;J3QT27;E9PFP8;P57721-2;P57721-3;P57721-5;P57721-4	Q15365	Poly(rC)-binding protein 1	PCBP1	Color [DarkGray]	8	8	7	29.5	29.5	27.2	37.497	0	166.07	7121500000	100	28.4654	28.3578	28.3656	27.9127	28.2188	27.7001	28.5011	27.7641	28.7623
1.36467	-0.603783	Q7L4I2;Q7L4I2-2;E9PI52;H0YGP9;E1B6W4	Q7L4I2;Q7L4I2-2	Arginine/serine-rich coiled-coil protein 2	RSRC2	Color [DarkGray]	13	13	13	24.2	24.2	24.2	50.559	0	147.12	22928000000	202	29.934	29.9715	30.0923	29.3054	29.7799	29.1011	29.8322	29.0745	29.4264
1.36293	-0.42277	P26368;P26368-2;K7ENG2;K7ELP8	P26368;P26368-2;K7ENG2	Splicing factor U2AF 65 kDa subunit	U2AF2	Color [DarkGray]	15	15	15	35.8	35.8	35.8	53.5	0	311.95	46920000000	223	31.0923	31.1737	31.285	30.8352	30.9462	30.5012	31.3492	30.9461	31.2859
1.35348	0.234331	Q71UM5;C9JLI6;H0YMV8	Q71UM5;C9JLI6;H0YMV8	40S ribosomal protein S27-like;40S ribosomal protein S27	RPS27L	Color [DarkGray]	2	1	1	28.6	13.1	13.1	9.4771	0.0024143	2.0728	903450000	19	25.637	25.482	25.7428	25.9043	25.8056	25.8549	25.5329	25.7593	25.3346
1.34822	-1.40585	Q9P0U1;A0A087WZY2;A6NIV2	Q9P0U1;A0A087WZY2;A6NIV2	Mitochondrial import receptor subunit TOM7 homolog	TOMM7	Color [DarkGray]	2	2	2	36.4	36.4	36.4	6.2484	0.00053908	2.9458	1900900000	19	27.5271	26.8647	27.6844	25.6799	26.7734	25.4053	25.5206	25.7296	25.1033
1.33364	-0.14737	Q8TDP1;E9PKP0;H0YE52;H0YCP5;H0YEF3;E9PN81;Q8TDP1-2	Q8TDP1;E9PKP0;H0YE52;H0YCP5;H0YEF3;E9PN81;Q8TDP1-2	Ribonuclease H2 subunit C	RNASEH2C	Color [DarkGray]	1	1	1	6.1	6.1	6.1	17.84	0.0010262	2.5016	363210000	16	24.5642	24.6505	24.6222	24.5493	24.3955	24.4499	24.174	24.1311	24.7403
1.33281	-0.530183	O75306;O75306-2	O75306;O75306-2	NADH dehydrogenase [ubiquinone] iron-sulfur protein 2, mitochondrial	NDUFS2	Color [DarkGray]	5	5	5	18.6	18.6	18.6	52.545	0	31.273	1705100000	27	26.8695	27.0046	26.7781	26.0964	26.6856	26.2796	26.3203	26.3288	26.6161
1.33072	0.514474	Q9HCI7;Q9HCI7-2;C9IZG7;C9J5S2;C9IZ03	Q9HCI7;Q9HCI7-2	E3 ubiquitin-protein ligase MSL2	MSL2	Color [DarkGray]	5	5	5	9	9	9	62.54	0	7.9787	1368000000	29	26.6608	27.0769	27.0218	27.6046	27.1899	27.5085	27.4481	27.654	26.7025
1.32896	0.244492	Q8WYJ6;J3KNL2;Q8WYJ6-2;I3L2M1	Q8WYJ6;J3KNL2	Septin-1	2018-09-01	Color [DarkGray]	5	5	5	16.1	16.1	16.1	41.97	0	13.186	1001600000	34	25.7026	25.6579	25.4421	25.9041	25.8005	25.8314	25.6865	26.0511	26.0001
1.32842	0.158831	P62899;P62899-3;P62899-2;H7C2W9;C9JU56;B7Z4E3;B7Z4C8;B8ZZK4	P62899;P62899-3;P62899-2;H7C2W9;C9JU56;B7Z4E3;B7Z4C8;B8ZZK4	60S ribosomal protein L31	RPL31	Color [DarkGray]	5	5	5	28.8	28.8	28.8	14.463	0	6.8218	15055000000	61	29.7018	29.8934	29.7832	29.9425	29.9657	29.9467	29.7023	29.7189	29.5869
1.31454	1.13364	P51948;P51948-2;H0YJ92	P51948;P51948-2;H0YJ92	CDK-activating kinase assembly factor MAT1	MNAT1	Color [DarkGray]	2	2	2	7.8	7.8	7.8	35.823	0.0010633	2.7958	574120000	3	20.9529	21.4736	20.8601	21.6141	22.2264	22.847	21.477	21.8718	24.0053
1.3114	0.312865	P61026	P61026	Ras-related protein Rab-10	RAB10	Color [DarkGray]	4	3	3	29	23.5	23.5	22.541	0	7.4145	539740000	16	24.483	24.6951	24.4792	24.7077	24.8844	25.0038	24.7338	24.9191	25.8131
1.31044	0.310297	Q7Z6E9;Q7Z6E9-2;Q7Z6E9-4;I3L3Y2;H3BUN0;H3BSK8	Q7Z6E9;Q7Z6E9-2;Q7Z6E9-4	E3 ubiquitin-protein ligase RBBP6	RBBP6	Color [DarkGray]	5	5	5	3.6	3.6	3.6	201.56	0	29.903	1051700000	28	25.8953	25.6391	25.8366	26.0842	26.2456	25.9721	25.8573	25.6358	25.5407
1.30701	-0.34157	O75964;E9PN17	O75964;E9PN17	ATP synthase subunit g, mitochondrial	ATP5L	Color [DarkGray]	3	3	3	34	34	34	11.428	0	17.083	3325900000	36	27.4251	27.4383	27.5538	26.9376	27.1181	27.3368	27.4671	27.0905	27.4074
1.29962	-0.328543	Q9UKJ3;Q9UKJ3-2;K7EKU0;Q7Z570;A4D1E1	Q9UKJ3;Q9UKJ3-2	G patch domain-containing protein 8	GPATCH8	Color [DarkGray]	26	26	26	22.2	22.2	22.2	164.2	0	323.31	21574000000	319	30.2374	30.3131	30.3064	29.8276	30.1885	29.8552	30.1056	29.596	29.9143
1.28845	0.229634	P01708	P01708	Ig lambda chain V-II region BUR		Color [DarkGray]	3	2	2	24.8	24.8	24.8	11.506	0	8.8017	1642300000	22	26.4576	26.4158	26.4408	26.7715	26.7273	26.5044	26.654	26.3289	26.4932
1.2855	-0.387317	Q8NE71;Q8NE71-2;H0YGW7;A0A0G2JIC2;Q5STZ8;F5GYK6	Q8NE71;Q8NE71-2;H0YGW7	ATP-binding cassette sub-family F member 1	ABCF1	Color [DarkGray]	9	8	8	14.2	13.4	13.4	95.925	0	24.768	2344000000	46	27.0884	27.4306	27.208	27.054	26.7582	26.7528	27.2569	27.568	26.9986
1.28213	-1.22694	Q9NXV2	Q9NXV2	BTB/POZ domain-containing protein KCTD5	KCTD5	Color [DarkGray]	1	1	1	6.8	6.8	6.8	26.092	0.00057971	3.7633	136360000	1	22.5093	22.7247	23.4033	21.548	22.3193	21.0891	23.8247	23.0383	23.486
1.27553	0.58546	Q01469;I6L8B7	Q01469;I6L8B7	Fatty acid-binding protein, epidermal	FABP5	Color [DarkGray]	4	4	4	20.7	20.7	20.7	15.164	0	6.478	1739000000	52	26.6706	25.955	26.221	26.7728	26.9534	26.8768	26.7626	26.9557	26.797
1.26927	-1.76488	P32780;P32780-2;E9PL58;E9PI26	P32780;P32780-2	General transcription factor IIH subunit 1	GTF2H1	Color [DarkGray]	6	6	6	12.8	12.8	12.8	62.031	0	12.954	1404700000	15	24.6916	22.8996	24.4374	22.7535	21.6128	22.3676	21.41	25.4757	20.1307
1.26764	-0.177832	Q6P2C8;Q6P2C8-2;Q6P2C8-4	Q6P2C8;Q6P2C8-2	Mediator of RNA polymerase II transcription subunit 27	MED27	Color [DarkGray]	3	3	3	18	18	18	35.431	0	34.905	1005300000	31	25.5414	25.5644	25.6624	25.4675	25.4643	25.3029	25.8214	25.6914	25.361
1.2614	0.381837	P11586;F5H2F4;V9GYY3	P11586;F5H2F4	C-1-tetrahydrofolate synthase, cytoplasmic;Methylenetetrahydrofolate dehydrogenase;Methenyltetrahydrofolate cyclohydrolase;Formyltetrahydrofolate synthetase;C-1-tetrahydrofolate synthase, cytoplasmic, N-terminally processed	MTHFD1	Color [DarkGray]	16	16	16	20.2	20.2	20.2	101.56	0	43.384	4385600000	95	27.6707	27.7288	27.3499	28.0651	27.8083	28.0217	27.7572	28.4384	28.8032
1.25915	-1.86148	P17812;Q9NRF8;P17812-2	P17812;Q9NRF8;P17812-2	CTP synthase 1;CTP synthase 2	CTPS1;CTPS2	Color [DarkGray]	2	2	2	4.1	4.1	4.1	66.69	0	5.3267	105790000	1	23.2492	21.2098	22.8978	20.0669	20.6297	21.0757	22.3424	22.3985	24.5888
1.25762	0.244888	P14866;M0QXS5;P14866-2;M0R1W6;M0QYL7;M0R076;B4DVF8	P14866;M0QXS5;P14866-2	Heterogeneous nuclear ribonucleoprotein L	HNRNPL	Color [DarkGray]	17	17	12	41.3	41.3	29.7	64.132	0	311.32	12056000000	201	29.3009	29.2954	29.3382	29.6949	29.3865	29.5877	29.4007	29.5495	29.3361
1.25566	-0.29704	A0A075B6I8;A0A0G2JQC2;A0A0B4J1U1	A0A075B6I8;A0A0G2JQC2;A0A0B4J1U1		IGLV1-47;IGLV1-44	Color [DarkGray]	4	3	2	24.8	24.8	13.7	12.283	0	32.457	15288000000	52	30.2372	30.1509	30.2135	29.9171	30.0833	29.7099	30.2409	29.6204	29.7898
1.24703	-1.37572	O14948;O14948-3;O14948-2	O14948;O14948-3;O14948-2	Transcription factor EC	TFEC	Color [DarkGray]	1	1	1	3.5	3.5	3.5	38.787	0.0090909	1.5867	228470000	2	23.0438	22.095	22.0624	20.3311	21.7366	21.0063	22.1453	22.4222	21.4081
1.24438	-0.237574	Q9BZK7;A0A0D9SF63;O60907;Q9BQ87;O60907-2	Q9BZK7;A0A0D9SF63;O60907;Q9BQ87;O60907-2	F-box-like/WD repeat-containing protein TBL1XR1;F-box-like/WD repeat-containing protein TBL1X;F-box-like/WD repeat-containing protein TBL1Y	TBL1XR1;TBL1X;TBL1Y	Color [DarkGray]	4	4	4	9.5	9.5	9.5	55.594	0	9.5029	1451800000	33	26.3864	26.4329	26.4715	26.0856	26.1292	26.3632	25.8843	25.9992	26.1957
1.23806	0.244477	Q12824-2;G5E975	Q12824-2;G5E975	SWI/SNF-related matrix-associated actin-dependent regulator of chromatin subfamily B member 1	SMARCB1	Color [DarkGray]	5	5	1	16.2	16.2	5.6	43.158	0	26.854	4670100000	77	27.7548	27.9308	27.9192	28.0425	28.2592	28.0364	28.2632	28.2189	27.4889
1.23769	0.192472	Q96P11-2;Q96P11-5;Q96P11;Q96P11-4;Q63ZY6;Q63ZY6-5;Q63ZY6-2;Q63ZY6-6;Q96P11-3;Q3KNT7;Q63ZY6-4;Q3KNT7-2;Q3KNT7-3	Q96P11-2;Q96P11-5;Q96P11;Q96P11-4;Q63ZY6;Q63ZY6-5;Q63ZY6-2;Q63ZY6-6;Q96P11-3	Probable 28S rRNA (cytosine-C(5))-methyltransferase;Putative methyltransferase NSUN5C	NSUN5;NSUN5P2	Color [DarkGray]	4	4	4	8.4	8.4	8.4	50.41	0	7.8927	642190000	24	24.9546	25.1418	25.091	25.2345	25.1856	25.3446	25.3264	25.6554	25.085
1.22838	0.447702	J3QQY0;Q68DK7;J3KSZ8;Q68DK7-2;Q68DK7-3;J3KTC2;J3KRQ4	J3QQY0;Q68DK7;J3KSZ8;Q68DK7-2;Q68DK7-3	Male-specific lethal 1 homolog	MSL1	Color [DarkGray]	13	13	13	24.5	24.5	24.5	48.976	0	61.814	10320000000	88	29.7201	29.961	29.9824	30.4452	30.0405	30.5208	30.218	30.5692	29.6272
1.22739	-0.603436	P04040	P04040	Catalase	CAT	Color [DarkGray]	8	8	8	21.1	21.1	21.1	59.755	0	57.198	30475000000	55	31.3075	30.7398	30.6543	30.2971	30.1128	30.4813	30.513	30.3206	30.2169
1.22636	0.391907	Q15019;Q15019-3;Q15019-2;C9J938;C9JB25;B5MCX3;C9J2Q4;C9JT15;C9JSE7;C9JFT1;F8WB65;C9JZI2;C9IY94;C9IZU3;H7C310;H7C2Y0	Q15019;Q15019-3;Q15019-2;C9J938;C9JB25;B5MCX3;C9J2Q4	Septin-2	2018-09-02	Color [DarkGray]	6	5	5	23.8	19.4	19.4	41.487	0	48.782	2285800000	41	26.6593	26.9459	26.7071	26.9401	27.1911	27.3569	26.976	27.3964	27.0892
1.2257	-0.213431	Q86YA3;Q86YA3-6;G3XAL8;Q86YA3-3;Q86YA3-5;Q86YA3-4;D6REN9	Q86YA3;Q86YA3-6;G3XAL8;Q86YA3-3;Q86YA3-5;Q86YA3-4;D6REN9	Protein ZGRF1	ZGRF1	Color [DarkGray]	2	2	2	1.2	1.2	1.2	236.6	0.0024038	2.0393	4989000000	6	28.7629	28.6534	28.5524	28.496	28.4991	28.3334	28.5234	27.9535	27.918
1.22305	1.01841	Q9Y343;A8MXB7	Q9Y343;A8MXB7	Sorting nexin-24	SNX24	Color [DarkGray]	1	1	1	18.3	18.3	18.3	19.818	0	11.073	69806000	1	21.0208	20.8835	21.8698	22.3955	21.8132	22.6208	21.4657	21.29	21.6881
1.21882	-0.406103	O43719;Q5H919;Q5H918	O43719;Q5H919;Q5H918	HIV Tat-specific factor 1	HTATSF1	Color [DarkGray]	10	10	10	16.3	16.3	16.3	85.852	0	97.096	5543300000	69	28.2014	28.3354	28.3524	27.8191	28.1767	27.6752	28.3534	27.721	28.4729
1.21678	0.484207	P82673;H0YG82;P82673-2	P82673;H0YG82;P82673-2	28S ribosomal protein S35, mitochondrial	MRPS35	Color [DarkGray]	4	4	4	18	18	18	36.844	0	37.41	2114300000	23	25.8233	25.7143	26.1308	26.1624	26.322	26.6366	25.9756	25.7171	26.4871
1.21678	0.147729	O60506;O60506-2;O60506-4;O60506-3;B7Z645;O60506-5;F6UXX1	O60506;O60506-2;O60506-4;O60506-3;B7Z645;O60506-5	Heterogeneous nuclear ribonucleoprotein Q	SYNCRIP	Color [DarkGray]	18	18	15	33.9	33.9	28.9	69.602	0	146.23	14113000000	218	29.6697	29.8374	29.8337	29.9366	29.9007	29.9467	29.9527	29.7507	29.7042
1.20557	-0.317355	O75533;B4DGZ4;O75533-2;H7C341;F8WC19	O75533	Splicing factor 3B subunit 1	SF3B1	Color [DarkGray]	36	36	36	37.4	37.4	37.4	145.83	0	323.31	51776000000	485	31.3265	31.3639	31.5286	31.0462	31.292	30.9288	31.6294	31.2154	31.5904
1.20233	0.970538	Q8TF42	Q8TF42	Ubiquitin-associated and SH3 domain-containing protein B	UBASH3B	Color [DarkGray]	2	2	2	1.8	1.8	1.8	72.695	0	3.9713	3635600000	17	27.3277	28.1791	28.4034	29.0976	28.56	29.1641	28.7241	29.1044	28.7604
1.19792	-0.302773	Q15428;K7EMT0	Q15428;K7EMT0	Splicing factor 3A subunit 2	SF3A2	Color [DarkGray]	9	9	9	19.6	19.6	19.6	49.255	0	33.005	4066700000	90	27.6788	27.3154	27.582	27.3175	27.1879	27.1624	27.7246	27.1505	27.5874
1.1953	-0.451336	Q12872;Q12872-2;H0YFR9;F5H1A5	Q12872;Q12872-2	Splicing factor, suppressor of white-apricot homolog	SFSWAP	Color [DarkGray]	23	23	23	28.1	28.1	28.1	104.82	0	281.57	26326000000	370	30.4437	30.4558	30.5641	29.9161	30.3782	29.8153	30.6659	30.0821	30.6611
1.18799	-0.565527	Q9NPA8;Q9NPA8-2;E5RHX8	Q9NPA8;Q9NPA8-2;E5RHX8	Transcription and mRNA export factor ENY2	ENY2	Color [DarkGray]	4	4	4	36.6	36.6	36.6	11.528	0	23.797	6828400000	28	28.625	28.8461	28.8948	28.0387	28.6379	27.9928	28.7127	28.0727	28.5474
1.18737	-0.314607	P29350;P29350-4;P29350-3;P29350-2;F5GY79;F5H0N8;F5H5H9;F5H1Z8	P29350;P29350-4;P29350-3;P29350-2;F5GY79;F5H0N8	Tyrosine-protein phosphatase non-receptor type 6	PTPN6	Color [DarkGray]	6	6	6	8.7	8.7	8.7	67.56	0	8.0669	1788300000	49	26.9052	27.1416	26.7987	26.6563	26.4987	26.7466	26.0437	26.3016	26.7601
1.18467	-0.552227	Q6UX04;D6REK3;Q6UX04-2	Q6UX04;D6REK3;Q6UX04-2	Peptidyl-prolyl cis-trans isomerase CWC27 homolog	CWC27	Color [DarkGray]	2	2	2	10.8	10.8	10.8	53.846	0	32.672	948170000	20	25.459	25.6145	26.1484	25.0552	25.249	25.2609	25.6646	25.295	25.4402
1.1828	-0.33462	Q8NAV1;Q8NAV1-2	Q8NAV1	Pre-mRNA-splicing factor 38A	PRPF38A	Color [DarkGray]	8	8	8	24.4	24.4	24.4	37.476	0	127.57	11817000000	83	29.2745	29.3509	29.3258	28.9331	29.2301	28.7841	29.5659	28.9254	29.6043
1.18105	-0.175585	Q9NUD5;Q9NUD5-2	Q9NUD5;Q9NUD5-2	Zinc finger CCHC domain-containing protein 3	ZCCHC3	Color [DarkGray]	1	1	1	4	4	4	43.618	0.00057703	3.7394	479520000	12	25.2479	25.0787	25.0304	24.9128	24.9891	24.9285	25.3489	25.1577	24.6691
1.17901	0.636723	Q08378;Q08378-2;Q08378-4	Q08378;Q08378-2;Q08378-4	Golgin subfamily A member 3	GOLGA3	Color [DarkGray]	20	20	20	16.6	16.6	16.6	167.35	0	100.11	4228000000	82	23.8134	23.8559	24.4193	24.4863	24.5223	24.9902	25.8959	24.7625	25.245
1.17564	-0.225368	P62841;K7ELC2;K7EM56;A0A0B4J2B4;S4R417;K7EQJ5;K7EJ78;S4R456	P62841;K7ELC2;K7EM56;A0A0B4J2B4;S4R417;K7EQJ5;K7EJ78;S4R456	40S ribosomal protein S15	RPS15	Color [DarkGray]	8	8	8	69.7	69.7	69.7	17.04	0	176.72	46511000000	267	31.0145	31.2468	31.3053	30.9635	30.99	30.9369	31.0293	30.7747	30.7248
1.17559	0.0923367	P12956;B1AHC9;P12956-2	P12956;B1AHC9;P12956-2	X-ray repair cross-complementing protein 6	XRCC6	Color [DarkGray]	27	27	27	45.6	45.6	45.6	69.842	0	280.56	62073000000	471	31.8495	31.856	31.8421	32.0135	31.9183	31.8928	31.759	32.0588	31.6608
1.17351	-0.302418	Q96I25;H0Y6J6;Q5W012;Q5W010;Q5W011	Q96I25;H0Y6J6;Q5W012;Q5W010;Q5W011	Splicing factor 45	RBM17	Color [DarkGray]	13	13	13	30.2	30.2	30.2	44.961	0	123.4	12305000000	128	29.3452	29.3461	29.5051	29.0226	29.3107	28.9558	29.6554	28.8973	29.3615
1.17343	2.26793	P43034	P43034	Platelet-activating factor acetylhydrolase IB subunit alpha	PAFAH1B1	Color [DarkGray]	1	1	1	3.9	3.9	3.9	46.637	0.00054113	2.9783	324740000	1	21.7449	24.5591	21.9581	25.0506	24.8599	25.1554	24.8089	24.6137	25.5372
1.17313	-0.403183	Q9UHX1-2;Q9UHX1-4;Q9UHX1-6;E9PQ56;E9PN18;E9PMU7	Q9UHX1-2;Q9UHX1-4;Q9UHX1-6;E9PQ56;E9PN18	Poly(U)-binding-splicing factor PUF60	PUF60	Color [DarkGray]	25	25	1	52	52	3.5	58.171	0	323.31	228790000000	557	33.5556	33.5316	33.6669	33.1032	33.4824	32.9589	33.7897	33.001	33.473
1.1699	-0.143025	Q9BWJ5	Q9BWJ5	Splicing factor 3B subunit 5	SF3B5	Color [DarkGray]	5	5	5	41.9	41.9	41.9	10.135	0	46.035	5317200000	98	28.1106	27.9776	28.1185	27.9682	27.9527	27.8567	28.4954	27.9547	28.4285
1.16904	-0.303303	Q9H3P2;A0A0C4DFX9;H0Y3X6;Q9H3P2-7;F8W954;F8WF98;C9JHL4;H7C3C2;H7C2M8;H7C0W2;H7C2C7	Q9H3P2;A0A0C4DFX9;H0Y3X6;Q9H3P2-7	Negative elongation factor A	NELFA	Color [DarkGray]	5	5	5	16.1	16.1	16.1	57.276	0	49.418	1096900000	23	25.9302	25.9755	26.169	25.7603	25.868	25.5366	26.2386	26.0862	26.1615
1.16724	-0.156836	P11142;E9PKE3;P11142-2;E9PNE6;E9PN89;A8K7Q2;E9PLF4;P54652;E9PQQ4;E9PQK7;E9PK54;E9PS65;E9PPY6;E9PM13;E9PN25;E9PI65	P11142;E9PKE3;P11142-2;E9PNE6;E9PN89;A8K7Q2	Heat shock cognate 71 kDa protein	HSPA8	Color [DarkGray]	43	43	35	61.1	61.1	53.6	70.897	0	323.31	549440000000	1322	34.7759	34.8475	34.9516	34.6578	34.7757	34.671	34.7326	34.3884	34.3511
1.16351	-0.176731	A0A087WTX5;A0A0C4DH73;A0A0B4J2E7	A0A087WTX5		IGKC	Color [DarkGray]	7	2	1	36.9	14.4	7.6	25.624	0	21.827	5373900000	48	28.1734	28.1046	28.2242	28.1153	27.9209	27.9358	28.1812	27.6489	27.828
1.16173	-0.375154	P61011;G3V4F7;P61011-2	P61011;G3V4F7;P61011-2	Signal recognition particle 54 kDa protein	SRP54	Color [DarkGray]	5	5	5	13.5	13.5	13.5	55.704	0	16.314	2566200000	49	26.933	27.4042	27.1123	26.9044	26.7106	26.7091	27.1857	27.052	26.9847
1.15957	-0.360866	Q9GZT3;Q9GZT3-2;H0YJW7;A0A087WUN7;H0YJ40;G3V4X6;G3V2S9;H0YJ07;H0YJU7	Q9GZT3;Q9GZT3-2;H0YJW7;A0A087WUN7;H0YJ40;G3V4X6;G3V2S9	SRA stem-loop-interacting RNA-binding protein, mitochondrial	SLIRP	Color [DarkGray]	3	3	3	33	33	33	12.349	0	14.909	1089000000	30	26.2322	26.3872	25.9237	25.7538	25.7807	25.926	25.7374	25.9611	26.0486
1.15852	-0.367043	P35611;P35611-2;A0A0A0MSR2;E7EV99;E7ENY0;P35611-5;P35611-6;P35611-4;P35611-3;D6RF25;D6RJE2;D6RAH3	P35611;P35611-2;A0A0A0MSR2;E7EV99;E7ENY0;P35611-5;P35611-6;P35611-4;P35611-3;D6RF25	Alpha-adducin	ADD1	Color [DarkGray]	5	5	5	12.2	12.2	12.2	80.954	0	32.11	1244400000	27	26.6887	26.7512	26.6806	26.3161	26.0974	26.606	25.4003	25.5123	25.5948
1.15693	-0.446921	Q15058	Q15058	Kinesin-like protein KIF14	KIF14	Color [DarkGray]	12	12	12	9.8	9.8	9.8	186.49	0	39.003	2380900000	60	27.8026	28.3477	27.9016	27.5495	27.7007	27.4609	28.0656	27.66	27.9997
1.15656	1.34138	P41227;C9JW55;F8W808;A8MWP7	P41227;C9JW55;F8W808;A8MWP7	N-alpha-acetyltransferase 10	NAA10	Color [DarkGray]	1	1	1	8.5	8.5	8.5	26.458	0	6.1793	56512000	1	22.6379	21.4571	21.0931	22.5437	23.1559	23.5128	22.5641	22.748	22.7781
1.15298	0.572059	P61326;Q96A72;F5H6N1;F5H6P7;P61326-2;F5H3U9	P61326;Q96A72;F5H6N1;F5H6P7;P61326-2	Protein mago nashi homolog;Protein mago nashi homolog 2	MAGOH;MAGOHB	Color [DarkGray]	5	5	5	51.4	51.4	51.4	17.163	0	24.208	1770100000	20	26.8751	26.1067	26.3346	26.9299	27.1027	27	27.0629	26.9383	27.2906
1.15054	0.367367	P06748;P06748-3;P06748-2;E5RI98;E5RGW4	P06748;P06748-3;P06748-2	Nucleophosmin	NPM1	Color [DarkGray]	17	17	17	52	52	52	32.575	0	323.31	35235000000	228	30.9707	30.5442	30.935	31.1114	31.308	31.1325	31.0627	30.6988	30.9908
1.14893	0.456961	P82979;F8VZQ9;F8VS12;H0YHG0	P82979;F8VZQ9;F8VS12;H0YHG0	SAP domain-containing ribonucleoprotein	SARNP	Color [DarkGray]	3	3	3	14.3	14.3	14.3	23.671	0	3.9662	378370000	10	24.0777	24.1355	24.6118	24.8228	24.7999	24.5732	24.2761	23.8122	24.6238
1.14785	0.461019	A0A0G2JRQ6	A0A0G2JRQ6			Color [DarkGray]	2	2	2	13.6	13.6	13.6	12.845	0.0014606	2.1081	3369500000	18	27.794	27.6805	27.9382	28.5803	27.9816	28.2337	27.9234	28.2707	27.474
1.14775	0.525077	P55795	P55795	Heterogeneous nuclear ribonucleoprotein H2	HNRNPH2	Color [DarkGray]	6	1	1	17.4	4.2	4.2	49.263	0	6.3719	388550000	5	24.4137	24.6205	24.722	25.3652	25.239	24.7272	25.1281	24.7611	24.9419
1.14333	-0.262511	P35269;M0QXD6;M0R0R9;M0R0Z3	P35269;M0QXD6;M0R0R9	General transcription factor IIF subunit 1	GTF2F1	Color [DarkGray]	5	5	5	12.4	12.4	12.4	58.24	0	20.518	2219700000	38	27.0159	27.1267	26.8905	26.6939	26.9128	26.6388	26.715	27.2714	26.9692
1.14327	-0.437259	A0A075B6J0	A0A075B6J0		IGLV1-40	Color [DarkGray]	2	1	1	13.4	13.4	13.4	12.389	0	5.0855	4824500000	21	27.4172	27.0631	27.321	26.8972	27.0414	26.551	27.0473	26.4489	27.0895
1.14078	-0.308347	Q3YEC7;Q3YEC7-2;F2Z2T0;Q3YEC7-3;Q8WYT4;B1AMX5;G3V154;Q3YEC7-4;Q3YEC7-5;Q3YEC7-6	Q3YEC7;Q3YEC7-2;F2Z2T0;Q3YEC7-3	Rab-like protein 6	RABL6	Color [DarkGray]	3	3	3	3.8	3.8	3.8	79.548	0	4.2074	547300000	20	25.2447	24.8157	25.0844	24.7846	24.7192	24.7161	25.1736	24.7023	24.8024
1.14002	-0.335201	P42768;C9J3B7	P42768;C9J3B7	Wiskott-Aldrich syndrome protein	WAS	Color [DarkGray]	1	1	1	4.2	4.2	4.2	52.912	0	9.3363	313790000	1	24.4603	24.7776	24.311	24.2006	24.1544	24.1883	24.4599	24.6442	24.4563
1.13803	0.317608	Q13148;A0A087WX29;Q13148-4;A0A087WTZ4;K7EL26;A0A087WYE7;A0A087WZC9;A0A087WW61;A0A087WX67;A0A087WXV3;A0A087WXQ5;A0A087WV68;B1AKP7;G3V162;A0A087X260;A0A087WYY0	Q13148;A0A087WX29;Q13148-4;A0A087WTZ4;K7EL26;A0A087WYE7;A0A087WZC9;A0A087WW61;A0A087WX67;A0A087WXV3;A0A087WXQ5;A0A087WV68;B1AKP7;G3V162;A0A087X260;A0A087WYY0	TAR DNA-binding protein 43	TARDBP	Color [DarkGray]	2	2	2	7.2	7.2	7.2	44.739	0	31.46	798850000	15	25.3594	25.2531	25.4832	25.6493	25.5058	25.8935	25.7925	25.9429	25.5095
1.13457	0.399133	Q9UJV9;J3KNN5;D6RGI7;H0YA06;H0Y8L8;D6RD33	Q9UJV9;J3KNN5	Probable ATP-dependent RNA helicase DDX41	DDX41	Color [DarkGray]	36	36	36	55.8	55.8	55.8	69.837	0	323.31	121030000000	630	32.1014	32.5401	32.4826	32.7816	32.9287	32.6111	32.7384	32.2801	32.5587
1.12927	-0.359032	O43615;M0QXU7;M0R301;M0QXM9;M0R124	O43615;M0QXU7	Mitochondrial import inner membrane translocase subunit TIM44	TIMM44	Color [DarkGray]	24	24	24	47.1	47.1	47.1	51.355	0	125.41	36270000000	337	31.0136	31.0659	31.2981	30.7016	31.0018	30.5971	31.0251	30.3725	30.4008
1.12896	-0.356922	O15042;O15042-2;E7ET15;O15042-3;H0Y8D9;E7EW00;H7C4V2;C9J5L1;C9JDJ7;U3KPT1	O15042;O15042-2;E7ET15;O15042-3	U2 snRNP-associated SURP motif-containing protein	U2SURP	Color [DarkGray]	36	36	36	39.7	39.7	39.7	118.29	0	323.31	44013000000	458	31.0983	31.2671	31.2493	30.811	31.1046	30.6284	31.2524	30.7299	31.1883
1.1283	-0.242942	Q08J23;Q08J23-2;Q08J23-3	Q08J23;Q08J23-2;Q08J23-3	tRNA (cytosine(34)-C(5))-methyltransferase	NSUN2	Color [DarkGray]	9	9	9	16.8	16.8	16.8	86.47	0	47.426	3124000000	69	27.718	27.5675	27.6568	27.3843	27.2574	27.5719	27.3536	27.1776	27.5671
1.12788	-0.496454	Q9Y3B4	Q9Y3B4	Splicing factor 3B subunit 6	SF3B6	Color [DarkGray]	2	2	2	15.2	15.2	15.2	14.585	0	7.2092	1186600000	21	26.2286	26.1777	26.656	26.1313	25.7793	25.6624	26.1398	25.9781	26.0494
1.12677	-0.185572	Q8N1F7;H3BVG0;H3BNN5;H3BV11;H3BRI8;H3BM93;Q8N1F7-2	Q8N1F7;H3BVG0;H3BNN5;H3BV11;H3BRI8;H3BM93;Q8N1F7-2	Nuclear pore complex protein Nup93	NUP93	Color [DarkGray]	4	4	4	6	6	6	93.487	0	6.2063	436560000	20	24.3158	24.3843	24.4981	24.1089	24.2308	24.3017	24.0841	23.669	24.6727
1.12648	-0.233222	P14868;P14868-2;H7BZ35;C9J7S3;C9JLC1;C9JQM9;H7C278	P14868;P14868-2	Aspartate--tRNA ligase, cytoplasmic	DARS	Color [DarkGray]	13	13	13	30.9	30.9	30.9	57.136	0	77.269	15925000000	171	29.813	29.8966	30.0136	29.5187	29.7438	29.7611	29.8885	29.2426	29.642
1.12573	0.176861	Q8N9T8	Q8N9T8	Protein KRI1 homolog	KRI1	Color [DarkGray]	1	1	1	2.1	2.1	2.1	82.597	0.0010235	2.4772	262370000	1	23.8262	23.8638	23.9449	24.0635	23.9386	24.1635	23.9845	24.0255	23.646
1.12515	-1.32583	Q9Y394;H0YJE4;A0A087X0Z7;H0YJ66;Q9Y394-2	Q9Y394;H0YJE4;A0A087X0Z7;H0YJ66;Q9Y394-2	Dehydrogenase/reductase SDR family member 7	DHRS7	Color [DarkGray]	2	2	2	5	5	5	38.298	0.001005	2.3651	380680000	13	24.4559	24.255	24.9595	23.871	23.6055	22.2164	23.5421	23.813	23.5768
1.12389	0.307119	Q9UKY7;Q9UKY7-2;D6RFH2;D6RDN0;D6R9V8;H0Y8K3;Q9UKY7-3	Q9UKY7;Q9UKY7-2	Protein CDV3 homolog	CDV3	Color [DarkGray]	3	3	3	33.7	33.7	33.7	27.335	0	109.63	752240000	9	24.8852	24.6785	24.5312	25.1585	24.9102	24.9476	25.0682	25.1584	27.1555
1.11764	0.320006	Q6P2H3-2;H7BZW2	Q6P2H3-2;H7BZW2	Centrosomal protein of 85 kDa	CEP85	Color [DarkGray]	36	36	2	47.2	47.2	4.3	85.567	0	323.31	75121000000	442	32.5941	32.6398	32.7214	33.0446	32.7203	33.1504	32.6985	32.9704	32.5356
1.11753	0.499045	Q9Y294;Q9NVP2;K7ES22	Q9Y294	Histone chaperone ASF1A	ASF1A	Color [DarkGray]	4	4	4	22.1	22.1	22.1	22.968	0	24.406	2189900000	28	25.9072	25.3102	25.6114	26.2638	26.1896	25.8725	26.1449	26.0186	25.9686
1.11612	-0.41119	P51659;E7EWE5;P51659-3;P51659-2;E7ER27;G5E9S2;E7ET17;E7EPL9	P51659;E7EWE5;P51659-3;P51659-2;E7ER27;G5E9S2;E7ET17;E7EPL9	Peroxisomal multifunctional enzyme type 2;(3R)-hydroxyacyl-CoA dehydrogenase;Enoyl-CoA hydratase 2	HSD17B4	Color [DarkGray]	15	15	15	28.8	28.8	28.8	79.685	0	107.1	8194100000	167	28.7871	28.988	29.2392	28.8181	28.4506	28.512	29.0177	29.437	28.6039
1.11246	0.150516	P40937;P40937-2;C9JH72;F5H0U6;F5H304;E9PEP3;F5H5S0	P40937;P40937-2;C9JH72;F5H0U6	Replication factor C subunit 5	RFC5	Color [DarkGray]	6	6	6	25.6	25.6	25.6	38.496	0	53.825	2170300000	58	26.857	27.0039	26.8266	27.1096	27.0273	27.0022	26.8983	26.9681	27.0073
1.11102	-2.2193	O14828;O14828-2	O14828;O14828-2	Secretory carrier-associated membrane protein 3	SCAMP3	Color [DarkGray]	4	4	4	16.1	16.1	16.1	38.287	0	27.757	1058900000	20	22.247	24.6999	25.0044	21.1076	22.288	21.8978	25.0362	25.1516	22.3869
1.10913	-0.32303	P40616;P40616-2;B4DZG7;F8VYN9;F8VP99;F8W1Z8;F8VP63	P40616;P40616-2;B4DZG7;F8VYN9	ADP-ribosylation factor-like protein 1	ARL1	Color [DarkGray]	4	4	4	27.6	27.6	27.6	20.417	0	8.073	2783000000	28	26.8405	26.6193	26.7907	26.2699	26.6615	26.35	26.9552	27.0459	27.6138
1.10785	-0.305257	Q14254;J3QLD9;E7EMK3;K7EKW9	Q14254;J3QLD9;E7EMK3;K7EKW9	Flotillin-2	FLOT2	Color [DarkGray]	2	2	2	4.9	4.9	4.9	47.064	0.00057604	3.7249	222520000	3	24.4076	24.2749	24.6721	24.0464	24.241	24.1514	24.2681	24.0267	23.9849
1.10731	-0.770576	Q14919;E9PNC7;E9PQX9;C9JCC6;Q14919-2	Q14919;E9PNC7;E9PQX9;C9JCC6;Q14919-2	Dr1-associated corepressor	DRAP1	Color [DarkGray]	1	1	1	5.4	5.4	5.4	22.35	0.0060465	1.7551	411030000	6	25.7044	24.8746	24.6307	24.3074	24.3615	24.2292	23.9664	24.0776	24.25
1.10726	-0.611117	Q9BTV4;V9GY05	Q9BTV4;V9GY05	Transmembrane protein 43	TMEM43	Color [DarkGray]	2	2	2	7.8	7.8	7.8	44.875	0	24.689	512400000	12	24.6416	25.5363	25.1326	24.4591	24.487	24.5312	24.7018	24.6959	24.4885
1.1049	-0.342542	O96011;O96011-2;H7C3V6	O96011;O96011-2	Peroxisomal membrane protein 11B	PEX11B	Color [DarkGray]	6	6	6	21.6	21.6	21.6	28.431	0	52.144	1739700000	43	26.5075	26.3514	26.4045	25.8018	26.2146	26.2193	26.3503	26.526	26.6386
1.09687	-1.33552	Q8IXK0;B3KPJ4;A0A0A0MSI2;Q8IXK0-3;Q8IXK0-2;Q8IXK0-4;Q8IXK0-5	Q8IXK0;B3KPJ4;A0A0A0MSI2;Q8IXK0-3;Q8IXK0-2;Q8IXK0-4;Q8IXK0-5	Polyhomeotic-like protein 2	PHC2	Color [DarkGray]	1	1	1	3	3	3	90.712	0	4.8492	144960000	2	24.5111	24.3807	24.2234	24.1691	22.4719	22.4677	21.5168	21.5722	21.2785
1.09247	-0.495548	Q8N5I9;A0A087WT30	Q8N5I9;A0A087WT30	Uncharacterized protein C12orf45	C12orf45	Color [DarkGray]	1	1	1	6.5	6.5	6.5	20.123	0.0010621	2.795	655820000	16	25.2528	25.4003	25.4108	24.69	25.2711	24.6163	24.7737	24.6073	25.1079
1.0793	0.728055	P19474;P19474-2;H0YDP8	P19474;P19474-2	E3 ubiquitin-protein ligase TRIM21	TRIM21	Color [DarkGray]	26	26	26	40.2	40.2	40.2	54.169	0	323.31	312820000000	723	31.9421	31.8963	31.8476	32.7997	32.0098	33.0607	31.7015	32.8666	31.0278
1.07721	-0.258219	Q9Y512	Q9Y512	Sorting and assembly machinery component 50 homolog	SAMM50	Color [DarkGray]	3	3	3	7	7	7	51.976	0	4.9919	755880000	13	25.5198	25.2679	25.1455	25.0095	25.0583	25.0907	24.9433	24.6977	24.7234
1.07643	-0.243927	P46782;M0R0F0;M0R0R2;M0QZN2	P46782;M0R0F0;M0R0R2;M0QZN2	40S ribosomal protein S5;40S ribosomal protein S5, N-terminally processed	RPS5	Color [DarkGray]	8	8	8	34.8	34.8	34.8	22.876	0	243.56	60104000000	279	31.4285	31.6499	31.7716	31.3788	31.431	31.3085	31.6671	31.2318	31.3067
1.07483	-0.181744	O00330;O00330-3;E9PLU0;E9PRI6	O00330;O00330-3;E9PLU0;E9PRI6	Pyruvate dehydrogenase protein X component, mitochondrial	PDHX	Color [DarkGray]	1	1	1	2.8	2.8	2.8	54.122	0	3.8547	362480000	7	23.5637	23.6812	23.8335	23.5321	23.5185	23.4827	23.599	22.8894	22.7078
1.06677	0.252205	O75947;O75947-2;F5H608	O75947;O75947-2;F5H608	ATP synthase subunit d, mitochondrial	ATP5H	Color [DarkGray]	4	4	4	32.9	32.9	32.9	18.491	0	11.714	1533000000	34	25.9804	26.2518	26.1768	26.3884	26.5205	26.2567	26.2533	26.3609	27.109
1.06525	-1.70837	Q03692	Q03692	Collagen alpha-1(X) chain	COL10A1	Color [DarkGray]	1	1	1	3.8	3.8	3.8	66.157	0	5.1171	404560000	7	22.6104	22.911	21.9508	19.4641	21.841	21.0421	22.1475	22.4137	23.6209
1.06287	-0.303567	Q01081;Q01081-2;Q01081-4;Q8WU68;K7EJH3;K7EJM7;M0QYK5;M0R2N4;Q01081-3;Q8WU68-3;Q8WU68-2	Q01081;Q01081-2;Q01081-4	Splicing factor U2AF 35 kDa subunit	U2AF1	Color [DarkGray]	4	4	4	21.2	21.2	21.2	27.872	0	35.919	6682300000	31	28.4338	28.6399	28.7262	28.1472	28.4926	28.2494	28.9149	28.2592	28.6846
1.06276	0.701413	Q8TAP8	Q8TAP8	Protein phosphatase 1 regulatory subunit 35	PPP1R35	Color [DarkGray]	2	2	2	13	13	13	27.953	0.0010627	2.7955	308030000	7	23.5195	23.9549	24.5544	24.6503	24.6155	24.8673	24.6578	24.481	24.2997
1.05943	-0.272901	Q9Y230;Q9Y230-2;M0R0Y3;X6R2L4;M0R0Z0;M0QXI6	Q9Y230;Q9Y230-2	RuvB-like 2	RUVBL2	Color [DarkGray]	7	7	7	18.1	18.1	18.1	51.156	0	14.006	1797600000	29	26.5835	26.8636	26.57	26.272	26.3977	26.5287	26.5929	26.6092	26.7033
1.0581	-0.437311	Q9Y2X7;J3QRU8;A0A0C4DGN6;Q9Y2X7-3;J3QQI0;J3QL89;J3QLH1	Q9Y2X7;J3QRU8;A0A0C4DGN6;Q9Y2X7-3	ARF GTPase-activating protein GIT1	GIT1	Color [DarkGray]	5	5	4	12.7	12.7	10.8	84.34	0	35.834	1235000000	26	25.4306	26.0403	25.9476	25.304	25.3558	25.4468	25.6755	24.9579	24.9795
1.05717	0.267907	P82663;E7EPW2;P82663-3;P82663-2	P82663	28S ribosomal protein S25, mitochondrial	MRPS25	Color [DarkGray]	3	3	3	23.7	23.7	23.7	20.116	0	18.189	1774200000	31	25.6921	25.9158	25.8529	25.9047	26.243	26.1168	26.3634	25.8944	25.7289
1.05578	0.319185	P38919;I3L3H2;J3QQP0;E9PBH4;F8WE11	P38919	Eukaryotic initiation factor 4A-III;Eukaryotic initiation factor 4A-III, N-terminally processed	EIF4A3	Color [DarkGray]	11	8	8	26	20	20	46.871	0	32.627	2319000000	36	26.8227	27.1018	26.9546	27.1598	27.164	27.5128	27.2776	27.5249	27.2199
1.0506	0.43154	A0A087WWW9	A0A087WWW9		BCL10	Color [DarkGray]	11	1	1	53.8	5.8	5.8	18.073	0.0051474	1.8018	1568900000	7	27.2281	27.4191	27.6366	27.7296	27.685	28.1638	27.5247	21.8677	26.1901
1.04725	0.206332	P31942;P31942-2;P31942-3;P31942-4;P31942-6;P31942-5	P31942;P31942-2;P31942-3;P31942-4	Heterogeneous nuclear ribonucleoprotein H3	HNRNPH3	Color [DarkGray]	7	7	7	30.1	30.1	30.1	36.926	0	38.967	4938400000	89	27.9841	27.9726	28.1353	28.3777	28.2178	28.1155	28.106	27.9408	27.6621
1.0467	-1.44476	Q92538;Q92538-3;Q92538-2	Q92538;Q92538-3;Q92538-2	Golgi-specific brefeldin A-resistance guanine nucleotide exchange factor 1	GBF1	Color [DarkGray]	6	6	6	4.7	4.7	4.7	206.44	0	22.452	966400000	24	23.769	23.0101	23.3644	20.7276	22.6869	22.3947	23.3174	22.4321	23.2588
1.04606	-0.309884	Q9NZ56;A0A0A0MTF8;Q9NZ56-2	Q9NZ56;A0A0A0MTF8;Q9NZ56-2	Formin-2	FMN2	Color [DarkGray]	2	2	2	1.5	1.5	1.5	180.1	0.0010444	2.6611	7352400000	11	28.6657	28.3022	28.4394	28.0321	28.3336	28.112	28.6633	29.0411	29.3865
1.04577	0.842464	Q9BZF2;J3QLK7;Q9BZF2-2	Q9BZF2;J3QLK7;Q9BZF2-2	Oxysterol-binding protein-related protein 7	OSBPL7	Color [DarkGray]	1	1	1	2.4	2.4	2.4	95.43	0	4.0135	148120000	1	22.6526	21.9188	21.3614	22.9288	22.8032	22.7282	23.1835	22.2008	22.7468
1.04539	-0.327535	Q7L014;A0A0C4DG89;D6RJA6;H0Y9U3	Q7L014;A0A0C4DG89	Probable ATP-dependent RNA helicase DDX46	DDX46	Color [DarkGray]	52	52	52	43.6	43.6	43.6	117.36	0	276.13	122600000000	812	32.4617	32.6308	32.7022	32.1584	32.5275	32.1262	32.9566	32.3131	32.7349
1.04534	-0.204515	P08579	P08579	U2 small nuclear ribonucleoprotein B	SNRPB2	Color [DarkGray]	5	5	5	32	32	32	25.486	0	64.082	5114500000	64	28.143	28.003	28.2833	27.8522	27.9915	27.972	28.2794	28.013	28.1244
1.04506	0.890262	Q9H211	Q9H211	DNA replication factor Cdt1	CDT1	Color [DarkGray]	2	2	2	3.3	3.3	3.3	60.39	0.0051522	1.8055	337670000	6	20.9766	22.3389	21.6177	22.6153	22.5995	22.3892	21.9594	21.9644	22.1817
1.04218	-0.148943	P62829;J3KTJ3;J3KT29;C9JD32;J3QQT9;B9ZVP7	P62829;J3KTJ3;J3KT29	60S ribosomal protein L23	RPL23	Color [DarkGray]	6	6	6	38.6	38.6	38.6	14.865	0	69.085	9435800000	106	28.7666	28.7308	28.8522	28.7088	28.6709	28.5231	28.7033	28.6148	28.557
1.0413	-0.369443	Q9Y6A4;H3BPA3	Q9Y6A4	Cilia- and flagella-associated protein 20	CFAP20	Color [DarkGray]	8	8	8	47.2	47.2	47.2	22.774	0	76.006	4295600000	59	28.0957	27.6507	27.9285	27.539	27.6943	27.3333	28.1542	27.4193	28.1528
1.03994	0.272046	O00743;O00743-2;O00743-3	O00743;O00743-2;O00743-3	Serine/threonine-protein phosphatase 6 catalytic subunit;Serine/threonine-protein phosphatase 6 catalytic subunit, N-terminally processed	PPP6C	Color [DarkGray]	6	6	6	20	20	20	35.144	0	11.564	2639300000	65	26.913	26.9443	26.6937	27.1034	26.9694	27.2942	27.0663	27.0724	26.9518
1.03484	0.502338	Q8N0Z3;C9IZF0;C9J5T2;H7C5N4	Q8N0Z3;C9IZF0;C9J5T2	Spindle and centriole-associated protein 1	SPICE1	Color [DarkGray]	6	6	6	7.4	7.4	7.4	96.263	0	24.48	1184000000	30	26.5469	26.7704	26.7249	27.189	26.8034	27.5569	26.6475	27.4852	26.5559
1.03353	-2.40442	Q14C86;Q14C86-6;Q14C86-4;Q14C86-5;Q14C86-2;Q14C86-3;F8W9S7;H0Y4E7;H0Y7I9;C9IZ08	Q14C86;Q14C86-6;Q14C86-4;Q14C86-5;Q14C86-2;Q14C86-3;F8W9S7	GTPase-activating protein and VPS9 domain-containing protein 1	GAPVD1	Color [DarkGray]	6	6	6	5.8	5.8	5.8	164.98	0	24.911	2448400000	28	23.7655	27.0318	24.1373	23.2687	22.0813	22.3713	23.0518	23.0157	23.6414
1.02842	1.0327	Q8WWI1;Q8WWI1-3;Q8WWI1-2;E9PMS6;F8WD26;J3KP06;Q8WWI1-4;A0A0A0MTE2;E9PMT2;Q8WWI1-5;E9PMP7;H0Y424;H0YDQ3	Q8WWI1;Q8WWI1-3;Q8WWI1-2;E9PMS6;F8WD26;J3KP06;Q8WWI1-4;A0A0A0MTE2;E9PMT2;Q8WWI1-5;E9PMP7;H0Y424	LIM domain only protein 7	LMO7	Color [DarkGray]	6	6	6	4.5	4.5	4.5	192.69	0	15.857	679010000	16	25.4135	24.1464	23.9668	25.326	25.7511	25.5477	22.8571	24.6092	23.8965
1.02534	-1.80386	Q6DD87;A0A087WUD1	Q6DD87;A0A087WUD1	Zinc finger protein 787	ZNF787	Color [DarkGray]	1	1	1	3.1	3.1	3.1	40.543	0.0010121	2.4011	217330000	9	23.4606	23.8619	24.1393	22.4424	20.4644	23.1435	24.2994	23.6655	23.5527
1.02501	-0.116051	P41252;A0A0A0MSX9;J3KR24;Q5TCD1;Q5TCC6	P41252;A0A0A0MSX9;J3KR24	Isoleucine--tRNA ligase, cytoplasmic	IARS	Color [DarkGray]	17	17	17	14.9	14.9	14.9	144.5	0	55.08	13991000000	179	29.7665	29.757	29.7408	29.6428	29.7277	29.5456	29.639	29.024	29.2643
1.02357	-0.343963	A0A075B6S5	A0A075B6S5		IGKV1-27	Color [DarkGray]	2	1	1	29.1	15.4	15.4	12.711	0	4.2994	751000000	16	25.5895	25.1546	25.4887	25.2406	24.9641	24.9963	25.221	24.9858	25.374
1.02338	0.135277	Q13283;E5RIZ6;E5RIF8;E5RH42;E5RJU8;Q13283-2;E5RI46;E5RH00	Q13283	Ras GTPase-activating protein-binding protein 1	G3BP1	Color [DarkGray]	12	12	11	38.2	38.2	35.6	52.164	0	290.13	20199000000	225	29.9954	30.1784	29.9973	30.1764	30.2178	30.1827	30.2164	30.3536	29.8935
1.01943	-0.314751	P62851;E9PQK3;E9PK60	P62851	40S ribosomal protein S25	RPS25	Color [DarkGray]	7	7	7	36	36	36	13.742	0	108.95	337960000000	126	34.2734	34.2646	34.3029	33.9192	34.2357	33.7417	34.2062	33.7467	34.0837
1.01927	-1.33545	Q9BXK1	Q9BXK1	Krueppel-like factor 16	KLF16	Color [DarkGray]	1	1	1	6.7	6.7	6.7	25.43	0.0023901	1.9725	239600000	1	24.1406	24.3169	24.3156	22.0955	24.1178	22.5535	24.7609	22.9267	24.0587
1.019	0.305667	Q9HB71;Q9HB71-3;B2ZWH1;Q9HB71-2	Q9HB71;Q9HB71-3	Calcyclin-binding protein	CACYBP	Color [DarkGray]	7	7	7	46.9	46.9	46.9	26.21	0	75.884	6817400000	71	28.5221	28.3223	28.4852	28.5573	28.7009	28.9883	28.3718	28.2111	28.9777
1.01747	-0.154488	Q9UMY1	Q9UMY1	Nucleolar protein 7	NOL7	Color [DarkGray]	1	1	1	7.4	7.4	7.4	29.426	0	4.9349	282900000	2	24.2956	24.3131	24.461	24.1522	24.1555	24.2986	23.7696	23.9302	23.5933
1.01477	-0.15828	O75586;G3V4A5;A0A087WYL7;O75586-2	O75586;G3V4A5;A0A087WYL7;O75586-2	Mediator of RNA polymerase II transcription subunit 6	MED6	Color [DarkGray]	1	1	1	6.9	6.9	6.9	28.424	0.0023981	1.996	369350000	7	24.3748	24.2879	24.2147	24.0398	24.1269	24.2359	24.1637	23.9352	23.9225
1.01058	0.790653	Q15631;E9PGT1;H7C1D4;Q15631-2	Q15631;E9PGT1;H7C1D4	Translin	TSN	Color [DarkGray]	5	5	5	30.3	30.3	30.3	26.183	0	32.297	440670000	10	23.9083	23.9812	23.8914	25.3299	24.7592	24.0637	24.0994	24.4034	25.6834
1.00915	0.115237	Q15370;Q15370-2;B8ZZU8;A0A0B4J296;I3L0M9	Q15370;Q15370-2;B8ZZU8;A0A0B4J296;I3L0M9	Transcription elongation factor B polypeptide 2	TCEB2	Color [DarkGray]	9	9	9	54.2	54.2	54.2	13.133	0	26.568	13413000000	84	29.4716	29.5765	29.6366	29.6336	29.7139	29.6829	29.5891	29.381	29.1223
1.00452	-2.24918	O00566;U3KQ48	O00566;U3KQ48	U3 small nucleolar ribonucleoprotein protein MPP10	MPHOSPH10	Color [DarkGray]	1	1	1	2.6	2.6	2.6	78.863	0.0060353	1.7354	218420000	1	24.449	24.2935	24.3613	21.2896	24.2033	20.8634	24.098	21.9418	21.5337
1.00271	-1.50048	Q6PJ69;H0YG27	Q6PJ69;H0YG27	Tripartite motif-containing protein 65	TRIM65	Color [DarkGray]	2	2	2	5.2	5.2	5.2	57.353	0	4.5585	210840000	2	23.6058	23.6228	23.963	21.6306	23.6106	21.4488	24.132	22.5139	23.7103
0.999969	0.428844	Q8N5F7;Q5M9Q1	Q8N5F7	NF-kappa-B-activating protein	NKAP	Color [DarkGray]	11	11	11	28	28	28	47.138	0	200.21	35978000000	225	30.1558	30.6556	30.6622	30.8958	31.1234	30.7408	30.8588	30.3771	30.7508
0.999492	-0.192815	O14617;O14617-5;O14617-4;O14617-2;O14617-3;A0A087WYN6	O14617;O14617-5;O14617-4;O14617-2;O14617-3	AP-3 complex subunit delta-1	AP3D1	Color [DarkGray]	9	9	9	8.8	8.8	8.8	130.16	0	25.172	3258400000	60	27.4098	27.5796	27.4896	27.2978	27.4331	27.1697	27.6126	27.1974	27.4681
0.994966	2.34268	P09001;D6RC14;H0Y9G6;E7ETU7;E9PF06	P09001;D6RC14;H0Y9G6;E7ETU7;E9PF06	39S ribosomal protein L3, mitochondrial	MRPL3	Color [DarkGray]	2	2	2	12.6	12.6	12.6	38.632	0	4.1115	298490000	6	21.8462	20.7876	24.4625	24.4235	24.7134	24.9874	24.3956	24.6852	24.0416
0.994175	1.43501	Q9P0J0;Q9P0J0-2	Q9P0J0;Q9P0J0-2	NADH dehydrogenase [ubiquinone] 1 alpha subcomplex subunit 13	NDUFA13	Color [DarkGray]	1	1	1	6.9	6.9	6.9	16.698	0.0010515	2.7101	497650000	11	22.4356	21.9637	22.1672	24.7375	23.6902	22.4438	21.4056	25.1501	21.2153
0.988924	0.269712	Q6PKG0;Q6PKG0-3;A0A0B4J210;E5RH50;H0YBW1;H0YAN4;H0YC33;H0YC73;Q659C4;Q659C4-9;Q659C4-2;E5RHK4;Q659C4-7;Q659C4-6;Q659C4-5;H0YBR8;H0YAX9;H0YBM7;D6RJB0	Q6PKG0;Q6PKG0-3;A0A0B4J210	La-related protein 1	LARP1	Color [DarkGray]	25	25	25	35.7	35.7	35.7	123.51	0	258.62	23446000000	220	30.446	30.7382	30.8747	30.976	30.9181	30.974	30.8653	30.6536	30.3972
0.988519	-0.278993	Q15287;H3BV80;H3BMM9;H3BTC0;Q15287-3;Q15287-2;H3BMS0;H3BPG5	Q15287;H3BV80;H3BMM9;H3BTC0;Q15287-3;Q15287-2;H3BMS0;H3BPG5	RNA-binding protein with serine-rich domain 1	RNPS1	Color [DarkGray]	4	4	4	16.4	16.4	16.4	34.208	0	101.96	3854700000	72	27.4696	27.3198	27.491	27.2069	27.3213	26.9153	27.5747	27.0444	27.7115
0.986473	0.188709	Q99729-3;Q99729-4;Q99729;D6R9P3;D6RD18;D6RBZ0;A0A087WZV1;Q99729-2	Q99729-3;Q99729-4;Q99729;D6R9P3;D6RD18;D6RBZ0;A0A087WZV1;Q99729-2	Heterogeneous nuclear ribonucleoprotein A/B	HNRNPAB	Color [DarkGray]	9	9	9	29.5	29.5	29.5	30.588	0	26.45	6544700000	67	28.4306	28.5886	28.6999	28.7636	28.6846	28.8371	28.7147	28.7219	28.5777
0.986093	0.258748	P46777;R4GNJ2;Q5T7N0	P46777	60S ribosomal protein L5	RPL5	Color [DarkGray]	7	7	7	21.5	21.5	21.5	34.362	0	19.414	16499000000	149	29.6842	29.7033	29.9355	29.9314	29.9495	30.2184	29.7988	29.6526	29.8081
0.985865	0.650955	Q9H3G5;H7C0X5;H7C218;A0A087WVP6	Q9H3G5;H7C0X5;H7C218;A0A087WVP6	Probable serine carboxypeptidase CPVL	CPVL	Color [DarkGray]	2	2	2	4.4	4.4	4.4	54.163	0.00056818	3.5508	468250000	10	23.0122	22.0481	22.8414	23.4076	23.1164	23.3306	23.2784	22.7949	22.7725
0.985258	-0.825535	Q9NY12;Q9NY12-2	Q9NY12;Q9NY12-2	H/ACA ribonucleoprotein complex subunit 1	GAR1	Color [DarkGray]	3	2	2	12	8.3	8.3	22.348	0.0010368	2.5982	193020000	8	24.2583	23.936	24.7086	23.7375	23.855	22.8338	23.923	21.7204	23.2575
0.984274	1.05595	O14920;E5RGW5;G3V105;O14920-3;J3KNS5;O14920-4;O14920-2;E5RJH2;E5RGA0;E5RIW0;E5RFT3;E5RFG5	O14920;E5RGW5;G3V105;O14920-3;J3KNS5;O14920-4;O14920-2	Inhibitor of nuclear factor kappa-B kinase subunit beta	IKBKB	Color [DarkGray]	3	3	3	4.9	4.9	4.9	86.563	0.0010747	2.9001	181370000	5	21.641	21.4827	22.9651	22.8996	23.4434	22.9136	24.3736	21.1594	22.3808
0.983851	-0.120639	P05388;G3V210;F8VU65;F8VWS0;P05388-2;F8VQY6;F8VPE8;F8VRK7;F8VW21;F8VWV4;Q8NHW5;F8VS58;F8VZS0	P05388;G3V210;F8VU65;F8VWS0;P05388-2;F8VQY6;F8VPE8;F8VRK7;F8VW21;F8VWV4;Q8NHW5;F8VS58;F8VZS0	60S acidic ribosomal protein P0;60S acidic ribosomal protein P0-like	RPLP0;RPLP0P6	Color [DarkGray]	10	10	10	21.8	21.8	21.8	34.273	0	40.052	20624000000	98	30.3743	30.4807	30.4509	30.3312	30.2246	30.3882	30.1563	30.2493	29.8646
0.979696	1.40079	Q9UKB1;E5RGC1;Q9UKB1-2;Q9UKB1-3	Q9UKB1;E5RGC1;Q9UKB1-2;Q9UKB1-3	F-box/WD repeat-containing protein 11	FBXW11	Color [DarkGray]	1	1	1	4.6	4.6	4.6	62.09	0	10.543	102160000	5	22.1011	23.2943	20.9761	23.5152	23.4732	23.5854	23.2507	22.7605	21.8663
0.976079	0.412158	F5H0B0;H0YC42;U3KQQ8	F5H0B0;H0YC42			Color [DarkGray]	5	1	0	24.6	4.4	0	27.468	0.0014591	2.1048	143810000	9	21.2427	21.5843	21.4305	21.6973	21.625	22.1717	21.5703	20.8591	21.0542
0.975603	0.301954	P25398	P25398	40S ribosomal protein S12	RPS12	Color [DarkGray]	3	3	3	24.2	24.2	24.2	14.515	0	150.94	8331300000	26	28.6716	28.833	28.6705	28.8814	29.2959	28.9037	29.0196	28.8533	28.7917
0.970283	-0.263532	Q14527;A0A0C4DGA6;Q14527-2;H7C5K0	Q14527;A0A0C4DGA6;Q14527-2;H7C5K0	Helicase-like transcription factor	HLTF	Color [DarkGray]	2	2	2	2.2	2.2	2.2	113.93	0.0052059	1.8736	399160000	5	24.9845	24.6946	25.0667	24.6263	24.7638	24.5651	24.2931	24.7703	24.5776
0.96999	-1.0015	P55957;P55957-2;P55957-4	P55957;P55957-2;P55957-4	BH3-interacting domain death agonist;BH3-interacting domain death agonist p15;BH3-interacting domain death agonist p13;BH3-interacting domain death agonist p11	BID	Color [DarkGray]	1	1	1	7.7	7.7	7.7	21.994	0	7.8586	18338000	1	20.8649	21.6807	22.5008	20.5171	20.6496	20.8752	21.1154	21.3746	21.9917
0.967741	-0.215505	Q9BUQ8;H0YI52	Q9BUQ8	Probable ATP-dependent RNA helicase DDX23	DDX23	Color [DarkGray]	8	8	8	11.1	11.1	11.1	95.581	0	20.383	1447200000	49	25.9717	26.315	26.1441	25.8654	25.9742	25.9446	26.5614	26.3528	26.3676
0.966558	1.7282	Q9BX68	Q9BX68	Histidine triad nucleotide-binding protein 2, mitochondrial	HINT2	Color [DarkGray]	1	1	1	10.4	10.4	10.4	17.162	0.0010477	2.6772	175790000	1	21.381	20.7637	23.4989	23.5823	23.8362	23.4096	23.3613	23.5097	24.7801
0.966073	0.751286	Q08117;K7ELQ8	Q08117;K7ELQ8	Amino-terminal enhancer of split	AES	Color [DarkGray]	1	1	1	6.1	6.1	6.1	21.97	0.0010616	2.7734	199780000	6	22.0561	22.4301	21.283	22.6355	22.9276	22.4601	21.4647	22.5634	23.2352
0.964075	0.83572	P36507;Q02750;G5E9C7;Q02750-2	P36507;Q02750;G5E9C7;Q02750-2	Dual specificity mitogen-activated protein kinase kinase 2;Dual specificity mitogen-activated protein kinase kinase 1	MAP2K2;MAP2K1	Color [DarkGray]	1	1	1	3	3	3	44.424	0.0052108	1.8808	86221000	1	23.0902	21.7405	22.3163	23.1827	23.0491	23.4224	22.5179	22.114	24.7672
0.961221	0.282775	O00425;O00425-2;F8WD15	O00425	Insulin-like growth factor 2 mRNA-binding protein 3	IGF2BP3	Color [DarkGray]	8	8	7	15.4	15.4	13.6	63.704	0	20.503	2264500000	44	26.952	27.1619	27.3871	27.5419	27.4605	27.3471	27.6351	27.4324	27.2942
0.960804	0.986682	Q8TDY2;Q8TDY2-2	Q8TDY2;Q8TDY2-2	RB1-inducible coiled-coil protein 1	RB1CC1	Color [DarkGray]	1	1	1	0.5	0.5	0.5	183.09	0.0064546	1.6811	1987800000	16	25.1504	24.673	25.1922	26.4684	25.0902	26.4171	24.713	26.0407	24.3807
0.959251	0.925502	Q15181;Q5SQT6	Q15181	Inorganic pyrophosphatase	PPA1	Color [DarkGray]	7	7	7	37.4	37.4	37.4	32.66	0	56.919	964410000	15	25.8351	24.4195	24.664	25.7973	26.1277	25.7701	25.1907	24.5176	26.9599
0.957785	-1.05363	Q9H936;E9PJH7;Q9H1K4;A0A0D9SFA8;K4DIB0;K4DIA2;A0A0D9SG84;E9PI74;E9PQ36;K4DIB6;K4DIB3;K4DIB8;K4DIA8;E9PS95;A0A0D9SEI9;A0A0D9SFE1	Q9H936;E9PJH7;Q9H1K4;A0A0D9SFA8;K4DIB0;K4DIA2;A0A0D9SG84;E9PI74;E9PQ36;K4DIB6;K4DIB3;K4DIB8;K4DIA8;E9PS95;A0A0D9SEI9;A0A0D9SFE1	Mitochondrial glutamate carrier 1;Mitochondrial glutamate carrier 2	SLC25A22;SLC25A18	Color [DarkGray]	2	2	2	5.3	5.3	5.3	34.47	0.0010576	2.7478	297590000	6	23.4347	23.9986	23.5311	21.993	23.5589	22.2516	23.5933	22.6714	23.5213
0.957078	0.428843	Q14980;A0A087WY61;Q14980-2;Q14980-4;Q14980-3;F5H4J1;Q14980-5;F5H6Y5;H0YFY6;F5H7R5;F5H4Y4;F5GWA2;F5GWK2;F5H073;F5H068;F8W6T3;F5H1L0;F5GZW1;F5H2F3;F5H3L6;F5H0Z7;F5H763;K4DIE0	Q14980;A0A087WY61;Q14980-2;Q14980-4;Q14980-3;F5H4J1;Q14980-5	Nuclear mitotic apparatus protein 1	NUMA1	Color [DarkGray]	10	10	10	7.2	7.2	7.2	238.26	0	58.88	2399400000	51	26.9461	27.5115	27.1244	27.5014	27.4901	27.877	27.0274	27.1313	27.2509
0.954143	-0.17952	Q16531;F5GY55;Q16531-2;F5H0Y5;F5H775;F5H581;F5H6C5;F5H238;F5GZ34;F5GYG8;F8WF81;F5GWI0;F5GZY8;F5H2L3;F5H4N9;F5H198;F5H7A0	Q16531;F5GY55	DNA damage-binding protein 1	DDB1	Color [DarkGray]	28	28	28	30.4	30.4	30.4	126.97	0	315.91	40897000000	416	31.1875	31.1306	31.2573	30.9845	31.1628	30.8895	31.095	30.6377	30.7078
0.953526	-0.900588	P78316;E9PFK5;P78316-2	P78316;E9PFK5;P78316-2	Nucleolar protein 14	NOP14	Color [DarkGray]	5	5	5	6.5	6.5	6.5	97.667	0	12.944	1318900000	31	26.2871	25.9894	26.9528	25.626	26.0276	24.874	26.209	25.9029	25.7551
0.949092	-0.301984	Q9Y383;A0A0A6YYC3;Q96HJ9-2;A0A0A6YYJ8;Q9Y383-3;Q9Y383-2;V9GZ75;F8WEU3	Q9Y383;A0A0A6YYC3;Q96HJ9-2;A0A0A6YYJ8;Q9Y383-3;Q9Y383-2	Putative RNA-binding protein Luc7-like 2	LUC7L2;C7orf55-LUC7L2	Color [DarkGray]	13	13	8	30.4	30.4	20.4	46.513	0	135.79	174090000000	328	32.9862	33.1567	33.1854	32.6597	33.0776	32.685	33.5268	32.7956	33.328
0.945679	-0.32313	Q2TBE0;Q2TBE0-2;H7C3G7;Q2TBE0-3;H0YE03	Q2TBE0;Q2TBE0-2;H7C3G7;Q2TBE0-3;H0YE03	CWF19-like protein 2	CWF19L2	Color [DarkGray]	33	33	33	34.8	34.8	34.8	103.79	0	112.64	40375000000	420	31.0241	31.1651	31.2879	30.782	31.1017	30.6239	31.2706	30.5963	31.0182
0.943077	0.123599	P22626;P22626-2;A0A087WUI2	P22626;P22626-2;A0A087WUI2	Heterogeneous nuclear ribonucleoproteins A2/B1	HNRNPA2B1	Color [DarkGray]	21	21	20	64.6	64.6	64.6	37.429	0	318.63	163980000000	416	33.1484	33.1405	33.2507	33.4022	33.2406	33.2675	33.3937	33.4566	33.28
0.942645	-0.165794	Q9BRJ7;K7ENA3;W4VSQ8;K7EIN2;Q9BRJ7-2	Q9BRJ7;K7ENA3;W4VSQ8;K7EIN2;Q9BRJ7-2	Protein syndesmos	NUDT16L1	Color [DarkGray]	2	2	2	11.8	11.8	11.8	23.338	0.0052381	1.9225	386780000	1	24.5363	24.635	24.636	24.5272	24.2871	24.4956	24.4892	24.5175	25.8602
0.940544	-1.92912	Q96C57;F5H3K2;E7ENF1;F5H7W8;F5H8B7;G5EA44	Q96C57;F5H3K2;E7ENF1;F5H7W8;F5H8B7;G5EA44	Uncharacterized protein C12orf43	C12orf43	Color [DarkGray]	2	2	2	10.7	10.7	10.7	28.17	0.0014684	2.1458	250200000	3	24.0548	24.6418	22.0995	20.6095	22.5818	21.8175	24.1575	22.6349	24.5703
0.938122	0.512187	P04075;H3BQN4;J3KPS3;P04075-2;H3BUH7;H3BPS8;H3BR04;H3BMQ8;H3BU78;H3BR68	P04075;H3BQN4;J3KPS3;P04075-2;H3BUH7;H3BPS8;H3BR04;H3BMQ8	Fructose-bisphosphate aldolase A;Fructose-bisphosphate aldolase	ALDOA	Color [DarkGray]	16	16	16	42.9	42.9	42.9	39.42	0	110.92	6091800000	80	28.4969	28.0963	27.9887	28.6153	28.4086	29.0946	27.9412	28.8536	29.7531
0.937198	-0.503778	Q9NR56;H7C4T5;Q86VM6;C9JP00;A0A0A0MQX8;Q9NR56-3;Q9NR56-4;Q9NR56-7;Q9NR56-6;Q9NR56-2;Q9NR56-5;Q5VZF2;Q9NUK0;C9J4T8;O95205;B1AKI6;Q9NUK0-4;Q9NUK0-3;Q9NUK0-2;Q5VZF2-3;Q5VZF2-2;C9JCX1;H7C4Y1	Q9NR56;H7C4T5;Q86VM6;C9JP00;A0A0A0MQX8;Q9NR56-3;Q9NR56-4;Q9NR56-7;Q9NR56-6;Q9NR56-2;Q9NR56-5;Q5VZF2;Q9NUK0;C9J4T8;O95205;B1AKI6;Q9NUK0-4;Q9NUK0-3;Q9NUK0-2;Q5VZF2-3;Q5VZF2-2	Muscleblind-like protein 1;Muscleblind-like protein 2;Muscleblind-like protein 3	MBNL1;MBNL2;MBNL3;MBLL	Color [DarkGray]	3	3	3	7	7	7	41.817	0	4.4326	1286500000	32	26.6433	26.5462	26.1421	25.6078	25.9163	26.2962	25.8838	26.4573	25.6477
0.937004	-1.03787	Q15904;A0A0C4DGX8;A6QRJ1	Q15904;A0A0C4DGX8	V-type proton ATPase subunit S1	ATP6AP1	Color [DarkGray]	3	3	3	8.1	8.1	8.1	52.025	0	7.503	1093900000	16	23.1108	21.99	21.8545	20.6971	21.8443	21.3002	24.8457	21.0893	21.5316
0.934194	-0.565119	O43172;O43172-2	O43172;O43172-2	U4/U6 small nuclear ribonucleoprotein Prp4	PRPF4	Color [DarkGray]	2	2	2	4.8	4.8	4.8	58.449	0	5.4857	387850000	9	24.7026	24.4308	24.3202	23.679	24.4369	23.6423	24.3302	23.9389	24.0078
0.93245	1.05756	P81605;P81605-2	P81605;P81605-2	Dermcidin;Survival-promoting peptide;DCD-1	DCD	Color [DarkGray]	5	5	5	42.7	42.7	42.7	11.284	0	16.584	5149000000	56	27.0866	28.1933	27.8297	29.3479	27.9509	28.9835	27.9923	29.2118	28.491
0.93208	1.5883	O43663;O43663-3;H0YL53;O43663-4;O43663-2;G3V3N7	O43663;O43663-3;H0YL53;O43663-4;O43663-2;G3V3N7	Protein regulator of cytokinesis 1	PRC1	Color [DarkGray]	2	2	2	2.7	2.7	2.7	71.606	0.0010331	2.5604	398860000	7	22.8806	21.7614	24.5044	24.6022	24.6752	24.6338	24.7107	25.4666	22.1644
0.930755	1.15126	P15498;F5H5P4;Q96D37;A0A0A0MR07;P15498-2	P15498;F5H5P4;Q96D37;A0A0A0MR07;P15498-2	Proto-oncogene vav	VAV1	Color [DarkGray]	1	1	1	1.9	1.9	1.9	98.313	0.00053967	2.9532	105550000	1	21.1519	22.7769	20.9885	22.8889	22.875	22.6073	23.1201	23.1283	24.0272
0.925456	0.203199	O43290;E9PQI8	O43290	U4/U6.U5 tri-snRNP-associated protein 1	SART1	Color [DarkGray]	7	7	7	8.9	8.9	8.9	90.254	0	18.865	2266300000	53	26.7498	27.0162	26.9133	26.9651	27.187	27.1368	27.169	27.0755	26.9734
0.921536	-0.522993	Q9H8V3;Q9H8V3-2;Q9H8V3-4;Q9H8V3-3;C9J0L6;C9JDV9;C9JTI2;C9J1C4;C9JDB4	Q9H8V3;Q9H8V3-2;Q9H8V3-4;Q9H8V3-3;C9J0L6;C9JDV9;C9JTI2;C9J1C4;C9JDB4	Protein ECT2	ECT2	Color [DarkGray]	2	2	2	5.1	5.1	5.1	103.5	0	14.554	199320000	2	24.0137	24.2222	24.8263	23.9888	23.6336	23.8708	23.8885	24.0324	23.5945
0.920187	-0.355333	A6NHR9;A6NHR9-2;J3KTL8;J3QSH1;A6NHR9-3	A6NHR9;A6NHR9-2;J3KTL8	Structural maintenance of chromosomes flexible hinge domain-containing protein 1	SMCHD1	Color [DarkGray]	8	8	8	5.4	5.4	5.4	226.37	0	24.892	1690900000	30	26.6103	26.9091	26.7292	26.679	26.1328	26.3709	26.5803	27.0228	26.4228
0.916875	-0.932217	Q13555-9;Q13555-2;A0A0A0MS52;Q13555-8;Q8WU40;Q13555;Q13555-5;Q5SWX3;A0A0A0MT11;Q13555-10;Q13555-3;Q13555-4;Q13555-7;Q13555-6;Q13554;Q13554-4;Q13554-3;Q13554-6;Q13554-8;H0Y6G2;Q13554-7;Q13554-5;Q13554-2;Q13557;Q13557-8;H7BXS4;D6R938;E9PBG7;E9PF82;Q13557-12;Q13557-9;Q13557-10;Q13557-5;Q13557-3;Q13557-6;Q13557-4;Q13557-11;E9PBE8;E7EQE4;Q9UQM7;Q9UQM7-2;E7ETC9;D6RHX9;D6RFJ0;E7ERS6;H7BZC6;H7C394;H0Y9C2	Q13555-9;Q13555-2;A0A0A0MS52;Q13555-8;Q8WU40;Q13555;Q13555-5;Q5SWX3;A0A0A0MT11;Q13555-10;Q13555-3;Q13555-4;Q13555-7;Q13555-6;Q13554;Q13554-4;Q13554-3;Q13554-6;Q13554-8;H0Y6G2;Q13554-7;Q13554-5;Q13554-2;Q13557;Q13557-8;H7BXS4;D6R938;E9PBG7;E9PF82;Q13557-12;Q13557-9;Q13557-10;Q13557-5;Q13557-3;Q13557-6;Q13557-4;Q13557-11	Calcium/calmodulin-dependent protein kinase type II subunit gamma;Calcium/calmodulin-dependent protein kinase type II subunit beta;Calcium/calmodulin-dependent protein kinase type II subunit delta	CAMK2G;CAMK2B;CAMK2D	Color [DarkGray]	8	8	8	17.3	17.3	17.3	60.742	0	101.61	2513800000	50	25.8177	26.3477	25.2548	24.9006	25.4756	24.2474	26.2757	26.9005	24.2717
0.9143	-0.304733	Q8WVK2;B8ZZ98;H0YBW5	Q8WVK2	U4/U6.U5 small nuclear ribonucleoprotein 27 kDa protein	SNRNP27	Color [DarkGray]	5	5	5	37.4	37.4	37.4	18.86	0	93.945	9086200000	47	28.8624	28.9491	29.285	28.6813	28.8963	28.6048	29.4866	28.5383	28.904
0.911716	-0.354668	O14744;O14744-2;G3V580;G3V2X6;O14744-4;O14744-3;O14744-5;H0YJ77;G3V5L5;G3V2L6;C9JSX3;H0YJX6	O14744;O14744-2;G3V580;G3V2X6;O14744-4;O14744-3;O14744-5	Protein arginine N-methyltransferase 5;Protein arginine N-methyltransferase 5, N-terminally processed	PRMT5	Color [DarkGray]	3	3	3	6	6	6	72.683	0	7.5557	466800000	12	24.882	25.0153	24.5575	24.5155	24.234	24.6414	24.4153	24.4	24.7051
0.902954	-0.965669	Q9NY33;E9PKK8;E9PPK9;G3V1D3;G3V180;Q9NY33-2;Q9NY33-4;E9PQF2;E9PNX5;E9PQ14	Q9NY33;E9PKK8;E9PPK9;G3V1D3;G3V180;Q9NY33-2;Q9NY33-4;E9PQF2;E9PNX5;E9PQ14	Dipeptidyl peptidase 3	DPP3	Color [DarkGray]	2	2	2	3.3	3.3	3.3	82.588	0	4.782	199020000	4	23.7198	23.3097	23.7201	22.1838	22.0929	23.5758	24.3264	23.3619	24.6507
0.901379	-0.13784	O60306;H0YH15	O60306	Intron-binding protein aquarius	AQR	Color [DarkGray]	5	5	5	4	4	4	171.29	0	25.427	796010000	21	25.6969	25.6962	25.4894	25.5155	25.4555	25.498	25.658	25.5575	25.0467
0.900967	-0.302587	Q9H5Z1;Q9H5Z1-2;Q5THR1;Q5THQ7;F2Z2Z2	Q9H5Z1;Q9H5Z1-2;Q5THR1	Probable ATP-dependent RNA helicase DHX35	DHX35	Color [DarkGray]	31	31	31	51.5	51.5	51.5	78.909	0	323.31	171210000000	696	33.1541	33.1215	33.2319	32.9247	33.0981	32.577	33.2741	32.6481	32.8616
0.900687	-0.129176	P43403;P43403-3;P43403-2	P43403;P43403-3	Tyrosine-protein kinase ZAP-70	ZAP70	Color [DarkGray]	7	7	7	11.8	11.8	11.8	69.872	0	13.197	2487500000	35	26.477	26.3016	26.2988	26.252	26.1675	26.2704	25.9977	25.8825	27.2503
0.900643	-0.252262	V9GYI1;A0A087WT39;Q9H400;X6RKG5;A0A087WZP9	V9GYI1;A0A087WT39;Q9H400;X6RKG5;A0A087WZP9	Lck-interacting transmembrane adapter 1	LIME1	Color [DarkGray]	2	2	2	20.6	20.6	20.6	13.488	0	7.7318	2208900000	33	26.8369	27.0882	26.9547	26.6854	26.5317	26.906	27.3598	27.1412	26.9346
0.89683	0.618546	P61626;F8VV32;A0A0B4J259	P61626;F8VV32;A0A0B4J259	Lysozyme C;Lysozyme	LYZ	Color [DarkGray]	3	3	3	20.3	20.3	20.3	16.537	0	7.4835	1045800000	23	25.223	25.7896	26.1403	26.0537	26.2869	26.6679	25.8931	25.9713	25.9511
0.896595	2.76883	P29692-3;E9PL71;E9PN91	P29692-3;E9PL71;E9PN91	Elongation factor 1-delta	EEF1D	Color [DarkGray]	11	1	1	51	8.2	8.2	28.558	0	38.524	387970000	9	21.4003	21.2866	20.5208	25.367	21.0145	25.1325	22.3519	25.1331	21.2368
0.895436	-0.451944	Q9UI08;Q9UI08-2;Q9UI08-3;H0YJN0;G3V2K5;G3V3G2;G3V535;G3V5F7;G3V314;A0A087WYI2;H0YJL6	Q9UI08;Q9UI08-2;Q9UI08-3;H0YJN0	Ena/VASP-like protein	EVL	Color [DarkGray]	13	13	13	40.6	40.6	40.6	44.619	0	78.554	9243000000	102	28.9621	29.6863	29.621	29.0397	28.9835	28.8904	28.7278	28.9204	28.3719
0.892546	-0.395144	Q96JP5;A0A0A6YYC7;Q96JP5-2;H3BTR0	Q96JP5;A0A0A6YYC7;Q96JP5-2;H3BTR0	E3 ubiquitin-protein ligase ZFP91	ZFP91;ZFP91-CNTF	Color [DarkGray]	3	3	3	4.9	4.9	4.9	63.444	0.0005814	3.7762	757040000	7	25.29	25.9505	25.7935	25.2662	25.1989	25.3835	25.2143	25.0789	24.9598
0.891783	0.643527	Q15291;Q15291-2	Q15291;Q15291-2	Retinoblastoma-binding protein 5	RBBP5	Color [DarkGray]	1	1	1	3.9	3.9	3.9	59.152	0	9.8528	364500000	9	25.2545	24.9478	24.2303	25.4942	25.1856	25.6834	24.8553	25.545	25.1231
0.891297	1.63046	P09497;P09497-2;H0Y9Q6	P09497;P09497-2;H0Y9Q6	Clathrin light chain B	CLTB	Color [DarkGray]	2	2	2	7.4	7.4	7.4	25.19	0.0014749	2.1856	260540000	7	23.8514	21.2655	21.8289	23.2862	24.3532	24.1978	22.2041	24.4053	24.1152
0.890391	0.226344	Q29963;Q07000;P30508;Q9TNN7;P30501;A2BF26;A0A0G2JIF0;A0A0G2JH50;P30685;P30491;P10319;Q29865;P30510;P30504;P30505;Q95604;P30499;P30498;P30490;P18464;P04222	Q29963;Q07000;P30508;Q9TNN7;P30501;A2BF26;A0A0G2JIF0;A0A0G2JH50;P30685;P30491;P10319;Q29865;P30510;P30504;P30505;Q95604	HLA class I histocompatibility antigen, Cw-6 alpha chain;HLA class I histocompatibility antigen, Cw-15 alpha chain;HLA class I histocompatibility antigen, Cw-12 alpha chain;HLA class I histocompatibility antigen, Cw-5 alpha chain;HLA class I histocompatibility antigen, Cw-2 alpha chain;HLA class I histocompatibility antigen, B-35 alpha chain;HLA class I histocompatibility antigen, B-53 alpha chai…	HLA-C;HLA-B	Color [DarkGray]	3	3	1	13.9	13.9	4.4	40.968	0	36.138	353170000	4	23.7756	24.004	23.6033	23.9735	24.0513	24.0373	23.6622	23.8991	25.7108
0.889975	-0.366179	P61160;F5H6T1;P61160-2	P61160;F5H6T1;P61160-2	Actin-related protein 2	ACTR2	Color [DarkGray]	4	4	4	19.8	19.8	19.8	44.76	0	19.339	1008400000	22	26.0622	25.4457	25.8013	25.4988	25.268	25.4439	25.4052	25.0043	26.3043
0.888545	-0.222049	Q92888;M0QZR4;Q92888-2;Q92888-3;Q92888-4;M0QYC1;M0QZH8;M0R2C7;M0QYS3	Q92888;M0QZR4;Q92888-2;Q92888-3;Q92888-4;M0QYC1	Rho guanine nucleotide exchange factor 1	ARHGEF1	Color [DarkGray]	3	3	3	4.5	4.5	4.5	102.43	0	4.5733	751420000	9	25.8798	25.59	25.6788	25.6234	25.3513	25.5078	25.7606	24.9858	25.8304
0.886835	0.975983	P08670;B0YJC4;B0YJC5;Q5JVS8;P17661;P41219;H7C5W5;P41219-2;P14136;P14136-2;P14136-3;P12036;P07197;P07196;Q16352;K7EKH6;F8W835;A0A087WYG8;E7EMV2;E7ESP9;P07197-2;P12036-2	P08670;B0YJC4;B0YJC5	Vimentin	VIM	Color [DarkGray]	37	36	34	68.9	67.4	65.5	53.651	0	323.31	16348000000	219	29.244	27.8278	28.6702	29.5802	29.0147	30.0751	28.513	28.9515	29.1465
0.886215	0.190255	Q09028;Q09028-3;Q09028-2;Q09028-4;H0YF10;H0YCT5;H0YDK2;H0YEU5;E9PNS6;E9PNS2;C9JPP3;E9PIC4;E9PND5	Q09028;Q09028-3;Q09028-2;Q09028-4;H0YF10	Histone-binding protein RBBP4	RBBP4	Color [DarkGray]	15	15	8	56	56	43.8	47.655	0	323.31	25294000000	232	30.5004	30.2341	30.4671	30.484	30.6647	30.6237	30.5622	30.6659	30.5925
0.884655	-0.19534	P01625;P06312;P06313;P06314;P83593	P01625;P06312;P06313;P06314	Ig kappa chain V-IV region Len;Ig kappa chain V-IV region;Ig kappa chain V-IV region JI;Ig kappa chain V-IV region B17	IGKV4-1	Color [DarkGray]	5	5	5	43	43	43	12.64	0	46.505	16609000000	82	29.7852	29.807	29.9037	29.4442	29.73	29.7356	30.0825	29.6318	29.7407
0.880792	0.255599	Q68CQ4;H7C2R4	Q68CQ4	Digestive organ expansion factor homolog	DIEXF	Color [DarkGray]	7	7	7	10.7	10.7	10.7	87.054	0	19.856	844160000	23	26.4403	26.5171	26.397	26.938	26.4862	26.697	26.4748	26.8775	25.9785
0.880733	-0.252481	Q9NVC6	Q9NVC6	Mediator of RNA polymerase II transcription subunit 17	MED17	Color [DarkGray]	3	3	3	8.8	8.8	8.8	72.889	0	25.34	874970000	16	25.505	25.4228	25.5102	25.2689	25.4289	24.9828	25.5723	25.5004	25.065
0.879754	-0.355356	O95218;O95218-2;A0A0C4DGV5	O95218;O95218-2;A0A0C4DGV5	Zinc finger Ran-binding domain-containing protein 2	ZRANB2	Color [DarkGray]	10	10	10	27.3	27.3	27.3	37.404	0	125.67	11953000000	118	29.1436	29.2824	29.4552	28.9876	29.1966	28.631	29.532	28.8473	29.5158
0.879232	0.145645	Q15369;E5RHG8;Q15369-2;R4GMY8	Q15369;E5RHG8;Q15369-2;R4GMY8	Transcription elongation factor B polypeptide 1	TCEB1	Color [DarkGray]	6	6	6	46.4	46.4	46.4	12.473	0	103.26	23150000000	127	30.1955	29.9835	30.1573	30.2775	30.317	30.1787	30.4229	30.1675	30.0933
0.879003	-0.434755	A0A075B6J9	A0A075B6J9		IGLV2-18	Color [DarkGray]	2	1	1	13.3	13.3	13.3	12.705	0	3.8901	788080000	5	25.2156	24.5295	24.7477	24.1815	24.5446	24.4625	24.5938	23.8035	24.4492
0.878751	0.995694	Q99798;A2A274	Q99798;A2A274	Aconitate hydratase, mitochondrial	ACO2	Color [DarkGray]	1	1	1	2.1	2.1	2.1	85.424	0.00057737	3.7411	67515000	1	22.6736	21.2444	21.3018	22.291	23.1378	22.778	22.8222	22.5012	24.8886
0.878369	-0.196364	Q9BVI4;F5H303	Q9BVI4;F5H303	Nucleolar complex protein 4 homolog	NOC4L	Color [DarkGray]	8	8	8	22.3	22.3	22.3	58.467	0	72.77	4319500000	91	27.8971	28.0823	28.1095	27.7202	27.9876	27.7921	27.9493	27.7503	27.5874
0.87729	-3.46306	A0A0G2JMG9;Q6ZN08	A0A0G2JMG9;Q6ZN08	Putative zinc finger protein 66	ZNF66	Color [DarkGray]	1	1	1	1.5	1.5	1.5	69.065	0.0094851	1.5475	1045100000	4	27.5283	26.8687	21.9458	20.9974	22.7918	22.1644	27.6974	26.2069	22.7664
0.874657	-1.03596	Q99714;Q99714-2	Q99714;Q99714-2	3-hydroxyacyl-CoA dehydrogenase type-2	HSD17B10	Color [DarkGray]	1	1	1	10	10	10	26.923	0	20.987	236020000	4	24.2917	24.4635	24.2513	23.4958	24.1344	22.2684	21.4993	20.772	25.3239
0.874542	0.223041	P17612;P17612-2;P22694;P22694-2;Q15136;A0A087WVC4;A0A0A0MS54;P22694-10;P22694-4;P22694-3;P22694-5;P22694-7;P22694-6;P22694-9;B1APF7;B1APG1;B1APG0;B1APG2;B1APF8;B1APF9;K7ERP6;B1APG3;P22694-8	P17612;P17612-2;P22694;P22694-2;Q15136;A0A087WVC4;A0A0A0MS54;P22694-10;P22694-4;P22694-3;P22694-5;P22694-7;P22694-6;P22694-9	cAMP-dependent protein kinase catalytic subunit alpha;cAMP-dependent protein kinase catalytic subunit beta	PRKACA;PRKACB;KIN27	Color [DarkGray]	3	3	3	10.3	10.3	10.3	40.589	0	17.334	817140000	10	25.2395	25.6214	25.4966	25.603	25.7318	25.6919	25.8734	25.2291	25.514
0.872988	0.319206	Q8TDX7;Q9HC98;Q5TBH0;Q9HC98-3;Q9HC98-4;Q9HC98-2;F5H3U7;F8WAG2;Q5TBG1;Q5TBG7;Q5TBH2;Q5TBH1;Q8TDX7-2	Q8TDX7	Serine/threonine-protein kinase Nek7	NEK7	Color [DarkGray]	7	7	7	27.5	27.5	27.5	34.551	0	16.438	1931000000	35	26.0134	26.5482	26.366	26.7387	26.6352	26.5113	26.9333	27.304	27.1471
0.869693	1.82152	Q8TDY4;Q8TDY4-3;H0YER8;V9GY49;A0A087X0Y5;H0YEB0;Q8TDY4-2	Q8TDY4;Q8TDY4-3	Arf-GAP with SH3 domain, ANK repeat and PH domain-containing protein 3	ASAP3	Color [DarkGray]	3	3	3	5.1	5.1	5.1	99.154	0	33.635	283700000	5	24.7314	22.2186	24.9064	26.2141	24.8881	26.2186	24.8801	25.4614	22.3521
0.867863	0.599253	O00299	O00299	Chloride intracellular channel protein 1	CLIC1	Color [DarkGray]	3	3	3	12	12	12	26.922	0	5.5654	223950000	3	22.3778	23.2605	23.269	23.321	23.6535	23.7307	22.9647	23.2147	24.2664
0.867711	-0.13605	Q8IY18	Q8IY18	Structural maintenance of chromosomes protein 5	SMC5	Color [DarkGray]	3	3	3	3.5	3.5	3.5	128.81	0	6.1307	374350000	3	24.3305	24.3803	24.2775	24.2426	24.276	24.0615	24.2189	24.402	24.1743
0.86764	0.261858	Q86TI0;H7C380;H7C0Z7;C9JIE2;H0Y8P0;Q86TI0-2;H0YA01	Q86TI0;H7C380;H7C0Z7;C9JIE2;H0Y8P0;Q86TI0-2;H0YA01	TBC1 domain family member 1	TBC1D1	Color [DarkGray]	2	2	2	2.1	2.1	2.1	133.08	0.0014764	2.1877	158060000	2	22.7881	23.2611	23.0731	23.2514	23.307	23.3495	21.3784	23.2354	23.01
0.867341	0.321838	Q8TA86;C9J6V2	Q8TA86	Retinitis pigmentosa 9 protein	RP9	Color [DarkGray]	10	10	10	35.7	35.7	35.7	26.106	0	132.97	34608000000	221	30.1012	30.5622	30.5726	30.6133	30.8719	30.7164	30.8871	30.5889	30.4453
0.86689	0.260319	Q99848;H7C2Q8	Q99848;H7C2Q8	Probable rRNA-processing protein EBP2	EBNA1BP2	Color [DarkGray]	1	1	1	4.9	4.9	4.9	34.852	0	5.4365	233030000	4	24.0074	23.6664	23.9588	24.2933	23.9801	24.1403	23.4284	23.6812	23.4887
0.86525	0.0926011	Q01650;Q92536;Q9UM01;H0YJ95;A0A0C4DGL4;G3V4Z6	Q01650;Q92536;Q9UM01;H0YJ95;A0A0C4DGL4;G3V4Z6	Large neutral amino acids transporter small subunit 1;Y+L amino acid transporter 2;Y+L amino acid transporter 1	SLC7A5;SLC7A6;SLC7A7	Color [DarkGray]	2	2	2	4.1	4.1	4.1	55.01	0	6.3779	1073500000	21	25.6072	25.541	25.4496	25.5896	25.6281	25.6578	25.1545	25.5318	25.88
0.863523	0.172248	O60884;I3L320	O60884	DnaJ homolog subfamily A member 2	DNAJA2	Color [DarkGray]	8	8	8	24.3	24.3	24.3	45.745	0	45.675	6319500000	81	28.2282	28.4585	28.2017	28.526	28.4976	28.3815	28.4262	28.2249	27.9624
0.862686	0.542103	O75940	O75940	Survival of motor neuron-related-splicing factor 30	SMNDC1	Color [DarkGray]	2	2	2	16.4	16.4	16.4	26.711	0	26.942	654520000	12	24.5932	25.4597	24.8068	25.7566	25.3301	25.3992	25.3461	25.5609	24.7954
0.859458	0.277128	P18583;P18583-3;P18583-5;H7C1M2;P18583-6;P18583-2;P18583-10;P18583-4;P18583-7;P18583-9	P18583;P18583-3;P18583-5;H7C1M2;P18583-6;P18583-2;P18583-10;P18583-4;P18583-7;P18583-9	Protein SON	SON	Color [DarkGray]	3	3	3	2.6	2.6	2.6	263.83	0	7.611	422520000	3	24.7782	24.577	24.4897	24.732	25.1343	24.81	24.5105	24.6813	24.9075
0.858275	-0.922321	O43586;O43586-2;J3KPG6;H0YLW8;H0YKY3;H0YLX8;B4E1Z9;H0YLI2;H0YLM9;H0YNS1;H0YKF1	O43586;O43586-2;J3KPG6;H0YLW8;H0YKY3;H0YLX8	Proline-serine-threonine phosphatase-interacting protein 1	PSTPIP1	Color [DarkGray]	13	13	13	34.4	34.4	34.4	47.591	0	115.24	18587000000	121	21.6085	21.893	22.6842	21.902	20.8032	20.7134	21.6974	21.5748	20.2562
0.856858	0.807115	O00629;H7C4F6	O00629;H7C4F6	Importin subunit alpha-3	KPNA4	Color [DarkGray]	6	2	2	14.2	6	6	57.886	0	32.999	234550000	14	23.4441	24.2789	24.8593	25.2138	25.082	24.7077	24.7077	24.1242	24.4416
0.85587	0.271318	Q9NVP1;H7C452	Q9NVP1	ATP-dependent RNA helicase DDX18	DDX18	Color [DarkGray]	7	7	7	10.1	10.1	10.1	75.406	0	9.7805	1489200000	33	26.1254	26.2464	26.267	26.2503	26.4662	26.7362	26.5627	26.1831	26.3523
0.855408	0.541706	Q99497;K7EN27;K7ELW0	Q99497;K7EN27;K7ELW0	Protein deglycase DJ-1	PARK7	Color [DarkGray]	6	6	6	28.6	28.6	28.6	19.891	0	195.03	1795400000	42	26.8357	26.1162	26.0829	26.9271	27.1452	26.5876	26.4625	26.615	27.3981
0.853487	0.1616	P50416;P50416-2;H3BMD2	P50416;P50416-2	Carnitine O-palmitoyltransferase 1, liver isoform	CPT1A	Color [DarkGray]	8	8	8	11.5	11.5	11.5	88.367	0	21.913	2469700000	58	26.6398	26.8425	26.873	26.8491	26.9967	26.9943	26.983	27.0211	26.876
0.852432	-0.395992	Q9Y388;A0A087WUI1	Q9Y388;A0A087WUI1	RNA-binding motif protein, X-linked 2	RBMX2	Color [DarkGray]	2	2	2	6.2	6.2	6.2	37.335	0	5.5161	834790000	19	25.6237	25.5647	25.6379	25.2082	25.5869	24.8433	25.2461	24.3272	25.2424
0.848969	1.37601	Q9BVC5;C9J4K0;Q9BVC5-2	Q9BVC5;C9J4K0;Q9BVC5-2	Ashwin	C2orf49	Color [DarkGray]	2	2	2	12.5	12.5	12.5	25.858	0.0090703	1.5795	116250000	2	22.4208	21.2994	22.1847	22.0046	24.0825	23.9458	25.1773	23.928	23.5309
0.845803	-0.836477	A0A0A0MT74	A0A0A0MT74		IGKV1-16	Color [DarkGray]	1	1	1	15.4	15.4	15.4	12.618	0.00055679	3.3233	155980000	5	23.8996	23.9987	23.3178	23.277	23.341	22.0887	20.7455	22.5208	23.1656
0.845457	-0.318376	O15260;Q5T8U5;O15260-2;B7Z1G8;O15260-3	O15260;Q5T8U5;O15260-2;B7Z1G8;O15260-3	Surfeit locus protein 4	SURF4	Color [DarkGray]	2	2	2	8.9	8.9	8.9	30.394	0	35.129	966290000	4	25.6856	26.048	25.7892	25.4252	25.7943	25.3481	25.6313	25.6233	25.4388
0.844131	-0.796048	Q9HAV7	Q9HAV7	GrpE protein homolog 1, mitochondrial	GRPEL1	Color [DarkGray]	1	1	1	5.1	5.1	5.1	24.279	0.0098788	1.5141	262170000	7	23.8932	24.981	24.1022	24.028	23.5155	23.0447	23.965	23.6892	24.3671
0.843911	-0.614425	Q92541	Q92541	RNA polymerase-associated protein RTF1 homolog	RTF1	Color [DarkGray]	3	3	3	4.8	4.8	4.8	80.313	0	23.902	1300500000	12	26.7345	26.0302	26.4675	25.4588	26.3268	25.6033	26.3682	25.3991	26.52
0.842334	1.91049	Q96TA2;Q96I63;Q96TA2-3;Q96TA2-2	Q96TA2;Q96I63;Q96TA2-3;Q96TA2-2	ATP-dependent zinc metalloprotease YME1L1	YME1L1	Color [DarkGray]	1	1	1	3.2	3.2	3.2	86.454	0	4.4202	196160000	1	21.307	24.396	21.7874	24.6656	23.5623	24.994	24.6802	24.8009	24.621
0.841496	-0.240369	Q96JM3	Q96JM3	Chromosome alignment-maintaining phosphoprotein 1	CHAMP1	Color [DarkGray]	2	2	2	3.4	3.4	3.4	89.098	0	4.1468	350140000	1	24.0275	24.3249	24.3316	23.8898	24.1606	23.9124	23.9907	24.0728	23.8704
0.841418	0.28189	P52732	P52732	Kinesin-like protein KIF11	KIF11	Color [DarkGray]	3	3	3	4.5	4.5	4.5	119.16	0	10.52	879890000	12	25.4283	25.6456	25.7414	25.9554	25.6447	26.0608	25.3887	25.7142	25.6405
0.840339	-0.327438	P57088;D6RAA6;H0Y8N0;J3KN43;D6RBY2	P57088;D6RAA6;H0Y8N0	Transmembrane protein 33	TMEM33	Color [DarkGray]	5	5	5	19.4	19.4	19.4	27.978	0	12.518	1866000000	55	26.8242	26.7672	26.9378	26.6524	26.7239	26.1706	26.5394	26.1668	26.4836
0.840267	-1.72659	P03905	P03905	NADH-ubiquinone oxidoreductase chain 4	MT-ND4	Color [DarkGray]	3	3	3	9.6	9.6	9.6	51.58	0	3.9784	440680000	10	24.2541	25.246	24.929	24.6155	21.474	23.1598	25.1188	21.2852	24.1968
0.839353	-0.472367	Q9NPA0;H0YDT8	Q9NPA0;H0YDT8	ER membrane protein complex subunit 7	EMC7	Color [DarkGray]	2	2	2	12	12	12	26.47	0	5.1735	996600000	22	25.6315	26.4996	25.9135	25.6162	25.5721	25.4391	25.6466	26.1922	25.6986
0.838139	-0.342395	O60244	O60244	Mediator of RNA polymerase II transcription subunit 14	MED14	Color [DarkGray]	5	5	5	6.7	6.7	6.7	160.6	0	19.716	1386000000	11	25.8969	26.2019	26.513	25.963	25.8828	25.7388	26.0644	25.9265	25.4781
0.836779	-0.318022	Q5VTL8;A0A0A0MRN0;Q5VTL8-2	Q5VTL8;A0A0A0MRN0	Pre-mRNA-splicing factor 38B	PRPF38B	Color [DarkGray]	13	13	13	21.2	21.2	21.2	64.467	0	49.369	32887000000	200	30.8145	30.8214	30.7489	30.2466	30.8198	30.3643	31.0245	30.5591	30.8699
0.836604	-0.498259	Q8ND56;Q8ND56-2;Q8ND56-3;K7EMZ9;A0A0G2JQ95;A0A096LP11	Q8ND56;Q8ND56-2;Q8ND56-3	Protein LSM14 homolog A	LSM14A	Color [DarkGray]	8	8	8	17.3	17.3	17.3	50.529	0	45.253	4273100000	53	28.5583	27.7631	27.7127	27.4492	27.514	27.5761	28.1466	27.7629	27.2426
0.833215	-0.115564	P24928;A0A0C4DGZ0;A0A087WWE2;P24928-2	P24928;A0A0C4DGZ0;A0A087WWE2;P24928-2	DNA-directed RNA polymerase II subunit RPB1;DNA-directed RNA polymerase	POLR2A	Color [DarkGray]	5	5	5	2.7	2.7	2.7	217.17	0	5.0072	380290000	3	24.3507	24.2387	24.3146	24.1134	24.1497	24.2942	24.3784	24.2309	24.0559
0.832329	-0.152416	Q08945;E9PPZ7;E9PMD4	Q08945	FACT complex subunit SSRP1	SSRP1	Color [DarkGray]	14	14	14	20.9	20.9	20.9	81.074	0	68.433	10602000000	133	29.2977	29.4187	29.1572	29.0645	29.1566	29.1952	29.3297	29.2142	29.4218
0.830402	0.463942	Q01105-2;Q01105;A0A0C4DFV9;Q01105-3;Q01105-4;P0DME0;A0A087X027	Q01105-2;Q01105;A0A0C4DFV9;Q01105-3;Q01105-4;P0DME0;A0A087X027	Protein SET;Protein SETSIP	SET;SETSIP	Color [DarkGray]	8	8	8	35.7	35.7	35.7	32.103	0	323.31	14170000000	105	29.7183	28.9387	29.2426	29.8924	29.8853	29.5137	29.5225	29.9313	29.806
0.829967	-0.465422	P01599	P01599	Ig kappa chain V-I region Gal		Color [DarkGray]	2	2	0	23.1	23.1	0	11.814	0	37.994	4488800000	45	27.7998	27.6921	28.2527	27.7068	27.575	27.0666	27.651	27.3305	27.5581
0.828297	-0.181381	A0A087X0P6;A0A075B6S2;A0A0A0MRZ7	A0A087X0P6;A0A075B6S2;A0A0A0MRZ7		IGKV2D-29;IGKV2D-26	Color [DarkGray]	3	2	1	30.4	23.5	10.8	11.192	0	11.471	12166000000	31	29.3774	29.5622	29.5792	29.2054	29.4722	29.297	29.4791	29.5595	29.1802
0.828236	-0.203999	O43660;O43660-2;H0YA24;D6RA26;H0YAA2;B7Z982	O43660;O43660-2	Pleiotropic regulator 1	PLRG1	Color [DarkGray]	9	9	9	23.9	23.9	23.9	57.193	0	61.684	5317300000	105	28.201	28.5591	28.3604	28.1532	28.2597	28.0956	28.3793	28.0602	27.8813
0.827977	-1.29112	O95249;E9PCW1;K7EJC8;G5E9T8;A0A087WYX5;O95249-2;B4DQA8	O95249;E9PCW1;K7EJC8;G5E9T8;A0A087WYX5;O95249-2;B4DQA8	Golgi SNAP receptor complex member 1	GOSR1	Color [DarkGray]	2	2	2	7.6	7.6	7.6	28.612	0.00057571	3.7247	370100000	9	24.2274	24.5702	23.7278	23.4871	21.5265	23.6384	23.5856	23.6381	23.2375
0.827743	-0.261613	A0A0B4J1U2;A0A075B6I9;P04211	A0A0B4J1U2;A0A075B6I9;P04211	Ig lambda chain V region 4A	IGLV7-43;IGLV7-46	Color [DarkGray]	2	2	2	13.7	13.7	13.7	12.451	0.0010025	2.3425	9898400000	9	28.9228	28.9806	29.0634	28.737	28.9661	28.479	28.9356	28.4798	29.0424
0.826885	0.311298	J3QS41;P42694-2	J3QS41;P42694-2	Probable helicase with zinc finger domain	HELZ	Color [DarkGray]	71	1	1	46.1	0.5	0.5	219.05	0.0010045	2.3649	1249200000	18	26.6764	27.2516	27.0784	27.3077	27.2511	27.3814	27.0111	26.87	26.6051
0.825723	-0.929735	Q9Y237;Q9Y237-2	Q9Y237;Q9Y237-2	Peptidyl-prolyl cis-trans isomerase NIMA-interacting 4	PIN4	Color [DarkGray]	1	1	1	8.4	8.4	8.4	13.81	0.0060381	1.743	137170000	1	23.0582	24.3344	23.5759	23.0897	23.0978	21.9918	23.3761	22.2094	21.2097
0.825268	0.567722	Q8NFZ4;I3L498	Q8NFZ4	Neuroligin-2	NLGN2	Color [DarkGray]	11	7	7	14.5	9.2	9.2	90.819	0	11.78	1784500000	22	21.9088	22.8371	22.4511	22.852	22.7455	23.3026	21.0235	21.9565	21.2873
0.824446	-0.356673	Q8WUQ7;Q8WUQ7-2;K7ENY9;K7EIU6	Q8WUQ7;Q8WUQ7-2;K7ENY9	Cactin	CACTIN	Color [DarkGray]	6	6	6	9	9	9	88.701	0	17.742	847180000	14	25.5244	25.635	25.7546	25.1011	25.6594	25.0835	25.6667	25.3988	26.0067
0.823857	0.247828	P55209;H0YH88;H0YHC3;F8W020;F8W118;F8VY35;F8VV59;F8W543;B7Z9C2;F8W0J6;F5H4R6;H0YIV4;P55209-2;F8VRJ2;F8VVB5;F8VXI6;F8VUX1;P55209-3	P55209;H0YH88;H0YHC3;F8W020;F8W118;F8VY35;F8VV59;F8W543;B7Z9C2;F8W0J6;F5H4R6;H0YIV4;P55209-2;F8VRJ2;F8VVB5;F8VXI6;F8VUX1;P55209-3	Nucleosome assembly protein 1-like 1	NAP1L1	Color [DarkGray]	5	3	3	8.7	6.1	6.1	45.374	0	6.5459	1584500000	29	26.4285	26.0404	26.1258	26.5952	26.374	26.3689	25.7539	26.4142	26.6327
0.822756	0.30334	P46940;H0YLE8	P46940	Ras GTPase-activating-like protein IQGAP1	IQGAP1	Color [DarkGray]	6	6	6	5.2	5.2	5.2	189.25	0	125.51	695400000	11	25.0209	25.0784	24.8803	25.2034	25.0773	25.6089	24.5872	24.9517	26.6518
0.822669	-0.25228	Q9BRR8;K7EQ19	Q9BRR8	G patch domain-containing protein 1	GPATCH1	Color [DarkGray]	51	51	51	60	60	60	103.34	0	323.31	219400000000	891	33.4592	33.5377	33.6448	33.1696	33.5579	33.1575	33.5719	33.0035	33.4683
0.821224	-0.51505	P08574	P08574	Cytochrome c1, heme protein, mitochondrial	CYC1	Color [DarkGray]	3	3	3	11.7	11.7	11.7	35.422	0	8.9119	1221300000	39	26.0221	25.6103	26.2888	25.8815	25.1996	25.295	25.8702	26.001	26.15
0.821222	-0.476756	P32519;Q6MZZ4;P32519-2	P32519;Q6MZZ4;P32519-2	ETS-related transcription factor Elf-1	ELF1;DKFZp686H0575	Color [DarkGray]	1	1	1	2.9	2.9	2.9	67.497	0	4.7625	498640000	16	24.6836	25.2833	24.9853	24.516	24.8593	24.1466	24.8474	24.6027	24.5068
0.819142	3.68933	A0A087WVZ7;Q9UJW7-2;Q9UJW7;Q0VGE8;P17035;P0CJ79;Q5VIY5;Q7L2R6;Q9NV72;A0A087WSW4;Q9NV72-2;Q5VIY5-2;P17035-2	A0A087WVZ7;Q9UJW7-2;Q9UJW7;Q0VGE8;P17035;P0CJ79;Q5VIY5;Q7L2R6;Q9NV72;A0A087WSW4;Q9NV72-2;Q5VIY5-2;P17035-2	Zinc finger protein 229;Zinc finger protein 816;Zinc finger protein 28;Zinc finger protein 888;Zinc finger protein 468;Zinc finger protein 765;Zinc finger protein 701	ZNF229;ZNF816;ZNF28;ZNF888;ZNF468;ZNF765;ZNF701;ZNF600	Color [DarkGray]	3	2	1	6.8	2.4	1.3	93.1	0.0060437	1.7516	1805200000	8	21.5239	22.0875	28.0054	27.0994	27.8077	27.7778	21.9897	22.3669	26.7414
0.815462	0.288956	P82933	P82933	28S ribosomal protein S9, mitochondrial	MRPS9	Color [DarkGray]	4	4	4	10.1	10.1	10.1	45.834	0	4.6463	486850000	7	23.7338	24.0934	24.0333	24.0115	24.4182	24.2976	23.8418	24.4234	23.8241
0.812935	-0.422294	Q8N4V1;Q8N4V1-2	Q8N4V1;Q8N4V1-2	Membrane magnesium transporter 1	MMGT1	Color [DarkGray]	2	2	2	26.7	26.7	26.7	14.686	0	54.071	867900000	23	25.3703	26.1854	25.6515	25.2891	25.3645	25.2868	25.6425	25.9906	25.18
0.810137	1.47544	B4DTS2;Q9BZL6;O94806	B4DTS2;Q9BZL6;O94806	Serine/threonine-protein kinase;Serine/threonine-protein kinase D2;Serine/threonine-protein kinase D3	PRKD2;PRKD3	Color [DarkGray]	2	2	2	2.6	2.6	2.6	97.742	0.0010106	2.3927	246760000	1	23.0374	20.9287	23.6213	23.6009	24.1669	24.246	24.4007	24.2258	21.5596
0.80963	0.255534	Q9H773	Q9H773	dCTP pyrophosphatase 1	DCTPP1	Color [DarkGray]	1	1	1	8.2	8.2	8.2	18.681	0.0010005	2.3272	128130000	1	22.8588	22.6343	22.9238	23.0493	23.269	22.8651	22.8828	22.7927	23.2659
0.808786	-0.161616	P38646;D6RJI2;H0Y8S0;D6RA73;H0YBG6	P38646	Stress-70 protein, mitochondrial	HSPA9	Color [DarkGray]	39	39	39	57.4	57.4	57.4	73.68	0	323.31	303060000000	855	33.8918	33.9747	34.0812	33.8279	33.9462	33.6886	33.9872	33.4696	33.7495
0.807875	-0.0952892	Q9NZ01;M0QXM3;M0R3C3;Q9NZ01-2;M0R329;B4DR74	Q9NZ01	Very-long-chain enoyl-CoA reductase	TECR	Color [DarkGray]	10	10	10	30.2	30.2	30.2	36.034	0	30.061	11283000000	112	29.1847	29.0726	29.1648	29.1199	28.9737	29.0426	29.3715	29.0955	28.6376
0.806589	-0.225135	Q14562;F5H658;K7EJH9;K7END7	Q14562;F5H658	ATP-dependent RNA helicase DHX8	DHX8	Color [DarkGray]	8	8	8	10.7	10.7	10.7	139.31	0	45.372	2455700000	50	27.1218	27.0872	27.0673	26.9932	26.9969	26.6108	27.1315	27.0386	27.2892
0.804591	-0.229244	Q15392;Q3LIE7;Q15392-2;H7C4B7	Q15392;Q3LIE7;Q15392-2	Delta(24)-sterol reductase	DHCR24;Nbla03646	Color [DarkGray]	4	4	4	7	7	7	60.101	0	7.1683	650330000	24	25.0761	25.44	25.4295	25.1947	25.0139	25.0493	24.8111	24.7373	24.5191
0.802393	-0.16877	Q96DA6;Q96DA6-2;F2Z3A7;G5E9V2	Q96DA6;Q96DA6-2;F2Z3A7	Mitochondrial import inner membrane translocase subunit TIM14	DNAJC19	Color [DarkGray]	4	4	4	33.6	33.6	33.6	12.498	0	7.0325	2227000000	54	26.9965	26.7847	26.7853	26.7469	26.7603	26.553	26.8473	26.4352	26.4795
0.800529	-0.306074	Q9Y2L1;G3V1J5;Q9Y2L1-2;F2Z2C0	Q9Y2L1;G3V1J5;Q9Y2L1-2;F2Z2C0	Exosome complex exonuclease RRP44	DIS3	Color [DarkGray]	6	6	6	8.1	8.1	8.1	109	0	23.062	1240400000	19	26.2427	26.3465	26.3086	26.1807	25.6454	26.1534	25.8347	26.0947	26.2488
0.800385	0.121545	P62750;H7BY10;K7EJV9;K7ERT8;A8MUS3;K7EMA7	P62750;H7BY10;K7EJV9;K7ERT8;A8MUS3;K7EMA7	60S ribosomal protein L23a	RPL23A	Color [DarkGray]	12	12	12	51.9	51.9	51.9	17.695	0	88.65	32515000000	219	30.7771	30.926	31.0143	31.0501	31.0129	31.019	30.8463	30.8425	30.4951
0.799903	-1.04203	Q8N5N7;Q8N5N7-2	Q8N5N7;Q8N5N7-2	39S ribosomal protein L50, mitochondrial	MRPL50	Color [DarkGray]	1	1	1	8.2	8.2	8.2	18.325	0.0014641	2.1341	126770000	1	23.2703	23.2901	23.0739	22.1946	23.1925	21.1212	23.3295	21.2171	23.1331
0.796924	-0.254611	Q9NWB6;Q9NWB6-2;Q9NWB6-3;X6R9F1	Q9NWB6;Q9NWB6-2;Q9NWB6-3	Arginine and glutamate-rich protein 1	ARGLU1	Color [DarkGray]	24	24	24	50.9	50.9	50.9	33.216	0	41.341	726270000000	329	35.2351	35.3757	35.4434	34.9575	35.3652	34.9677	35.4543	34.6572	34.9629
0.794777	-0.343554	O75362	O75362	Zinc finger protein 217	ZNF217	Color [DarkGray]	2	2	1	2.2	2.2	1.3	115.27	0.0010309	2.5283	482530000	6	25.1182	24.4591	24.768	24.4599	24.5298	24.325	24.8927	24.0719	24.577
0.794591	-0.186789	Q15008;Q15008-4;C9J7B7;Q15008-3;Q15008-2	Q15008;Q15008-4;C9J7B7	26S proteasome non-ATPase regulatory subunit 6	PSMD6	Color [DarkGray]	3	3	3	9.8	9.8	9.8	45.531	0	14.899	390320000	10	24.024	24.3275	24.0368	23.891	23.9061	24.031	24.0018	24.1971	25.4544
0.793808	-0.148985	Q9UJZ1;A0A087WYB4;Q9UJZ1-2;F2Z2I8	Q9UJZ1;A0A087WYB4;Q9UJZ1-2;F2Z2I8	Stomatin-like protein 2, mitochondrial	STOML2	Color [DarkGray]	2	2	2	7.9	7.9	7.9	38.534	0	4.1977	428830000	3	24.5098	24.3754	24.5551	24.2336	24.4616	24.2982	24.5499	24.4516	25.4875
0.79121	2.34519	P46459-2;P46459;I3L0N3	P46459-2;P46459;I3L0N3	Vesicle-fusing ATPase	NSF	Color [DarkGray]	2	2	2	3.9	3.9	3.9	71.583	0.0073294	1.6306	638480000	3	23.3392	26.1237	21.4259	26.122	26.0469	25.7554	22.0396	22.8517	22.7884
0.788803	-1.39636	Q92947	Q92947	Glutaryl-CoA dehydrogenase, mitochondrial	GCDH	Color [DarkGray]	1	1	1	5.5	5.5	5.5	48.127	0	18.356	303080000	5	24.4782	23.6955	24.2442	21.2481	23.8972	23.0835	24.1984	23.111	24.0319
0.788584	1.3833	Q7Z5L9;Q7Z5L9-2	Q7Z5L9;Q7Z5L9-2	Interferon regulatory factor 2-binding protein 2	IRF2BP2	Color [DarkGray]	1	1	1	2.7	2.7	2.7	61.024	0	3.8199	152180000	1	21.9685	23.4827	20.7056	23.4615	23.2421	23.6031	23.4566	23.3717	23.2952
0.788501	-0.157094	P01620	P01620	Ig kappa chain V-III region SIE		Color [DarkGray]	6	6	1	66.1	66.1	20.2	11.775	0	130.16	47057000000	74	31.495	31.3189	31.3175	31.3524	31.1966	31.1112	31.2978	30.8672	31.194
0.787889	0.269314	Q15843;F8VSA6;E9PS38;S4R3E9;E9PL57	Q15843;F8VSA6;E9PS38;S4R3E9;E9PL57	NEDD8	NEDD8;NEDD8-MDP1	Color [DarkGray]	2	2	2	23.5	23.5	23.5	9.0714	0	5.749	465200000	5	24.1973	23.844	23.8169	24.0244	24.3035	24.3384	23.8148	25.4285	26.2024
0.787852	0.174883	Q96EY7;Q96EY7-2;B8ZZQ4	Q96EY7	Pentatricopeptide repeat domain-containing protein 3, mitochondrial	PTCD3	Color [DarkGray]	10	10	10	16.1	16.1	16.1	78.549	0	35.743	3380000000	76	26.3743	26.6557	26.5419	26.638	26.6362	26.8224	26.7477	26.3963	26.3245
0.787411	-0.219035	Q15233;Q15233-2;H7C367;C9JYS8;C9IZL7;C9J4X2	Q15233;Q15233-2;H7C367;C9JYS8	Non-POU domain-containing octamer-binding protein	NONO	Color [DarkGray]	19	19	18	34.6	34.6	33.1	54.231	0	197.05	59538000000	430	31.147	31.5692	31.4361	31.1975	31.1944	31.1034	31.6112	31.8178	31.3824
0.786865	1.32681	Q9BRP8;Q9BRP8-2	Q9BRP8;Q9BRP8-2	Partner of Y14 and mago	WIBG	Color [DarkGray]	2	2	2	23	23	23	22.655	0	8.2453	281840000	3	21.652	22.574	24.2377	24.1346	23.8403	24.4692	25.1497	24.2434	23.9665
0.78512	-0.741933	Q9Y2H9;K7EME4;K7EJZ9;Q6P0Q8;Q6P0Q8-2;O15021;O60307;K7EJI7;V9GXZ1;E7ERL6;E7EWQ5;J3QT34;O15021-2;O15021-3;O15021-1;Q96GX5;P51812;Q15418;Q9UK32;Q15418-2;Q96GX5-2;B1AXG1;E9PGT3;Q15418-3;Q15418-4;Q9UK32-2;Q96GX5-3	Q9Y2H9	Microtubule-associated serine/threonine-protein kinase 1	MAST1	Color [DarkGray]	55	55	55	47.6	47.6	47.6	170.68	0	323.31	57286000000	502	19.9901	19.959	21.1946	19.5256	19.9493	19.4429	19.3719	19.1953	18.4864
0.783373	0.13553	Q13610;B4DJV5	Q13610;B4DJV5	Periodic tryptophan protein 1 homolog	PWP1	Color [DarkGray]	3	3	3	12.2	12.2	12.2	55.827	0	21.189	1310100000	28	26.2524	26.1295	26.1541	26.2284	26.4538	26.2605	26.2023	26.7083	26.0496
0.783274	-0.567056	Q5VWQ0;A0A087WWP8;A0A0C4DH79;Q5VWQ0-4;A0A0C4DGT8	Q5VWQ0;A0A087WWP8;A0A0C4DH79;Q5VWQ0-4	Round spermatid basic protein 1	RSBN1	Color [DarkGray]	3	3	3	4.7	4.7	4.7	90.071	0	4.4549	1682900000	3	26.3092	27.2154	27.3675	26.4001	26.4798	26.3109	24.7552	26.4515	26.7976
0.782542	-0.175453	C9J406;Q16891-4;B9A067;Q16891-3;H7C463;A0A087WYS0;D6RAW4	C9J406;Q16891-4;B9A067;Q16891-3;H7C463	MICOS complex subunit MIC60	IMMT	Color [DarkGray]	18	1	1	32.3	3.6	3.6	73.253	0	13.179	315400000	3	24.2397	23.9855	24.0599	23.7782	23.994	23.9866	23.5973	23.2805	23.5585
0.782003	-0.176473	Q96SW2;Q96SW2-2;J3QT87;J3QT51	Q96SW2;Q96SW2-2;J3QT87;J3QT51	Protein cereblon	CRBN	Color [DarkGray]	5	5	5	17.9	17.9	17.9	50.545	0	97.56	8654000000	92	28.7617	28.7179	28.7902	28.6357	28.7223	28.3825	28.7071	28.0075	28.3342
0.780763	-0.208153	Q7Z4V5;Q7Z4V5-2;Q7Z4V5-4;Q7Z4V5-3;A0A087WT54;A0A087WX58;K7EPS6;A0A087WZ99;M0R0J3;Q9Y3E1;H3BPQ6;K7ERA4	Q7Z4V5;Q7Z4V5-2;Q7Z4V5-4;Q7Z4V5-3	Hepatoma-derived growth factor-related protein 2	HDGFRP2	Color [DarkGray]	12	12	11	23.1	23.1	21.9	74.316	0	55.812	8706600000	93	28.9397	28.8638	28.881	28.5349	28.9253	28.6	29.1049	28.634	29.035
0.780748	0.239679	P35606;P35606-2;H0YAC7;D6RBZ7;D6RCL6;D6RBG7;D6RBT6;D6R997;H0Y938	P35606;P35606-2	Coatomer subunit beta	COPB2	Color [DarkGray]	6	6	6	9.8	9.8	9.8	102.49	0	134.39	1384800000	37	26.2493	25.7929	26.086	26.1895	26.3166	26.3413	25.9252	26.1874	26.1863
0.780712	-0.128424	P51970	P51970	NADH dehydrogenase [ubiquinone] 1 alpha subcomplex subunit 8	NDUFA8	Color [DarkGray]	3	3	3	27.3	27.3	27.3	20.105	0	14.888	3484700000	52	27.5266	27.6814	27.5203	27.5437	27.4445	27.3548	27.3991	27.3312	27.292
0.777143	-1.04204	O75787;H7C240;H0Y750;O75787-2	O75787;H7C240;H0Y750;O75787-2	Renin receptor	ATP6AP2	Color [DarkGray]	1	1	1	2.3	2.3	2.3	39.008	0.0051765	1.8356	209380000	9	23.521	21.5279	22.3348	21.7023	20.9937	21.5616	22.5085	22.4925	23.2376
0.775407	-0.53393	O95563;Q5R3B4	O95563;Q5R3B4	Mitochondrial pyruvate carrier 2	MPC2	Color [DarkGray]	1	1	1	9.4	9.4	9.4	14.279	0.0010661	2.8135	334440000	7	24.2158	23.5647	24.2356	23.3809	23.9042	23.1292	23.7107	23.427	23.8022
0.772468	0.149072	P25205;P25205-2;J3KQ69;Q7Z6P5	P25205;P25205-2;J3KQ69	DNA replication licensing factor MCM3	MCM3	Color [DarkGray]	21	21	21	30	30	30	90.98	0	50.398	9888100000	165	28.8085	29.0903	29.032	29.1046	29.1017	29.1718	29.2342	29.2435	29.4075
0.771625	-0.360509	P82675;P82675-2	P82675	28S ribosomal protein S5, mitochondrial	MRPS5	Color [DarkGray]	7	7	7	19.1	19.1	19.1	48.006	0	19.804	2522000000	68	26.2972	26.9465	26.6301	26.0585	26.3242	26.4095	26.2591	26.4518	26.2721
0.770576	0.124433	P68371;Q3ZCM7;A0A075B736;Q5SQY0;I3L2F9;A6NNZ2;Q9H4B7;CON__ENSEMBL:ENSBTAP00000025008;M0R2D3;M0QY85;M0QZL7;M0R278;M0R0X0;M0QY37;M0QX14;A0A075B724	P68371	Tubulin beta-4B chain	TUBB4B	Color [DarkGray]	18	3	1	44.7	12.1	2.7	49.83	0	111.84	11615000000	62	29.085	29.1583	29.0276	29.2482	29.0909	29.305	29.2367	29.2803	29.1199
0.769401	0.966499	P33991;E5RG31	P33991;E5RG31	DNA replication licensing factor MCM4	MCM4	Color [DarkGray]	3	3	3	4.4	4.4	4.4	96.557	0	8.2293	351950000	5	23.3496	21.5269	23.0957	23.4273	23.7273	23.7171	23.1375	23.4144	26.4597
0.768913	-0.176532	P49756;P49756-2;P49756-3;E9PQU5;H0YE46;E9PSE8;P49756-4	P49756	RNA-binding protein 25	RBM25	Color [DarkGray]	28	28	28	35.7	35.7	35.7	100.18	0	323.31	74489000000	454	31.7217	31.8396	31.9291	31.6204	31.8181	31.5223	32.0439	31.5054	32.0449
0.768579	-0.908749	Q92600;Q92600-3;Q92600-2	Q92600;Q92600-3;Q92600-2	Cell differentiation protein RCD1 homolog	RQCD1	Color [DarkGray]	1	1	1	7	7	7	33.631	0	5.0671	270210000	1	24.3908	24.4586	24.6234	23.7056	24.4497	22.5913	25.0234	24.7575	24.0858
0.768059	0.215714	Q9H9G7;Q9H9G7-2;Q5TA56	Q9H9G7;Q9H9G7-2	Protein argonaute-3	AGO3	Color [DarkGray]	4	3	3	6.7	5.5	5.5	97.359	0	4.2818	691570000	8	25.2952	25.4203	25.5584	25.793	25.4401	25.6879	25.2475	25.2973	25.2003
0.762071	-0.770249	Q8WVK7;J3QL03;J3KSP0;J3KTC5	Q8WVK7;J3QL03;J3KSP0	Spindle and kinetochore-associated protein 2	SKA2	Color [DarkGray]	3	3	3	21.5	21.5	21.5	14.188	0	16.716	1417600000	18	23.9073	23.9842	23.6156	23.9608	22.5203	22.7153	22.8557	23.8435	22.1848
0.760411	0.209317	P51532;Q9HBD4;P51532-5;P51532-2;P51532-3;P51532-4;A0A0A0MT49;K7EP28	P51532;Q9HBD4;P51532-5;P51532-2;P51532-3;P51532-4;A0A0A0MT49	Transcription activator BRG1	SMARCA4	Color [DarkGray]	29	29	19	20.5	20.5	13.8	184.64	0	136.89	22213000000	308	29.7889	29.9615	30.1752	30.0665	30.2571	30.23	30.4218	30.3637	29.713
0.759957	0.405516	Q9UDY8;K7EP42	Q9UDY8	Mucosa-associated lymphoid tissue lymphoma translocation protein 1	MALT1	Color [DarkGray]	29	1	1	41.6	1	1	92.271	0.0010127	2.4013	6767000000	17	29.2461	29.8044	29.7723	29.955	29.7596	30.3248	28.7795	29.0347	26.9973
0.759614	-0.277444	P04208	P04208	Ig lambda chain V-I region WAH		Color [DarkGray]	3	1	1	22	10.1	10.1	11.725	0.002412	2.0678	13171000000	45	28.5985	28.8065	28.7956	28.3321	28.2743	28.7618	28.7757	29.0325	28.0486
0.759551	-0.388152	Q13868;A3KFL2;A3KFL1;Q13868-3;A3KFL5;Q13868-2	Q13868;A3KFL2;A3KFL1;Q13868-3;A3KFL5;Q13868-2	Exosome complex component RRP4	EXOSC2	Color [DarkGray]	3	3	3	17.1	17.1	17.1	32.789	0	5.9462	928610000	7	25.6012	26.2144	26.1234	25.4408	25.469	25.8648	25.9412	25.1935	25.3776
0.759488	-0.190339	P28799;K7EQ05;P28799-3;K7EKL3;P28799-2;K7EQI0;K7ELY1;K7ENI2;K7ENN1;K7EK92;K7EQK6;K7EM89;K7EJY4;K7EMR1;K7ERM2;K7EPL0	P28799;K7EQ05;P28799-3;K7EKL3;P28799-2	Granulins;Acrogranin;Paragranulin;Granulin-1;Granulin-2;Granulin-3;Granulin-4;Granulin-5;Granulin-6;Granulin-7	GRN	Color [DarkGray]	8	8	8	13.2	13.2	13.2	63.544	0	18.777	38894000000	81	30.9535	31.1438	31.2323	30.7836	31.0629	30.912	30.8401	30.4255	29.9955
0.759438	-0.27301	Q9H329-2;Q9H329	Q9H329-2;Q9H329	Band 4.1-like protein 4B	EPB41L4B	Color [DarkGray]	8	7	7	21.8	20.3	20.3	58.566	0	30.858	5248500000	116	28.0839	28.3043	28.2157	27.868	28.2172	27.6996	28.3555	27.5362	27.7847
0.758555	0.553366	O15047;C9J2Z9;Q9UPS6;A0A0A0MQV9;Q9UPS6-2	O15047	Histone-lysine N-methyltransferase SETD1A	SETD1A	Color [DarkGray]	7	7	7	6.8	6.8	6.8	186.03	0	60.564	1443000000	41	26.2652	26.704	27.3481	27.257	27.1669	27.5534	27.2596	27.4523	26.6009
0.75761	-0.548417	Q07065	Q07065	Cytoskeleton-associated protein 4	CKAP4	Color [DarkGray]	2	2	2	4.7	4.7	4.7	66.022	0	6.5839	718870000	5	25.1932	26.3228	25.7514	25.1566	25.3394	25.1261	24.6391	24.1893	24.7628
0.756653	-0.20539	Q9Y4W6;K7EP56	Q9Y4W6	AFG3-like protein 2	AFG3L2	Color [DarkGray]	6	6	6	6.9	6.9	6.9	88.583	0	9.1701	769160000	29	25.3435	25.635	25.6225	25.1933	25.319	25.4725	25.4032	25.6575	24.9805
0.756544	0.745715	P33993;P33993-3;P33993-2;C9J8M6	P33993;P33993-3;P33993-2	DNA replication licensing factor MCM7	MCM7	Color [DarkGray]	10	10	10	19.1	19.1	19.1	81.307	0	34.889	1602900000	19	25.2304	26.2253	25.823	26.1258	26.1877	27.2025	25.7083	26.0119	27.9532
0.755005	0.91237	Q9UBE0;Q9UBE0-3;M0QYM8;M0R054;M0QX65;B3KNJ4;Q9UBE0-2	Q9UBE0;Q9UBE0-3;M0QYM8;M0R054;M0QX65;B3KNJ4;Q9UBE0-2	SUMO-activating enzyme subunit 1;SUMO-activating enzyme subunit 1, N-terminally processed	SAE1	Color [DarkGray]	1	1	1	3.8	3.8	3.8	38.449	0.001051	2.7095	212110000	6	22.5939	22.4607	22.8789	22.5027	24.2992	23.8686	23.3549	24.3915	25.0523
0.754512	-0.323569	Q86UE8;Q9UKI8-2;Q9UKI8;J3KT82;B3KRP1;J3KRK0;J3QLK5;Q9UKI8-3;Q9UKI8-4;Q9UKI8-5;Q86UE8-3;Q86UE8-2	Q86UE8;Q9UKI8-2;Q9UKI8;J3KT82;B3KRP1;J3KRK0;J3QLK5;Q9UKI8-3;Q9UKI8-4;Q9UKI8-5;Q86UE8-3;Q86UE8-2	Serine/threonine-protein kinase tousled-like 2;Serine/threonine-protein kinase tousled-like 1	TLK2;TLK1	Color [DarkGray]	1	1	1	1	1	1	87.66	0.0051862	1.8507	205010000	7	23.6563	23.941	23.5851	23.0767	23.5401	23.5949	24.0358	23.7169	23.2549
0.753476	0.826345	Q9H7Z6;Q9H7Z6-2;H3BMX5	Q9H7Z6;Q9H7Z6-2	Histone acetyltransferase KAT8	KAT8	Color [DarkGray]	7	7	7	16.4	16.4	16.4	52.402	0	7.4223	1573500000	9	26.0386	27.2029	26.3631	27.5239	27.8972	26.6626	27.6033	26.5855	26.8114
0.750341	0.477014	Q8NCA5;Q8NCA5-2;E9PH82	Q8NCA5;Q8NCA5-2;E9PH82	Protein FAM98A	FAM98A	Color [DarkGray]	7	4	4	18.1	11.8	11.8	55.4	0	6.9689	770150000	10	25.7121	24.7654	25.4952	25.8845	25.8277	25.6915	25.639	25.3381	25.4224
0.746579	-0.18453	Q96KA5;G5E9Z2;Q96KA5-2	Q96KA5;G5E9Z2;Q96KA5-2	Cleft lip and palate transmembrane protein 1-like protein	CLPTM1L	Color [DarkGray]	3	3	3	8.4	8.4	8.4	62.228	0	11.243	1069000000	29	26.0111	26.0192	26.1403	26.0248	25.9224	25.6698	25.5107	25.9124	25.294
0.745521	-0.201366	Q01130;J3KP15;J3QL05;Q01130-2;Q9BRL6;Q9BRL6-2	Q01130;J3KP15;J3QL05;Q01130-2	Serine/arginine-rich splicing factor 2	SRSF2	Color [DarkGray]	6	6	6	19	19	19	25.476	0	22.563	25594000000	78	30.3114	30.5688	30.6537	30.3323	30.4169	30.1806	30.6258	30.3272	30.7728
0.744741	0.494509	P07954;P07954-2	P07954;P07954-2	Fumarate hydratase, mitochondrial	FH	Color [DarkGray]	1	1	1	2.2	2.2	2.2	54.636	0.0064785	1.6919	102120000	1	21.8691	21.9548	21.3829	21.7858	22.2639	22.6405	21.8464	22.1198	25.2563
0.743161	-0.247379	Q86UK0;Q86UK0-2	Q86UK0;Q86UK0-2	ATP-binding cassette sub-family A member 12	ABCA12	Color [DarkGray]	1	1	1	0.3	0.3	0.3	293.23	0.0073059	1.6136	996740000	5	26.046	26.0875	26.0231	25.9616	25.9512	25.5017	23.2104	25.4451	26.0011
0.742579	-0.0868327	P52597	P52597	Heterogeneous nuclear ribonucleoprotein F;Heterogeneous nuclear ribonucleoprotein F, N-terminally processed	HNRNPF	Color [DarkGray]	5	4	4	20.2	17.8	17.8	45.671	0	54.246	5409100000	39	28.4559	28.3623	28.3874	28.2248	28.3466	28.3736	28.4932	28.082	28.5415
0.742121	0.246003	P27694;I3L4R8	P27694;I3L4R8	Replication protein A 70 kDa DNA-binding subunit;Replication protein A 70 kDa DNA-binding subunit, N-terminally processed	RPA1	Color [DarkGray]	3	3	3	7.3	7.3	7.3	68.137	0	20.883	1986600000	43	26.7872	27.1671	27.0061	27.0887	27.1727	27.437	26.683	26.577	27.2647
0.741434	-0.347618	Q96EK4	Q96EK4	THAP domain-containing protein 11	THAP11	Color [DarkGray]	2	2	2	5.4	5.4	5.4	34.455	0.0010655	2.8081	256330000	10	24.5714	24.3542	24.386	23.7328	24.4399	24.096	24.5523	23.6524	24.231
0.741329	0.176381	P38159;H0Y6E7;H3BT71;P38159-2;Q96E39;H3BUY5;H3BR27;P38159-3;O75526;Q8N7X1;H3BNC1	P38159;H0Y6E7;H3BT71;P38159-2;Q96E39;H3BUY5	RNA-binding motif protein, X chromosome;RNA-binding motif protein, X chromosome, N-terminally processed;RNA binding motif protein, X-linked-like-1	RBMX;RBMXL1	Color [DarkGray]	8	8	8	20.2	20.2	20.2	42.331	0	21.546	4969100000	66	28.3958	28.078	28.1579	28.4917	28.3209	28.3484	28.3019	28.0802	28.03
0.741302	-0.272487	Q96A65;Q96A65-2	Q96A65;Q96A65-2	Exocyst complex component 4	EXOC4	Color [DarkGray]	2	2	2	3.2	3.2	3.2	110.5	0	7.2434	360880000	3	24.4321	24.6894	24.707	24.4804	24.0503	24.4803	24.4925	24.2698	23.6024
0.740148	-0.260975	Q9H0U3;A0A087WU53;Q9H0U3-2	Q9H0U3;A0A087WU53	Magnesium transporter protein 1	MAGT1	Color [DarkGray]	3	3	3	8.1	8.1	8.1	38.036	0	7.342	1059700000	35	26.1911	26.0816	25.8106	25.9879	25.7148	25.5977	25.7602	25.9231	26.1399
0.739405	-0.192036	P16615;P16615-5;P16615-2;P16615-3;P16615-4;H7C5W9;J3QSY6	P16615;P16615-5;P16615-2;P16615-3;P16615-4;H7C5W9	Sarcoplasmic/endoplasmic reticulum calcium ATPase 2	ATP2A2	Color [DarkGray]	5	5	5	6.2	6.2	6.2	114.76	0	20.534	829530000	29	25.213	25.085	25.0605	24.8518	24.7876	25.143	24.749	24.9685	25.1158
0.738	-1.2292	Q9H4I9	Q9H4I9	Essential MCU regulator, mitochondrial	SMDT1	Color [DarkGray]	2	2	2	25.2	25.2	25.2	11.441	0	3.9153	205050000	6	23.3913	23.9963	24.2528	23.0207	23.6709	21.2611	24.3171	21.7555	23.4456
0.737091	0.44326	O60610;O60610-2;H9KV28;A0A0G2JH68;O60610-3;B4E2I7	O60610;O60610-2;H9KV28;A0A0G2JH68;O60610-3	Protein diaphanous homolog 1	DIAPH1	Color [DarkGray]	13	13	13	12.3	12.3	12.3	141.35	0	73.092	4977200000	66	26.9453	26.1079	26.6531	27.2622	26.8642	26.9096	24.8159	26.1524	27.0549
0.73641	0.132189	Q9H6D7;H0YIZ6;H0YJ09;G3V4X7;G3V5A5;G3V541;G3V5Z2;Q9H6D7-2;Q9H6D7-4	Q9H6D7;H0YIZ6;H0YJ09;G3V4X7;G3V5A5;G3V541;G3V5Z2;Q9H6D7-2;Q9H6D7-4	HAUS augmin-like complex subunit 4	HAUS4	Color [DarkGray]	2	2	2	5.5	5.5	5.5	42.399	0.00056529	3.482	319280000	9	23.0387	22.9353	22.9227	23.0287	23.2449	23.0196	23.0107	22.8573	22.8304
0.736259	-0.148813	Q86XP3;A0A0A0MSJ0;Q86XP3-2;J3QRI2;J3KTK9	Q86XP3;A0A0A0MSJ0;Q86XP3-2	ATP-dependent RNA helicase DDX42	DDX42	Color [DarkGray]	6	6	6	9.2	9.2	9.2	102.97	0	14.378	1231200000	28	26.0828	26.2043	26.3336	26.1736	25.9952	26.0056	26.4475	26.1939	26.348
0.7338	-0.171012	P78362;P78362-2;C9J2M4;H7C521;C9JWF7;F8WBW4	P78362;P78362-2	SRSF protein kinase 2;SRSF protein kinase 2 N-terminal;SRSF protein kinase 2 C-terminal	SRPK2	Color [DarkGray]	6	4	4	10.5	8	8	77.526	0	5.5465	565070000	11	25.0338	25.148	25.1394	25.1219	24.7777	24.9085	25.7217	24.9889	25.1853
0.733298	0.79367	Q9Y5J7	Q9Y5J7	Mitochondrial import inner membrane translocase subunit Tim9	TIMM9	Color [DarkGray]	1	1	1	16.9	16.9	16.9	10.378	0	5.7933	591900000	12	24.4895	23.4591	23.9156	25.1383	25.1513	23.9556	23.7415	24.3771	24.6627
0.732167	-0.285608	P42704;C9JCA9;B8ZZ38;A0A0C4DG06	P42704	Leucine-rich PPR motif-containing protein, mitochondrial	LRPPRC	Color [DarkGray]	10	10	10	8.5	8.5	8.5	157.9	0	49.185	2497000000	64	27.6523	27.2179	27.4233	26.9684	27.0757	27.3925	27.0301	27.0923	27.144
0.729666	-0.4122	O14980	O14980	Exportin-1	XPO1	Color [DarkGray]	3	3	3	4	4	4	123.38	0	9.5884	855780000	14	26.1487	25.2697	25.6524	25.3717	25.2259	25.2367	25.2094	25.0454	25.2421
0.728602	0.183177	Q9BWF3;E9PB51;Q9BQ04;E9PLB0;E9PM61;D6R9K7;U3KQD5;J3QRR5;Q9BWF3-3;Q9BWF3-4;Q9BWF3-2	Q9BWF3;E9PB51;Q9BQ04;E9PLB0;E9PM61;D6R9K7;U3KQD5;J3QRR5;Q9BWF3-3;Q9BWF3-4;Q9BWF3-2	RNA-binding protein 4;RNA-binding protein 4B	RBM4;RBM4B	Color [DarkGray]	4	4	3	15.9	15.9	8.2	40.313	0	25.789	1201400000	32	25.9536	26.2512	26.0551	26.4149	26.1643	26.2302	26.1148	26.4029	26.3499
0.728052	-0.578238	P60059	P60059	Protein transport protein Sec61 subunit gamma	SEC61G	Color [DarkGray]	1	1	1	19.1	19.1	19.1	7.7412	0.0010304	2.5187	674820000	7	26.0089	25.4814	25.6171	25.1571	25.6744	24.5413	25.4261	24.9747	25.6727
0.726563	0.0843315	P31689;P31689-2	P31689;P31689-2	DnaJ homolog subfamily A member 1	DNAJA1	Color [DarkGray]	11	11	11	38	38	38	44.868	0	55.332	16426000000	151	29.5427	29.6059	29.5945	29.6753	29.5752	29.7456	29.6338	29.7007	29.4819
0.726226	-0.189727	Q9BRK5;Q9BRK5-6;H0Y3T6;G3V1E2;Q9BRK5-4;Q9BRK5-3;Q9BRK5-2	Q9BRK5;Q9BRK5-6;H0Y3T6;G3V1E2;Q9BRK5-4;Q9BRK5-3;Q9BRK5-2	45 kDa calcium-binding protein	SDF4	Color [DarkGray]	2	2	2	8.6	8.6	8.6	41.806	0	3.8905	379390000	5	23.7746	24.1386	24.068	23.8613	23.719	23.8317	23.7664	23.6169	23.8751
0.724684	0.33515	P04183;K7ES52;K7ERJ1;K7ERV3	P04183;K7ES52;K7ERJ1;K7ERV3	Thymidine kinase, cytosolic;Thymidine kinase	TK1	Color [DarkGray]	2	2	2	13.2	13.2	13.2	25.468	0	4.9879	207690000	1	22.5841	22.4202	22.8218	23.2646	22.6551	22.9119	26.5035	22.6979	23.5147
0.724293	0.3523	Q15084;Q15084-3;Q15084-4;Q15084-5;Q15084-2	Q15084;Q15084-3;Q15084-4;Q15084-5;Q15084-2	Protein disulfide-isomerase A6	PDIA6	Color [DarkGray]	4	4	4	17	17	17	48.121	0	10.254	529440000	4	23.8502	24.4672	24.2421	24.305	24.555	24.7565	24.3955	24.4276	26.5875
0.723474	-0.675076	Q9UKN8;F2Z356	Q9UKN8;F2Z356	General transcription factor 3C polypeptide 4	GTF3C4	Color [DarkGray]	1	1	1	2.2	2.2	2.2	91.981	0.0060325	1.7253	155400000	3	23.3789	23.1343	23.4512	21.8329	22.9011	23.2051	23.7573	23.1673	23.1904
0.721464	0.710271	Q9Y250;Q9Y250-4;Q9Y250-3;Q9Y250-2;Q9Y250-5;Q9Y250-6;Q9Y250-7	Q9Y250;Q9Y250-4;Q9Y250-3;Q9Y250-2;Q9Y250-5;Q9Y250-6	Leucine zipper putative tumor suppressor 1	LZTS1	Color [DarkGray]	6	6	6	17.4	17.4	17.4	66.612	0	28.846	1836800000	27	22.5258	23.0262	23.5882	24.1388	23.1006	24.0315	23.5339	23.166	22.8879
0.720963	0.323469	P07910;P07910-2;G3V4W0;B4DY08;B2R5W2;G3V4C1;G3V2Q1;P07910-4;G3V576;O60812;B7ZW38;B2RXH8;G3V5V7;G3V2D6;A0A0G2JPF8;A0A0G2JNQ3;P07910-3;P0DMR1;G3V5X6;G3V3K6;G3V251;B4DSU6;G3V555;G3V575;G3V4M8;G3V2H6	P07910;P07910-2;G3V4W0;B4DY08;B2R5W2;G3V4C1;G3V2Q1;P07910-4;G3V576;O60812;B7ZW38;B2RXH8;G3V5V7;G3V2D6;A0A0G2JPF8;A0A0G2JNQ3;P07910-3;P0DMR1	Heterogeneous nuclear ribonucleoproteins C1/C2;Heterogeneous nuclear ribonucleoprotein C-like 1;Heterogeneous nuclear ribonucleoprotein C-like 3;Heterogeneous nuclear ribonucleoprotein C-like 2;Heterogeneous nuclear ribonucleoprotein C-like 4	HNRNPC;HNRNPCL1;HNRNPCL3;HNRNPCL2;HNRNPCL4	Color [DarkGray]	9	9	9	24.2	24.2	24.2	33.67	0	62.233	9596500000	122	29.173	28.5617	28.874	29.3204	28.9853	29.2734	28.9595	28.9068	29.1942
0.719948	1.38152	Q13561;Q13561-3;Q13561-2;H0YI98;F8VW18;F8W1I6;H0YHL1;F8VX93;F8VRV7	Q13561;Q13561-3;Q13561-2;H0YI98;F8VW18;F8W1I6	Dynactin subunit 2	DCTN2	Color [DarkGray]	4	4	4	13.2	13.2	13.2	44.23	0	15.775	779910000	12	24.4903	22.4918	21.509	24.2687	24.1665	24.2005	22.7086	23.7437	25.3419
0.718596	-0.862162	P31944	P31944	Caspase-14;Caspase-14 subunit p17, mature form;Caspase-14 subunit p10, mature form;Caspase-14 subunit p20, intermediate form;Caspase-14 subunit p8, intermediate form	CASP14	Color [DarkGray]	4	4	4	20.7	20.7	20.7	27.679	0	7.6444	312420000	5	25.4975	23.8588	23.9057	23.7145	23.3601	23.6009	23.812	24.1578	23.9907
0.718466	-1.28194	Q9UPA5	Q9UPA5	Protein bassoon	BSN	Color [DarkGray]	25	25	25	10.8	10.8	10.8	416.46	0	181.33	6149000000	103	22.4489	21.9017	19.9401	20.5628	19.5834	20.2985	22.2807	20.1453	20.1456
0.718355	0.184004	P12236	P12236	ADP/ATP translocase 3;ADP/ATP translocase 3, N-terminally processed	SLC25A6	Color [DarkGray]	12	12	3	40.6	40.6	15.1	32.866	0	72.463	34233000000	115	30.4907	30.7973	30.6267	30.9347	30.6762	30.8557	30.9327	30.797	30.6254
0.718165	0.32957	P20700;E9PBF6;A0A0D9SFE5;A0A0D9SFY5	P20700;E9PBF6;A0A0D9SFE5;A0A0D9SFY5	Lamin-B1	LMNB1	Color [DarkGray]	9	9	9	20.6	20.6	20.6	66.408	0	161.21	2791600000	58	27.2276	26.7375	27.0923	27.4427	27.0539	27.5495	27.1848	27.5064	27.3
0.714757	0.0918147	Q08211;Q08211-2	Q08211	ATP-dependent RNA helicase A	DHX9	Color [DarkGray]	33	33	33	30.9	30.9	30.9	140.96	0	257.19	27833000000	427	30.6286	30.6579	30.7604	30.7458	30.8586	30.7179	30.8036	30.6273	30.4839
0.71404	-0.190046	Q6Y7W6;Q6Y7W6-4;Q6Y7W6-5;Q6Y7W6-3;I1E4Y6;E7ESB6;C9JH18;C9JHW1	Q6Y7W6;Q6Y7W6-4;Q6Y7W6-5;Q6Y7W6-3;I1E4Y6	PERQ amino acid-rich with GYF domain-containing protein 2	GIGYF2	Color [DarkGray]	7	7	7	6.9	6.9	6.9	150.07	0	23.264	1599700000	25	26.4969	26.4578	26.8102	26.3171	26.485	26.3927	26.507	26.5464	26.3303
0.713699	0.798108	P50570;P50570-3;P50570-2;P50570-5;P50570-4;Q05193;K7EMQ3;A0A0D9SFB1;A0A0D9SFE4;Q05193-5;Q05193-3;Q05193-2	P50570;P50570-3;P50570-2;P50570-5;P50570-4;Q05193;K7EMQ3;A0A0D9SFB1;A0A0D9SFE4;Q05193-5;Q05193-3;Q05193-2	Dynamin-2;Dynamin-1	DNM2;DNM1	Color [DarkGray]	2	2	2	2.2	2.2	2.2	98.063	0.0010735	2.881	434650000	8	23.2474	23.917	24.8827	24.9352	24.4427	25.0635	24.8999	25.1334	24.659
0.712335	-0.420231	Q9BRS2	Q9BRS2	Serine/threonine-protein kinase RIO1	RIOK1	Color [DarkGray]	3	3	3	6.9	6.9	6.9	65.582	0	6.335	405380000	14	24.8928	24.8426	24.4013	24.3058	24.6654	23.9048	24.2199	24.373	24.2159
0.711192	1.48696	Q9NPJ6;Q5T911;Q9NPJ6-2	Q9NPJ6;Q5T911;Q9NPJ6-2	Mediator of RNA polymerase II transcription subunit 4	MED4	Color [DarkGray]	4	4	4	17.4	17.4	17.4	29.745	0	6.8718	745310000	13	21.4152	21.7172	21.5132	22.5475	21.6878	24.8713	19.6099	24.973	21.9504
0.71084	0.987381	Q9NRR5;Q9UMX0;H0YDS0;Q9UMX0-3;Q9UMX0-2	Q9NRR5;Q9UMX0;H0YDS0;Q9UMX0-3;Q9UMX0-2	Ubiquilin-4;Ubiquilin-1	UBQLN4;UBQLN1	Color [DarkGray]	1	1	1	2.8	2.8	2.8	63.852	0	6.094	369600000	7	24.079	23.5292	22.8099	24.9953	24.959	23.426	22.1319	23.8478	24.7107
0.710419	-0.327817	Q86UK7;Q86UK7-2;H3BQQ2;Q86UK7-3	Q86UK7;Q86UK7-2;H3BQQ2;Q86UK7-3	Zinc finger protein 598	ZNF598	Color [DarkGray]	1	1	1	1.9	1.9	1.9	98.636	0.0064665	1.6867	274860000	3	23.76	24.4569	24.0845	23.6851	23.7398	23.8931	23.9668	24.139	23.3385
0.710411	-0.230277	E9PAV3;F8VZJ2;F8W0W4;H0YHX9;Q13765;E9PAV3-2;F8W1N5;F8VNW4;Q9BZK3;F8VZ58	E9PAV3;F8VZJ2;F8W0W4;H0YHX9;Q13765;E9PAV3-2;F8W1N5;F8VNW4	Nascent polypeptide-associated complex subunit alpha, muscle-specific form;Nascent polypeptide-associated complex subunit alpha	NACA	Color [DarkGray]	5	5	5	3	3	3	205.42	0	14.99	23875000000	47	30.8961	30.5441	30.6856	30.5848	30.5859	30.2643	30.2833	28.8406	30.2865
0.708791	-0.539963	P49748;P49748-3;P49748-2;G3V1M7;J3QKU9;J3QRJ8;K7EQP4;K7EJW8;J3KSR4	P49748;P49748-3;P49748-2	Very long-chain specific acyl-CoA dehydrogenase, mitochondrial	ACADVL	Color [DarkGray]	7	7	7	13.3	13.3	13.3	70.389	0	14.875	1223600000	23	25.7326	26.2862	26.1474	26.1093	25.3429	25.0941	26.3472	26.8226	26.6192
0.708443	-0.137864	Q9UKR5	Q9UKR5	Probable ergosterol biosynthetic protein 28	C14orf1	Color [DarkGray]	3	3	3	25.7	25.7	25.7	15.864	0	8.7108	1212600000	40	26.2136	25.9399	26.1402	25.998	25.9914	25.8907	25.6966	25.7195	25.6377
0.707641	-0.167408	Q9Y2X3;F8WED0	Q9Y2X3	Nucleolar protein 58	NOP58	Color [DarkGray]	7	7	7	16.4	16.4	16.4	59.578	0	72.508	2837800000	54	27.3804	27.3438	27.3117	27.1645	27.3681	27.0011	27.3389	26.9518	27.0689
0.706508	-0.259086	Q6PID8;Q6PID8-2;C9JRT7;C9JRX2	Q6PID8;Q6PID8-2	Kelch domain-containing protein 10	KLHDC10	Color [DarkGray]	9	9	9	31	31	31	49.097	0	220.44	25263000000	196	30.6131	30.342	30.4884	30.4029	30.3344	29.9289	30.2904	29.7461	29.8594
0.704366	0.114121	P43243;A8MXP9;D6REM6;D6R991;H0Y8T4;B3KM87;P43243-2;D6R8Z5;D6RBI2;D6RE02;D6RIA2;D6RB45;D6R9F3;D6RAM9;D6RAY2;D6RBS2;D6RCM3;D6REK4;D6RBK5;Q68E03	P43243;A8MXP9;D6REM6;D6R991	Matrin-3	MATR3	Color [DarkGray]	13	13	13	23	23	23	94.622	0	145.05	6339200000	103	28.8371	28.6721	28.6799	28.8437	28.7559	28.9318	28.6856	28.5512	28.715
0.701651	0.263893	Q92552;D6RH20;G5EA06;Q92552-2;D6RJC7;E5RJ73	Q92552;D6RH20;G5EA06;Q92552-2;D6RJC7	28S ribosomal protein S27, mitochondrial	MRPS27	Color [DarkGray]	6	6	6	18.6	18.6	18.6	47.611	0	16.487	1738400000	25	25.83	25.7317	25.8405	26.1924	25.7316	26.2699	25.9068	25.7202	25.592
0.7014	1.20644	P20963;P20963-3	P20963;P20963-3	T-cell surface glycoprotein CD3 zeta chain	CD247	Color [DarkGray]	2	2	2	16.5	16.5	16.5	18.696	0.00055648	3.3214	269990000	2	21.4421	24.1377	23.0234	24.1812	23.9681	24.0732	24.0692	25.137	23.3979
0.700318	1.44421	Q8N183;D6RA56	Q8N183;D6RA56	Mimitin, mitochondrial	NDUFAF2	Color [DarkGray]	1	1	1	6.5	6.5	6.5	19.856	0.0055918	1.7711	219350000	1	21.8006	23.445	22.0883	24.6972	24.6642	22.3051	24.6741	22.8798	21.9733
0.699125	0.345872	P25788;P25788-2	P25788;P25788-2	Proteasome subunit alpha type-3	PSMA3	Color [DarkGray]	2	2	2	8.2	8.2	8.2	28.433	0.00054705	3.0859	237020000	6	23.6725	23.5476	23.3957	23.7056	24.3047	23.6432	23.8346	23.9973	23.9546
0.698759	-0.357739	Q9P2N5;U3KPZ7	Q9P2N5;U3KPZ7	RNA-binding protein 27	RBM27	Color [DarkGray]	2	2	2	2.5	2.5	2.5	118.72	0.00054945	3.1295	324180000	3	24.2297	23.8998	24.6722	23.9224	23.7887	24.0173	23.9778	24.0707	23.8123
0.698612	-0.919634	Q9BW71;Q9BW71-2;Q9BW71-3	Q9BW71;Q9BW71-2;Q9BW71-3	HIRA-interacting protein 3	HIRIP3	Color [DarkGray]	2	2	2	6.5	6.5	6.5	61.956	0	11.496	320280000	5	23.999	24.5263	24.8135	23.8915	24.2441	22.4443	23.9342	24.0025	24.9638
0.697941	-0.242092	Q9Y4E5;D6RIA1;E9PH99;Q9Y4E5-2	Q9Y4E5;D6RIA1;E9PH99;Q9Y4E5-2	Zinc finger protein 451	ZNF451	Color [DarkGray]	1	1	1	0.7	0.7	0.7	121.48	0.0090868	1.5866	1832900000	14	26.5119	26.7128	26.7666	26.5084	26.6048	26.1517	26.7106	25.9861	26.2416
0.697478	-0.332923	Q9BTA9;A0A0A0MRT2;Q9BTA9-5;Q9BTA9-2;C9JVK6;C9JD58;J3QTA0;Q9BTA9-3	Q9BTA9;A0A0A0MRT2;Q9BTA9-5;Q9BTA9-2;C9JVK6;C9JD58;J3QTA0;Q9BTA9-3	WW domain-containing adapter protein with coiled-coil	WAC	Color [DarkGray]	2	2	2	7.1	7.1	7.1	70.723	0	4.2565	467440000	13	24.4212	24.9782	24.6984	24.0733	24.5183	24.5074	24.7151	24.9196	24.6276
0.696338	-0.199114	P23588;E7EX17;P23588-2;F8W0K0;F8VSC7;F8VP89;F8VX11;F8VRU1;F8VYE9	P23588;E7EX17;P23588-2;F8W0K0;F8VSC7;F8VP89	Eukaryotic translation initiation factor 4B	EIF4B	Color [DarkGray]	11	11	11	23.6	23.6	23.6	69.15	0	96.855	3814100000	56	27.7916	28.2057	28.0877	27.7842	27.7892	27.9142	27.4574	27.4449	27.7097
0.696312	0.227619	P49790;P49790-2;P49790-3	P49790;P49790-2;P49790-3	Nuclear pore complex protein Nup153	NUP153	Color [DarkGray]	3	3	3	2.8	2.8	2.8	153.94	0	11.635	610900000	19	24.418	24.7277	24.762	24.696	24.8491	25.0453	24.9209	25.065	24.5213
0.696241	-0.270032	Q9BQ48;M0R226	Q9BQ48;M0R226	39S ribosomal protein L34, mitochondrial;Ribosomal protein L34	MRPL34	Color [DarkGray]	2	2	2	23.9	23.9	23.9	10.165	0	3.9777	1159100000	21	25.8506	26.2783	26.0721	26.0097	25.8091	25.5722	25.907	25.6086	25.6069
0.696046	-0.248498	P31040;D6RFM5;P31040-2;A0A087X1I3;P31040-3;H0Y8X1	P31040;D6RFM5;P31040-2;A0A087X1I3;P31040-3	Succinate dehydrogenase [ubiquinone] flavoprotein subunit, mitochondrial	SDHA	Color [DarkGray]	4	4	4	7.1	7.1	7.1	72.691	0	24.771	723530000	8	25.4358	25.0873	25.1494	24.7748	25.1968	24.9554	25.8517	24.736	26.5511
0.695036	0.962194	Q14019;H3BT58	Q14019;H3BT58	Coactosin-like protein	COTL1	Color [DarkGray]	7	7	7	52.8	52.8	52.8	15.945	0	31.958	974300000	18	25.0768	24.513	25.0546	26.1133	26.7272	24.6905	24.4662	25.3949	25.0194
0.69492	-0.303209	Q0VDF9	Q0VDF9	Heat shock 70 kDa protein 14	HSPA14	Color [DarkGray]	3	3	3	8.3	8.3	8.3	54.794	0	7.4345	790290000	13	26.0076	26.4084	26.221	26.2197	25.6764	25.8313	25.9273	26.6429	25.997
0.694772	-0.263531	O95232;J3KPP4;D6RDI2;H0YA81;D6RHH0;U3KQT3;E7EN55;C9JL41;O95232-2;H0YBV7;H0YAR4	O95232;J3KPP4	Luc7-like protein 3	LUC7L3	Color [DarkGray]	17	17	17	41	41	41	51.466	0	323.31	37962000000	275	30.4813	30.6974	30.8328	30.3985	30.6522	30.1702	30.9027	30.4337	30.9721
0.693714	0.238907	Q15555;Q15555-4;Q15555-5;Q15555-3;K7EL66;K7ERD8;Q15555-2;Q9UPY8;Q9UPY8-2;K7ENB3;M0QX52;C9JB30	Q15555;Q15555-4;Q15555-5;Q15555-3;K7EL66;K7ERD8;Q15555-2	Microtubule-associated protein RP/EB family member 2	MAPRE2	Color [DarkGray]	4	4	4	18.3	18.3	18.3	37.031	0	38	1231300000	27	26.7871	26.5611	26.496	26.7955	26.6637	27.1017	26.4835	27.0452	26.7017
0.693669	-0.201188	A0A075B6I2;P06318;P06319	A0A075B6I2		IGLV6-57	Color [DarkGray]	3	2	2	28.4	28.4	28.4	15.949	0	81.885	944590000	23	25.956	25.6879	25.8364	25.8056	25.4355	25.6357	25.6332	25.2366	25.2797
0.692918	-0.247038	Q8WUD4;J3KR35;C9JUN5;S4R331	Q8WUD4;J3KR35;C9JUN5	Coiled-coil domain-containing protein 12	CCDC12	Color [DarkGray]	3	3	3	25.9	25.9	25.9	19.181	0	12.583	934220000	15	25.5821	25.5676	25.8919	25.2125	25.4495	25.6384	25.6096	25.1925	26.1154
0.692678	0.712236	Q96LA8;Q96LA8-2	Q96LA8;Q96LA8-2	Protein arginine N-methyltransferase 6	PRMT6	Color [DarkGray]	4	4	4	12.3	12.3	12.3	41.937	0	35.064	705670000	15	22.0288	22.065	21.5297	23.4358	22.3285	21.9959	22.1019	22.7213	20.3682
0.691778	-0.230234	O95104;O95104-2;O95104-3	O95104;O95104-2;O95104-3	Splicing factor, arginine/serine-rich 15	SCAF4	Color [DarkGray]	3	3	1	4.4	4.4	3.1	125.87	0	68.11	1055100000	15	25.7333	25.9782	25.9844	25.4144	25.7924	25.7984	26.1209	26.2599	25.9187
0.69114	-0.489294	P49591;Q5T5C7	P49591;Q5T5C7	Serine--tRNA ligase, cytoplasmic	SARS	Color [DarkGray]	8	8	8	23.3	23.3	23.3	58.777	0	30.382	2325300000	61	26.9529	28.0072	27.4366	27.1825	26.837	26.9093	26.6603	27.0615	26.9146
0.690797	0.213334	Q9UL03;Q9UL03-3;C9J885;C9K0V7;F8WAV7;G5E9X1;B3KQH5;Q9UL03-2	Q9UL03;Q9UL03-3;C9J885;C9K0V7;F8WAV7;G5E9X1;B3KQH5;Q9UL03-2	Integrator complex subunit 6	INTS6	Color [DarkGray]	2	2	2	3	3	3	100.39	0.0010173	2.438	242710000	5	23.8513	23.5223	23.7118	23.9421	23.715	24.0682	23.9413	24.2351	23.0309
0.689803	-0.266905	Q96AG4;I3L223	Q96AG4	Leucine-rich repeat-containing protein 59	LRRC59	Color [DarkGray]	7	7	7	26.7	26.7	26.7	34.93	0	128.21	22312000000	105	30.5991	30.182	30.3406	30.06	30.3475	29.9136	30.2785	29.7794	29.9399
0.68907	0.218302	P16402;Q02539;P22492	P16402;Q02539	Histone H1.3;Histone H1.1	HIST1H1D;HIST1H1A	Color [DarkGray]	13	2	2	35.3	9	9	22.35	0.0014584	2.1043	9068200000	10	28.8132	28.5852	28.8449	29.1234	28.7333	29.0414	29.4428	28.5166	29.2085
0.687237	0.918592	Q9H1I8;Q9H1I8-3;H7C3Y4	Q9H1I8;Q9H1I8-3;H7C3Y4	Activating signal cointegrator 1 complex subunit 2	ASCC2	Color [DarkGray]	2	2	2	3.4	3.4	3.4	86.359	0.0010678	2.8325	290300000	1	23.9233	24.6473	23.8948	23.9839	25.4261	25.8112	25.3381	21.8685	25.0305
0.686286	-0.158928	O95067;H1UBN3	O95067;H1UBN3	G2/mitotic-specific cyclin-B2	CCNB2;CCNB2V	Color [DarkGray]	2	2	2	7.8	7.8	7.8	45.281	0	6.6193	614260000	6	25.2071	25.0159	25.3742	25.0795	25.0183	25.0226	25.0139	25.7131	24.8729
0.685098	0.191385	Q9NW13;Q9NW13-2;H7C5G8;C9JAA9	Q9NW13;Q9NW13-2;H7C5G8	RNA-binding protein 28	RBM28	Color [DarkGray]	4	4	4	6.7	6.7	6.7	85.737	0	8.9599	854830000	24	25.661	25.545	25.4758	25.5395	25.7818	25.9346	25.7657	25.6275	25.2517
0.684852	-0.143594	P35659;B4DFG0;P35659-2;D6RDA2;H0Y993;D6R9L5;H0Y8X0	P35659;B4DFG0;P35659-2;D6RDA2;H0Y993	Protein DEK	DEK	Color [DarkGray]	8	8	8	20.3	20.3	20.3	42.674	0	12.604	2637000000	51	27.0629	27.0039	26.8382	26.8174	26.9454	26.7115	27.2254	27.2088	27.426
0.684377	0.35373	Q9UBL3;F5H8F7;Q9UBL3-2;Q9UBL3-3	Q9UBL3;F5H8F7;Q9UBL3-2;Q9UBL3-3	Set1/Ash2 histone methyltransferase complex subunit ASH2	ASH2L	Color [DarkGray]	4	4	4	7.3	7.3	7.3	68.722	0	6.6676	825760000	23	25.5042	26.1758	26.0705	26.0697	26.2999	26.442	26.3144	26.5364	25.7787
0.681947	0.175468	Q9NUL3;A0A0A0MTD1;F8VPI7;E7EPX0;E7EVJ4;E9PH62;A0A0A0MTC5;Q9NUL3-8;Q9NUL3-3;Q9NUL3-2;G5EA18;E5RJN7;A0A0A0MTC4;A0A0A0MTC6;Q9NUL3-4;Q9NUL3-6;Q9NUL3-7;E5RJ67;E7EVI1;H0YBY0;E5RGQ5;E5RGT3;E5RFK1;Q9NUL3-5	Q9NUL3;A0A0A0MTD1;F8VPI7;E7EPX0;E7EVJ4;E9PH62;A0A0A0MTC5;Q9NUL3-8;Q9NUL3-3;Q9NUL3-2;G5EA18;E5RJN7;A0A0A0MTC4;A0A0A0MTC6;Q9NUL3-4;Q9NUL3-6;Q9NUL3-7;E5RJ67;E7EVI1	Double-stranded RNA-binding protein Staufen homolog 2	STAU2	Color [DarkGray]	5	5	5	12.3	12.3	12.3	62.64	0	17.291	2215700000	51	27.1161	27.2221	27.4264	27.2969	27.4439	27.5502	26.8999	26.717	26.7577
0.681553	0.519423	P33240;Q9H0L4;E7EWR4;P33240-2	P33240;Q9H0L4;E7EWR4;P33240-2	Cleavage stimulation factor subunit 2;Cleavage stimulation factor subunit 2 tau variant	CSTF2;CSTF2T	Color [DarkGray]	1	1	1	4	4	4	60.959	0.0033397	1.9606	44036000	1	20.7096	21.7076	21.7428	21.8173	21.8501	22.0508	22.2219	21.4121	21.9477
0.681096	0.493596	Q9UBK8;D6RAZ2;H0Y9D5;H0Y8S9;Q9UBK8-2	Q9UBK8;D6RAZ2;H0Y9D5;H0Y8S9;Q9UBK8-2	Methionine synthase reductase	MTRR	Color [DarkGray]	1	1	1	1	1	1	80.409	0.0098655	1.507	1689400000	5	26.6768	27.0319	27.2411	27.3464	27.0611	28.0232	27.2079	27.7922	27.4285
0.680813	0.136224	Q8N9Q2;A0A087WXZ8	Q8N9Q2;A0A087WXZ8	Protein SREK1IP1	SREK1IP1	Color [DarkGray]	6	6	6	32.9	32.9	32.9	18.177	0	320.26	44943000000	104	31.093	31.1516	31.1915	31.3005	31.4208	31.1236	31.1953	30.8436	30.874
0.680105	1.17755	Q8WVM8;Q8WVM8-2;Q8WVM8-3	Q8WVM8;Q8WVM8-2;Q8WVM8-3	Sec1 family domain-containing protein 1	SCFD1	Color [DarkGray]	2	2	2	4	4	4	72.379	0	7.4047	249040000	3	21.2016	23.5605	23.5552	23.9701	23.8577	24.0222	22.7931	24.0388	23.8769
0.679674	0.125993	P40939;H0YFD6	P40939;H0YFD6	Trifunctional enzyme subunit alpha, mitochondrial;Long-chain enoyl-CoA hydratase;Long chain 3-hydroxyacyl-CoA dehydrogenase	HADHA	Color [DarkGray]	3	3	3	3.8	3.8	3.8	82.999	0	3.8532	807100000	3	25.8331	25.6918	25.7153	25.7841	25.8187	26.0154	25.711	25.7034	25.7879
0.67778	0.450093	Q6P1X5;H0YC37	Q6P1X5;H0YC37	Transcription initiation factor TFIID subunit 2	TAF2	Color [DarkGray]	2	2	2	2.1	2.1	2.1	136.97	0.00057537	3.7215	38551000	5	21.2538	21.9718	21.8393	21.968	21.8991	22.5481	21.8457	22.3324	21.2625
0.673945	1.23606	Q6ZUT1;Q6ZUT1-2;Q6ZUT1-3;E9PSC8;E9PKA8	Q6ZUT1;Q6ZUT1-2;Q6ZUT1-3;E9PSC8;E9PKA8	Uncharacterized protein C11orf57	C11orf57	Color [DarkGray]	2	2	2	6.8	6.8	6.8	34.109	0	5.4659	202290000	3	20.7194	23.4471	22.8557	23.5653	23.7274	23.4376	24.4767	23.1919	24.2716
0.673468	-0.527435	P55010;H0YMJ8;H0YM54;H0YLZ1;H0YN40;H0YK11	P55010;H0YMJ8;H0YM54;H0YLZ1;H0YN40;H0YK11	Eukaryotic translation initiation factor 5	EIF5	Color [DarkGray]	2	2	2	5.1	5.1	5.1	49.222	0.0010293	2.5113	634430000	8	26.2392	25.4409	25.169	25.3852	24.8781	25.0034	25.0275	24.726	25.4548
0.671868	-0.364139	O94913;A0A0C4DGU6;E9PKN0;E9PQ01	O94913;A0A0C4DGU6;E9PKN0;E9PQ01	Pre-mRNA cleavage complex 2 protein Pcf11	PCF11	Color [DarkGray]	4	4	4	3.4	3.4	3.4	173.05	0	7.5935	588960000	12	24.8566	25.5553	25.1547	24.621	24.7608	25.0924	25.2003	25.7933	24.6898
0.671127	-0.182448	P55769;B1AHD1	P55769;B1AHD1	NHP2-like protein 1;NHP2-like protein 1, N-terminally processed	NHP2L1	Color [DarkGray]	1	1	1	8.6	8.6	8.6	14.173	0.00098863	2.2272	415050000	18	24.7696	24.6381	24.672	24.6622	24.2808	24.5894	24.5323	24.6459	24.7607
0.668208	0.163322	Q9Y3Y2;A0A087X1B7;Q5T7Y7;X6R700;Q9Y3Y2-4;Q9Y3Y2-3	Q9Y3Y2;A0A087X1B7;Q5T7Y7;X6R700;Q9Y3Y2-4;Q9Y3Y2-3	Chromatin target of PRMT1 protein	CHTOP	Color [DarkGray]	1	1	1	6.5	6.5	6.5	26.396	0.00055835	3.3463	338020000	8	24.2077	24.208	24.1158	24.5506	24.2657	24.2051	24.513	23.8646	23.923
0.664509	-0.107168	Q13155;F8W950;A8MU58;F8WCL2	Q13155;F8W950;A8MU58	Aminoacyl tRNA synthase complex-interacting multifunctional protein 2	AIMP2	Color [DarkGray]	6	6	6	25.9	25.9	25.9	35.348	0	113.53	7412400000	60	28.9465	28.8053	28.776	28.6447	28.7416	28.82	28.7362	28.3187	28.4474
0.663697	1.39862	Q00796;H0YKB3;H0YLA4;Q00796-2	Q00796;H0YKB3;H0YLA4;Q00796-2	Sorbitol dehydrogenase	SORD	Color [DarkGray]	2	2	2	8.7	8.7	8.7	38.324	0	7.3466	188610000	2	21.5571	22.5572	22.5634	21.8624	24.237	24.774	21.5479	22.0137	24.916
0.661409	-0.295252	Q8IX90;Q8IX90-3	Q8IX90;Q8IX90-3	Spindle and kinetochore-associated protein 3	SKA3	Color [DarkGray]	3	3	3	10.2	10.2	10.2	46.359	0	23.915	629480000	12	21.303	21.3109	21.5814	21.2448	20.7451	21.3196	22.2988	21.9698	22.5151
0.660752	-0.120812	Q9UQ35;Q9UQ35-2;I3L4D8;I3L182;I3L1I8;Q9UQ35-3;A0A087X1W1;I3L1C0;I3L4U6;I3L0N7;I3L3Q8	Q9UQ35;Q9UQ35-2	Serine/arginine repetitive matrix protein 2	SRRM2	Color [DarkGray]	41	41	41	19.7	19.7	19.7	299.61	0	323.31	48319000000	408	31.4967	31.6152	31.6925	31.4539	31.5956	31.3925	31.5682	31.2018	31.3537
0.659513	-0.331573	O00139-2;O00139;O00139-1;O00139-5;O00139-4;D6R9M0	O00139-2;O00139;O00139-1;O00139-5;O00139-4	Kinesin-like protein KIF2A	KIF2A	Color [DarkGray]	13	11	11	19.7	17	17	75.042	0	36.135	2099500000	52	26.7457	27.3021	27.1109	27.0337	26.6144	26.5159	26.9638	27.72	26.517
0.659157	0.113118	O95071;E7EMW7;O95071-2;H0YBB4;H0YAV7;E7ET84;E5RFK7	O95071;E7EMW7;O95071-2	E3 ubiquitin-protein ligase UBR5	UBR5	Color [DarkGray]	18	18	18	10.2	10.2	10.2	309.35	0	117.98	4458300000	81	28.4814	28.5708	28.6212	28.7136	28.5412	28.758	28.5289	28.3115	28.3351
0.657044	1.41438	Q96QK1	Q96QK1	Vacuolar protein sorting-associated protein 35	VPS35	Color [DarkGray]	1	1	1	2.4	2.4	2.4	91.706	0	5.9537	181030000	1	23.9509	21.2903	21.3894	23.9483	22.7592	24.1661	23.8136	23.6376	24.7807
0.654341	0.323416	Q9UDY8-2	Q9UDY8-2	Mucosa-associated lymphoid tissue lymphoma translocation protein 1	MALT1	Color [DarkGray]	31	31	3	43.4	43.4	3.4	91.08	0	323.31	227580000000	433	34.3186	34.6552	34.7477	35.0206	34.5395	35.1316	33.9054	34.6222	33.1653
0.654223	0.457396	Q71U36;Q71U36-2;Q13748;Q13748-2;F8VQQ4;Q6PEY2;F8VRZ4;F8VS66;C9JEV8;C9JQ00;C9JJQ8;C9JDL2	Q71U36;Q71U36-2;Q13748;Q13748-2;F8VQQ4;Q6PEY2	Tubulin alpha-1A chain;Tubulin alpha-3C/D chain;Tubulin alpha-3E chain	TUBA1A;TUBA3C;TUBA3E	Color [DarkGray]	21	1	1	43.7	3.1	3.1	50.135	0	11.173	735820000	7	25.1606	24.6664	25.3749	25.2581	25.9969	25.3192	24.4221	24.9903	24.9232
0.653941	0.213796	Q96GM5;Q96GM5-2;F8VUB0;F8VRQ4;F8VZ70;F8VW95;H0YHV1	Q96GM5;Q96GM5-2;F8VUB0;F8VRQ4;F8VZ70	SWI/SNF-related matrix-associated actin-dependent regulator of chromatin subfamily D member 1	SMARCD1	Color [DarkGray]	8	8	6	15.5	15.5	9.9	58.232	0	36.557	3141300000	58	26.9698	27.1907	27.4664	27.3562	27.4764	27.4357	27.6962	27.7805	27.1529
0.653532	0.855623	O15347;E9PES6;E7ES08;E7EQU1	O15347;E9PES6;E7ES08;E7EQU1	High mobility group protein B3	HMGB3	Color [DarkGray]	1	1	1	7	7	7	22.98	0	3.8279	499920000	10	23.6748	25.3504	25.4976	25.884	25.6293	25.5765	25.4158	21.3205	22.2002
0.653246	-0.880037	Q8IY81	Q8IY81	pre-rRNA processing protein FTSJ3	FTSJ3	Color [DarkGray]	2	2	2	2.6	2.6	2.6	96.557	0.0010096	2.3862	250000000	2	23.7553	23.9203	23.9202	22.2236	24.1846	22.5475	24.106	22.5976	24.4136
0.64952	-0.0952663	Q9H307;Q9H307-2;G3V5F0;G3V579	Q9H307;Q9H307-2	Pinin	PNN	Color [DarkGray]	4	4	4	7.7	7.7	7.7	81.613	0	29.431	2359300000	35	27.2798	27.0936	27.1592	27.155	27.0632	27.0285	27.1309	27.094	27.1939
0.648339	1.48852	Q13136;Q13136-2;O75334;H0YDW2;H0YHK3;G3V200;O75334-6;O75334-5;O75334-4;O75334-3;O75335;H0YD72;H0YH95;H0YEF9;E9PJZ7;M0QZB5;B1APN9;O75334-8;O75334-7;O75334-2	Q13136;Q13136-2;O75334;H0YDW2;H0YHK3;G3V200;O75334-6;O75334-5;O75334-4;O75334-3	Liprin-alpha-1;Liprin-alpha-2	PPFIA1;PPFIA2	Color [DarkGray]	3	3	3	3	3	3	135.78	0	4.8143	1002600000	9	23.6731	24.106	25.5331	25.1646	24.9472	27.666	25.2995	26.528	27.8542
0.648092	-0.178384	Q8NBX0	Q8NBX0	Saccharopine dehydrogenase-like oxidoreductase	SCCPDH	Color [DarkGray]	2	2	2	10	10	10	47.151	0	72.904	810190000	17	25.3803	25.5746	25.7394	25.2524	25.4281	25.4787	25.5493	25.496	25.1973
0.647942	1.27963	O75663;O75663-2	O75663;O75663-2	TIP41-like protein	TIPRL	Color [DarkGray]	1	1	1	6.6	6.6	6.6	31.444	0	5.5945	206380000	3	20.5115	22.808	23.1271	23.0267	24.1113	23.1475	23.3561	23.1198	24.7887
0.647853	-0.220664	O43837;A0A087WZN1;O43837-2;A0A087X2E5;A0A0D9SG66;O43837-3	O43837;A0A087WZN1;O43837-2;A0A087X2E5	Isocitrate dehydrogenase [NAD] subunit beta, mitochondrial;Isocitrate dehydrogenase [NAD] subunit, mitochondrial	IDH3B	Color [DarkGray]	4	4	4	12.2	12.2	12.2	42.183	0	8.551	586590000	9	24.9546	24.8998	24.8626	24.7456	24.3975	24.912	24.6925	24.6903	25.2716
0.647241	0.213174	O00303;H0YDT6;A0A0D9SEZ9	O00303	Eukaryotic translation initiation factor 3 subunit F	EIF3F	Color [DarkGray]	7	7	7	26.6	26.6	26.6	37.563	0	52.131	2496000000	66	27.126	26.8149	27.3256	27.2863	27.3045	27.3153	27.0321	26.341	27.0129
0.646647	-0.120501	P39656;A0A0C4DGS1;P39656-2;P39656-3;U3KQ84	P39656;A0A0C4DGS1;P39656-2;P39656-3	Dolichyl-diphosphooligosaccharide--protein glycosyltransferase 48 kDa subunit	DDOST	Color [DarkGray]	6	6	6	27.2	27.2	27.2	50.8	0	246.3	6553900000	127	28.4887	28.5699	28.6484	28.4722	28.3163	28.5569	28.4296	28.6495	28.3866
0.646623	1.11795	P11474;H0YGT3;P11474-2	P11474;H0YGT3;P11474-2	Steroid hormone receptor ERR1	ESRRA	Color [DarkGray]	1	1	1	5.2	5.2	5.2	45.509	0	9.7827	191820000	1	24.2811	24.1476	22.0706	24.337	24.2733	25.2429	21.6069	21.9266	23.1608
0.646431	0.138765	Q13547;Q5TEE2;Q92769;Q92769-3;E5RFI6;E5RJ04;E5RGV4;E5RHE7;E5RH52;E5RG37;E5RFP9;H3BM24;O15379;E5RK19;E7ESJ6;O15379-2	Q13547;Q5TEE2	Histone deacetylase 1	HDAC1	Color [DarkGray]	11	11	11	30.5	30.5	30.5	55.102	0	75.488	9516500000	166	28.4531	28.7621	28.7032	28.787	28.8092	28.7386	28.8391	28.5791	28.5888
0.645323	-0.257791	P62269;A0A0G2JQH2;Q5GGW2;J3JS69	P62269	40S ribosomal protein S18	RPS18	Color [DarkGray]	14	14	14	53.9	53.9	53.9	17.718	0	63.923	573950000000	539	34.6033	35.014	35.0803	34.5659	34.8424	34.5159	34.9756	34.5331	34.7167
0.645243	0.577421	P31948;P31948-2;P31948-3;F5H783;F5GXD8;H0YGI8	P31948;P31948-2;P31948-3	Stress-induced-phosphoprotein 1	STIP1	Color [DarkGray]	13	13	13	20.1	20.1	20.1	62.639	0	49.728	3478500000	39	27.3083	26.966	26.3088	26.9053	27.5673	27.8427	27.0907	27.3318	29.093
0.644658	-0.163312	Q96IX5	Q96IX5	Up-regulated during skeletal muscle growth protein 5	USMG5	Color [DarkGray]	2	2	2	44.8	44.8	44.8	6.4575	0	9.5447	1376200000	33	25.9185	26.1671	26.2201	26.0228	25.9862	25.8068	26.0782	26.0262	26.2682
0.64308	0.383418	Q6DD88;F5H6I7;F5GWF8	Q6DD88;F5H6I7;F5GWF8	Atlastin-3	ATL3	Color [DarkGray]	2	2	2	4.3	4.3	4.3	60.541	0	4.4242	234780000	3	23.3298	22.894	22.6328	22.9837	23.5346	23.4886	22.815	23.2274	25.5707
0.642981	0.215178	Q9NP92;A0A087WV52	Q9NP92;A0A087WV52	28S ribosomal protein S30, mitochondrial	MRPS30	Color [DarkGray]	1	1	1	4.3	4.3	4.3	50.364	0.00056338	3.4373	107410000	2	22.6941	22.9817	23.194	23.238	23.0912	23.1862	22.4935	23.0896	20.9018
0.642497	0.27941	P46379;P46379-4;A0A0G2JL47;A0A024RCR6;A0A0G2JK23;P46379-5;P46379-2;P46379-3	P46379;P46379-4;A0A0G2JL47;A0A024RCR6;A0A0G2JK23;P46379-5;P46379-2;P46379-3	Large proline-rich protein BAG6	BAG6;BAT3	Color [DarkGray]	1	1	1	1.7	1.7	1.7	119.41	0.0019427	2.0946	178440000	2	22.9038	22.5842	22.6252	22.6469	23.1365	23.1681	22.9685	20.5467	23.6941
0.642067	1.0349	O14925	O14925	Mitochondrial import inner membrane translocase subunit Tim23	TIMM23	Color [DarkGray]	1	1	1	10.5	10.5	10.5	21.943	0	32.246	347330000	4	24.3487	22.3489	24.6389	24.6848	25.0239	24.7327	24.4546	22.1972	20.6868
0.638849	0.173516	Q92922;F8WE13;Q9UL12;Q5SYV2;A0A0A0MT55;Q9UL12-2	Q92922	SWI/SNF complex subunit SMARCC1	SMARCC1	Color [DarkGray]	34	34	25	33.1	33.1	25	122.87	0	323.31	37050000000	443	30.6766	30.8137	31.0098	30.8934	31.1493	30.9779	30.9889	31.0901	30.3919
0.638396	-0.271779	Q96HY6;A0A0A0MRX2;Q96HY6-2	Q96HY6;A0A0A0MRX2;Q96HY6-2	DDRGK domain-containing protein 1	DDRGK1	Color [DarkGray]	2	2	2	7.3	7.3	7.3	35.61	0.00099701	2.2959	426210000	10	24.3059	24.5854	24.536	24.2398	24.4818	23.8904	24.1277	24.375	24.0738
0.636182	0.279558	Q7L2H7;Q7L2H7-2;J3KNJ2;H0YCQ8	Q7L2H7;Q7L2H7-2	Eukaryotic translation initiation factor 3 subunit M	EIF3M	Color [DarkGray]	3	3	3	7.5	7.5	7.5	42.502	0	75.726	1318800000	44	25.9087	26.1332	26.4798	26.4126	26.2903	26.6576	25.8256	25.4086	25.2256
0.63613	-0.45413	Q9Y6E2;Q75MG1;E7ETZ4;E9PFE3;C9JF98;F8WDX8;E7EMS9;B5MCH7;Q9Y6E2-2;E9PFD4;B5MCE7	Q9Y6E2;Q75MG1;E7ETZ4;E9PFE3;C9JF98;F8WDX8;E7EMS9;B5MCH7;Q9Y6E2-2	Basic leucine zipper and W2 domain-containing protein 2	BZW2	Color [DarkGray]	5	5	5	9.8	9.8	9.8	48.162	0	4.9423	1179900000	8	25.9388	26.5999	26.291	25.3045	26.0656	26.0972	25.6717	25.3272	25.4956
0.634664	0.252797	Q9HCM4-2	Q9HCM4-2	Band 4.1-like protein 5	EPB41L5	Color [DarkGray]	12	12	4	37.2	37.2	8.7	57.885	0	88.172	10500000000	150	28.7247	29.046	28.9305	28.956	29.4544	29.0491	29.2351	28.6828	28.6741
0.632949	0.374238	Q96ME7;G3XAG1;Q96ME7-2;Q96ME7-3	Q96ME7;G3XAG1;Q96ME7-2;Q96ME7-3	Zinc finger protein 512	ZNF512	Color [DarkGray]	3	3	3	8.8	8.8	8.8	64.681	0	9.9673	618120000	4	24.5484	25.2848	24.8847	25.5997	25.1432	25.0978	25.2563	25.3106	24.7754
0.63159	1.09645	Q96SI9;Q96SI9-2	Q96SI9;Q96SI9-2	Spermatid perinuclear RNA-binding protein	STRBP	Color [DarkGray]	4	1	1	5.5	1.8	1.8	73.652	0.0010277	2.5074	374840000	6	24.378	22.3709	24.8811	25.1518	24.6662	25.1012	25.7636	24.7661	21.477
0.630119	-1.63376	P61769;H0YLF3;F5H6I0;H0YL18	P61769;H0YLF3;F5H6I0;H0YL18	Beta-2-microglobulin;Beta-2-microglobulin form pI 5.3;Beta-2-microglobulin	B2M	Color [DarkGray]	2	2	2	16.8	16.8	16.8	13.714	0.0010438	2.6577	334530000	10	24.4094	24.1373	23.9372	21.793	20.9896	24.8001	22.6863	22.4833	25.1676
0.630058	0.228063	P53621;P53621-2	P53621;P53621-2	Coatomer subunit alpha;Xenin;Proxenin	COPA	Color [DarkGray]	6	6	6	6.5	6.5	6.5	138.34	0	27.438	2938000000	81	26.9588	27.1347	27.217	27.5881	27.3173	27.0893	27.0414	27.6632	27.4136
0.629018	0.217862	Q02241;Q02241-2;H7BYN4;Q02241-3;H0YKQ5;H0YME6	Q02241;Q02241-2;H7BYN4;Q02241-3	Kinesin-like protein KIF23;Kinesin-like protein	KIF23	Color [DarkGray]	6	6	6	7.4	7.4	7.4	110.06	0	12.594	2066600000	36	25.7236	25.5528	25.2554	25.8752	25.6817	25.6286	25.438	25.6236	25.4065
0.62901	-0.306873	P49411;H3BNU3	P49411	Elongation factor Tu, mitochondrial	TUFM	Color [DarkGray]	4	4	4	12.6	12.6	12.6	49.541	0	10.304	1231300000	15	26.1018	26.3497	25.8604	25.4644	25.9196	26.0073	25.8279	25.621	27.1111
0.628067	1.16078	Q96GA3;A0A075B6Q4	Q96GA3;A0A075B6Q4	Protein LTV1 homolog	LTV1	Color [DarkGray]	2	2	2	4.2	4.2	4.2	54.854	0	4.3099	213140000	4	21.9383	23.1772	23.3645	22.9855	23.638	25.339	24.1339	24.1293	22.0826
0.627365	0.257123	Q9BXS5;E7ENJ6;Q9BXS5-2;K7EPJ8;K7EJL1;K7EQ90;K7ER75;A0A087WZX7;K7ENA7;K7EQX3	Q9BXS5;E7ENJ6;Q9BXS5-2;K7EPJ8;K7EJL1	AP-1 complex subunit mu-1	AP1M1	Color [DarkGray]	3	3	3	10.6	10.6	10.6	48.586	0	8.6852	803010000	12	25.5303	25.2559	25.2775	25.8309	25.2952	25.7089	25.1237	25.8823	25.987
0.624712	0.189625	Q96HS1;Q96HS1-2;F5GXG4	Q96HS1;Q96HS1-2	Serine/threonine-protein phosphatase PGAM5, mitochondrial	PGAM5	Color [DarkGray]	10	10	10	32.9	32.9	32.9	32.004	0	60.97	4297800000	71	28.2721	28.1835	28.1796	28.6676	28.2751	28.2614	28.2186	27.9284	27.9126
0.624326	0.345756	Q86TB9;Q86TB9-2;Q86TB9-4	Q86TB9;Q86TB9-2;Q86TB9-4	Protein PAT1 homolog 1	PATL1	Color [DarkGray]	2	2	2	3.1	3.1	3.1	86.849	0.0010482	2.6817	244410000	4	23.6036	23.9152	23.9485	24.1796	24.5497	23.7752	24.171	24.1254	24.1992
0.624005	0.146873	Q92785;J3KMZ8;Q92785-2;E9PN04	Q92785;J3KMZ8;Q92785-2	Zinc finger protein ubi-d4	DPF2	Color [DarkGray]	5	5	5	17.9	17.9	17.9	44.155	0	87.546	2840800000	37	27.1978	27.0435	27.1083	27.0959	27.4283	27.2661	27.4016	27.5498	26.6894
0.623208	0.0919469	P16401	P16401	Histone H1.5	HIST1H1B	Color [DarkGray]	13	10	10	42.9	34.1	34.1	22.58	0	35.932	26899000000	147	30.6974	30.5546	30.5166	30.6522	30.637	30.7552	30.7299	30.4688	30.7082
0.621864	-0.243727	Q96HR8;Q96HR8-2	Q96HR8;Q96HR8-2	H/ACA ribonucleoprotein complex non-core subunit NAF1	NAF1	Color [DarkGray]	1	1	1	2	2	2	53.716	0.0098478	1.5017	271120000	3	23.9698	24.3562	23.8903	23.6249	23.9253	23.9349	24.2878	23.9625	23.9685
0.621724	1.59072	A0A075B6I4	A0A075B6I4		IGLV10-54	Color [DarkGray]	1	1	1	9.4	9.4	9.4	12.395	0.0052207	1.8982	459850000	11	21.5221	24.9422	23.0086	23.5956	25.5062	25.1434	22.1104	23.715	25.2048
0.619578	-0.160475	Q9P2E9;A0A0A0MRV0;Q9P2E9-2;A2A2S5;A0A087WVV2;Q9P2E9-3;A0A087WU26;F8W7S5	Q9P2E9;A0A0A0MRV0;Q9P2E9-2;A2A2S5;A0A087WVV2;Q9P2E9-3	Ribosome-binding protein 1	RRBP1	Color [DarkGray]	3	3	3	4	4	4	152.47	0	6.2707	350540000	4	24.5468	24.6383	24.5108	24.3531	24.2454	24.6159	24.4464	20.5818	24.1427
0.619429	0.36176	O00233;F5H5V4;F5GX23;J3KN29;O00233-2;F5H7X1;F5H169;O00233-3	O00233;F5H5V4;F5GX23;J3KN29;O00233-2;F5H7X1;F5H169;O00233-3	26S proteasome non-ATPase regulatory subunit 9	PSMD9	Color [DarkGray]	2	2	2	9.9	9.9	9.9	24.682	0.00054555	3.0675	190460000	3	23.0592	22.6471	22.4505	22.8192	22.9688	23.4541	23.0562	23.0222	25.1952
0.619043	0.296012	Q9UPQ9-1;H0Y720;Q9UPQ9;Q9UPQ9-2	Q9UPQ9-1;H0Y720;Q9UPQ9	Trinucleotide repeat-containing gene 6B protein	TNRC6B	Color [DarkGray]	10	10	10	10.2	10.2	10.2	182.81	0	104.03	4425300000	86	27.4582	27.5717	28.0792	27.8304	28.1719	27.9949	27.9351	27.7927	27.4374
0.61841	-0.252642	Q96I24;Q96I24-2	Q96I24;Q96I24-2	Far upstream element-binding protein 3	FUBP3	Color [DarkGray]	10	7	7	20.6	17.5	17.5	61.64	0	54.17	2490100000	30	27.1908	27.4891	27.551	27.4236	26.9199	27.1295	27.4467	27.775	27.2861
0.61691	0.595814	Q9BRX2	Q9BRX2	Protein pelota homolog	PELO	Color [DarkGray]	2	2	2	4.9	4.9	4.9	43.359	0.00053937	2.947	203820000	6	24.152	23.3281	24.8186	24.6212	24.7882	24.6769	23.263	23.4985	22.7952
0.616818	-0.153568	Q16629;A0A0B4J1Z1;C9JAB2;Q16629-3;Q16629-2;Q16629-4;F8WEA1	Q16629;A0A0B4J1Z1;C9JAB2;Q16629-3;Q16629-2;Q16629-4	Serine/arginine-rich splicing factor 7	SRSF7	Color [DarkGray]	3	3	3	12.2	12.2	12.2	27.366	0	5.5759	2137800000	36	27.2821	27.0408	27.1883	26.9458	27.19	26.9147	27.1336	26.5263	26.9675
0.616149	-0.101903	Q14257;Q14257-2;H0YL43;A8MXP8	Q14257;Q14257-2;H0YL43;A8MXP8	Reticulocalbin-2	RCN2	Color [DarkGray]	4	4	4	16.1	16.1	16.1	36.876	0	33.161	1320800000	38	26.0501	25.8574	25.9444	25.9172	25.7534	25.8755	25.7702	26.0642	25.5143
0.613348	0.435979	Q6NZY4;F5H6J5;F5GX80;Q6NZY4-2	Q6NZY4;F5H6J5;F5GX80;Q6NZY4-2	Zinc finger CCHC domain-containing protein 8	ZCCHC8	Color [DarkGray]	2	2	2	4	4	4	78.576	0.0010684	2.8406	458780000	6	25.1567	24.7636	24.3276	25.2961	25.4823	24.7775	25.2162	24.1945	24.8004
0.611645	0.147375	P62244;I3L3P7;I3L246;H3BN98;H3BV27;H3BT37;I3L303;H3BVC7	P62244;I3L3P7;I3L246;H3BN98;H3BV27;H3BT37;I3L303	40S ribosomal protein S15a	RPS15A	Color [DarkGray]	6	6	6	51.5	51.5	51.5	14.839	0	26.92	15703000000	88	29.6341	29.8712	29.8731	29.9066	29.8331	30.0808	29.7414	29.8469	29.6742
0.611403	0.143273	Q13951;J3KS23;H3BSC0;Q13951-2	Q13951;J3KS23;H3BSC0;Q13951-2	Core-binding factor subunit beta	CBFB	Color [DarkGray]	2	2	2	11	11	11	21.508	0.00057937	3.7633	1134100000	22	26.6842	26.533	26.6426	26.7557	26.6026	26.9313	26.2125	25.8948	26.242
0.611132	0.212308	P82932	P82932	28S ribosomal protein S6, mitochondrial	MRPS6	Color [DarkGray]	6	6	6	57.6	57.6	57.6	14.226	0	24.936	1717000000	26	25.7794	26.0565	26.022	25.9496	26.1489	26.3963	25.8426	25.9204	25.551
0.610724	0.149059	Q14684;Q14684-2	Q14684;Q14684-2	Ribosomal RNA processing protein 1 homolog B	RRP1B	Color [DarkGray]	6	6	6	11.6	11.6	11.6	84.427	0	12.464	1617100000	23	26.6728	26.3154	26.4039	26.5711	26.6381	26.6301	26.7389	26.4278	26.0948
0.610066	0.396346	P61106	P61106	Ras-related protein Rab-14	RAB14	Color [DarkGray]	1	1	1	14	14	14	23.897	0	46.027	724340000	8	25.5388	24.741	24.6499	25.2741	25.3309	25.5137	24.8286	26.2749	25.9132
0.609583	-0.325242	Q9H6H4;E5RGS2	Q9H6H4;E5RGS2	Receptor expression-enhancing protein 4;Receptor expression-enhancing protein	REEP4	Color [DarkGray]	1	1	1	8.9	8.9	8.9	29.395	0	13.672	730930000	11	25.7818	25.3037	25.1946	24.9247	24.9644	25.4153	25.3893	24.9944	24.966
0.607991	-0.171888	Q86SK9;Q86SK9-2	Q86SK9;Q86SK9-2	Stearoyl-CoA desaturase 5	SCD5	Color [DarkGray]	2	2	2	9.1	9.1	9.1	37.61	0	5.9399	561690000	7	24.7665	25.153	24.8827	24.6533	24.8163	24.8169	24.9295	24.983	24.8585
0.606907	-0.132821	Q9Y5M8	Q9Y5M8	Signal recognition particle receptor subunit beta	SRPRB	Color [DarkGray]	1	1	1	5.9	5.9	5.9	29.702	0.00054825	3.0952	351870000	10	24.2683	24.3278	24.4967	24.2721	24.0945	24.3277	23.8294	24.5666	24.1883
0.606365	0.449945	Q15185;B4DDC6;A0A087WYT3;Q15185-3;Q15185-4	Q15185;B4DDC6;A0A087WYT3;Q15185-3;Q15185-4	Prostaglandin E synthase 3	PTGES3	Color [DarkGray]	1	1	1	6.2	6.2	6.2	18.697	0.0023958	1.9899	575410000	12	24.7105	24.1745	24.2338	24.4487	25.3849	24.6351	22.4701	23.9712	26.1976
0.605521	-0.217271	P09429;Q5T7C4;B2RPK0;P23497	P09429;Q5T7C4;B2RPK0	High mobility group protein B1;Putative high mobility group protein B1-like 1	HMGB1;HMGB1P1	Color [DarkGray]	16	16	15	44.2	44.2	40	24.893	0	112.55	35615000000	232	31.048	30.6872	30.7282	30.3787	30.7388	30.6941	30.9088	30.2629	31.524
0.604575	-0.895952	P29144;Q5VZU9	P29144;Q5VZU9	Tripeptidyl-peptidase 2	TPP2	Color [DarkGray]	3	3	3	3.8	3.8	3.8	138.35	0	23.898	159630000	7	22.7642	23.3307	24.3116	22.9042	23.1994	21.6151	23.4256	21.4363	23.7736
0.604015	-0.281695	Q9Y399;Q5T8A0	Q9Y399;Q5T8A0	28S ribosomal protein S2, mitochondrial	MRPS2	Color [DarkGray]	5	5	5	18.2	18.2	18.2	33.249	0	121.43	1808700000	47	25.6203	26.1731	26.1647	25.5078	25.8434	25.7617	26.0087	25.9661	25.537
0.602727	-0.296923	A0A0C4DH68;A0A075B6R9	A0A0C4DH68;A0A075B6R9		IGKV2-24;IGKV2D-24	Color [DarkGray]	3	3	2	38.3	38.3	32.5	13.079	0	50.86	6032200000	25	28.6833	28.0635	28.4925	28.0804	28.3447	27.9234	28.441	27.949	28.1286
0.602671	-0.164804	P35268;K7EP65;K7EKS7;K7ELC4;K7EMH1;K7ERI7;K7EJT5	P35268;K7EP65;K7EKS7;K7ELC4;K7EMH1;K7ERI7;K7EJT5	60S ribosomal protein L22	RPL22	Color [DarkGray]	3	3	3	19.5	19.5	19.5	14.787	0	7.4131	8689400000	31	28.9947	29.1111	28.8953	28.9261	28.9552	28.6254	28.9082	28.7433	28.713
0.602556	0.249847	Q9H9B4;D6RFI0;D6RDG7;S4R2X2	Q9H9B4;D6RFI0;D6RDG7;S4R2X2	Sideroflexin-1	SFXN1	Color [DarkGray]	2	2	2	6.8	6.8	6.8	35.619	0.00055741	3.3292	393760000	9	24.1863	23.5866	23.8289	24.1334	23.9983	24.2196	23.6561	24.2528	24.7271
0.599727	0.311825	O75122;E3W994;J3KR49;E7ERI8;E7EW49;O75122-3;B3KR06;E7ENG2;O75122-2;H7C4X8;H7C5M8;C9J668;H7C4I5;D6RBU8	O75122;E3W994;J3KR49;E7ERI8;E7EW49;O75122-3;B3KR06;E7ENG2;O75122-2	CLIP-associating protein 2	CLASP2	Color [DarkGray]	8	8	8	7.3	7.3	7.3	141.13	0	19.541	1423900000	15	25.6014	26.3304	25.6727	26.1884	26.1459	26.2055	25.3738	26.453	26.3622
0.598861	-0.322426	P12544;P12544-2	P12544;P12544-2	Granzyme A	GZMA	Color [DarkGray]	4	4	4	15.6	15.6	15.6	28.999	0	6.5088	1156600000	29	26.0167	26.6359	26.1926	26.2612	25.745	25.8717	25.7406	25.9764	24.8962
0.598488	-0.109242	J3KNL6;F1T0I1;O15027;O15027-2;O15027-4;O15027-3;O15027-5;X6RGP5;A0A0C4DH09	J3KNL6;F1T0I1;O15027;O15027-2;O15027-4;O15027-3;O15027-5;X6RGP5	Protein transport protein Sec16A	SEC16A	Color [DarkGray]	10	10	10	7.7	7.7	7.7	251.89	0	151.55	3317300000	71	27.344	27.3484	27.5192	27.3462	27.1792	27.3585	27.506	26.9278	27.1505
0.597019	0.18295	P85037;P85037-2;U3KQ26;Q01167;E9PM37;E9PPI7;A0A087WXM0;Q01167-2	P85037;P85037-2	Forkhead box protein K1	FOXK1	Color [DarkGray]	6	6	6	8.5	8.5	8.5	75.456	0	23.566	1920500000	46	26.7344	27.1217	27.0197	27.0941	27.0453	27.2852	26.9077	26.9759	26.7027
0.593848	1.50216	Q9ULJ3;Q9ULJ3-2;Q5KS07;E7EVF9	Q9ULJ3;Q9ULJ3-2	Zinc finger and BTB domain-containing protein 21	ZBTB21	Color [DarkGray]	3	3	3	5.5	5.5	5.5	118.87	0	39.592	491520000	9	25.0233	25.5465	21.9542	25.7197	25.3934	25.9174	26.0161	25.0481	25.6972
0.593753	1.17571	Q16877;Q66S35;Q16877-2;Q16877-3;C9K0D8;C9JX77;P16118;I1Z9G3;P16118-2;C9JJ23;Q4VBA9;F8WDY1;F8WC12	Q16877;Q66S35;Q16877-2;Q16877-3;C9K0D8	6-phosphofructo-2-kinase/fructose-2,6-bisphosphatase 4;6-phosphofructo-2-kinase;Fructose-2,6-bisphosphatase	PFKFB4	Color [DarkGray]	19	19	18	47.3	47.3	45.2	54.039	0	157.96	30314000000	167	20.7683	22.6262	23.0371	23.8757	23.8523	22.2308	21.9088	24.2544	21.342
0.593386	-0.29364	P09669	P09669	Cytochrome c oxidase subunit 6C	COX6C	Color [DarkGray]	5	5	5	57.3	57.3	57.3	8.7813	0	18.623	4716300000	42	28.0276	28.1341	27.9321	27.5149	28.1642	27.5337	27.9705	27.6941	27.8927
0.592267	0.145163	P62888;E5RI99;A0A0C4DH44;E5RJH3;A0A0B4J213	P62888;E5RI99;A0A0C4DH44	60S ribosomal protein L30	RPL30	Color [DarkGray]	5	5	5	26.1	26.1	26.1	12.784	0	24.508	12323000000	99	29.013	29.154	29.3776	29.2866	29.3781	29.3154	29.335	28.8899	29.1444
0.591713	1.92923	Q9P0L2;B4DIB3;A0A087X0I6;Q9P0L2-3;Q9P0L2-2	Q9P0L2;B4DIB3;A0A087X0I6;Q9P0L2-3	Serine/threonine-protein kinase MARK1	MARK1	Color [DarkGray]	5	3	2	7.7	5.7	4.5	89.002	0	4.4595	526440000	5	20.1892	24.8102	24.0282	24.3906	25.3712	25.0533	24.1663	24.7144	24.6393
0.589986	-0.241213	Q15637-2;Q15637-6;Q15637-5;Q15637-4;Q15637-7;Q15637-3;Q15637	Q15637-2;Q15637-6;Q15637-5;Q15637-4;Q15637-7;Q15637-3;Q15637	Splicing factor 1	SF1	Color [DarkGray]	3	3	2	7.8	7.8	5.8	68.632	0	34.334	3951500000	73	27.5602	28.1811	27.7671	27.5943	27.5849	27.6054	27.8347	28.1204	27.7735
0.589666	-0.154125	P12235;V9GYG0	P12235;V9GYG0	ADP/ATP translocase 1	SLC25A4	Color [DarkGray]	9	2	2	26.8	7.4	7.4	33.064	0	24.987	1067900000	16	25.8453	25.7693	25.7239	25.4689	25.5667	25.8406	25.3787	25.653	25.9721
0.587383	1.23237	P10606	P10606	Cytochrome c oxidase subunit 5B, mitochondrial	COX5B	Color [DarkGray]	2	2	2	24	24	24	13.696	0	4.022	493770000	10	25.0905	25.0207	22.2595	25.5198	25.3395	25.2084	22.7182	21.499	25.253
0.586313	-0.302442	A0A075B6H9	A0A075B6H9		IGLV4-69	Color [DarkGray]	1	1	1	8.4	8.4	8.4	12.773	0.0024178	2.0826	2877400000	2	27.3662	27.1302	27.9066	27.1918	27.1582	27.1457	26.959	26.6694	26.8476
0.585501	-0.126413	O43709;H7C0G4;O43709-3	O43709;H7C0G4;O43709-3	Probable 18S rRNA (guanine-N(7))-methyltransferase	WBSCR22	Color [DarkGray]	1	1	1	3.9	3.9	3.9	31.88	0.0014599	2.106	573600000	16	24.7864	24.8094	24.668	24.5954	24.4986	24.7904	24.839	25.214	24.0614
0.584333	0.16194	Q9BQ75;C9J384;Q9BQ75-2;H7C515	Q9BQ75;C9J384;Q9BQ75-2	Protein CMSS1	CMSS1	Color [DarkGray]	3	3	3	13.3	13.3	13.3	31.884	0	6.6447	1245900000	32	26.0148	26.3562	26.0988	26.2061	26.4435	26.306	25.9232	26.6146	25.4658
0.584213	-1.61229	O75909;O75909-4	O75909;O75909-4	Cyclin-K	CCNK	Color [DarkGray]	1	1	1	4.1	4.1	4.1	64.239	0	4.0609	279790000	3	24.8899	22.5012	24.7995	21.5633	24.3523	21.4381	25.0532	24.6102	21.7225
0.584021	0.696639	O14818;Q8TAA3;Q8TAA3-2;H0Y586;A0A087WYS6;O14818-2;Q8TAA3-5	O14818;Q8TAA3;Q8TAA3-2;H0Y586;A0A087WYS6;O14818-2;Q8TAA3-5	Proteasome subunit alpha type-7;Proteasome subunit alpha type-7-like	PSMA7;PSMA8	Color [DarkGray]	1	1	1	5.6	5.6	5.6	27.887	0.0010707	2.8579	139090000	1	23.4187	22.0337	21.7963	22.9445	22.9513	23.4428	22.9935	23.2358	25.2156
0.582093	-0.119686	O43324;H0YAL7;D6RBD7;C9J1V9;O43324-2;H0YAH9;D6RCQ0	O43324;H0YAL7;D6RBD7;C9J1V9;O43324-2	Eukaryotic translation elongation factor 1 epsilon-1	EEF1E1;EEF1E1-BLOC1S5	Color [DarkGray]	5	5	5	25.9	25.9	25.9	19.81	0	12.439	1596400000	41	26.6613	26.8054	26.8686	26.6115	26.793	26.5716	26.3986	25.8605	26.2448
0.58136	0.961115	Q8TES7;Q8TES7-5;K7ENL6;Q8TES7-6;Q8TES7-2;J3KPL7;Q8TES7-3;Q8TES7-4;K7EPQ1;K7ESG2;K7EL64	Q8TES7;Q8TES7-5;K7ENL6;Q8TES7-6;Q8TES7-2;J3KPL7	Fas-binding factor 1	FBF1	Color [DarkGray]	33	33	33	33.1	33.1	33.1	125.44	0	231.2	16328000000	232	21.1543	23.4711	22.5893	22.7747	23.6597	23.6637	22.1247	23.7049	22.2523
0.580051	-0.376689	P35222;B4DGU4;C9IZ65;E9PDF9;E7EV28;E7EMJ5;P35222-2	P35222;B4DGU4	Catenin beta-1	CTNNB1	Color [DarkGray]	7	6	6	15.5	14.6	14.6	85.496	0	97.827	642480000	13	22.6989	22.169	22.4505	21.8092	21.8252	22.554	24.082	24.1935	24.2749
0.579395	-1.05423	Q9P0K7;Q9P0K7-4;Q9P0K7-3;Q9P0K7-2;D6RB25;D6RBW6;D6RB27;D6R9G4;D6RBY4;D6REL2;D6R9G6;D6RF74;D6RE17	Q9P0K7;Q9P0K7-4;Q9P0K7-3;Q9P0K7-2	Ankycorbin	RAI14	Color [DarkGray]	7	7	7	8.6	8.6	8.6	110.04	0	13.367	893350000	20	24.5237	22.5625	22.3273	22.709	22.2451	21.2968	22.1701	22.964	22.902
0.579165	-0.195996	Q96CW5;Q96CW5-2;A0A087WWB5;A0A087WU06;Q96CW5-3;A0A087WZV5	Q96CW5;Q96CW5-2	Gamma-tubulin complex component 3	TUBGCP3	Color [DarkGray]	12	12	12	19.1	19.1	19.1	103.57	0	124.52	2480400000	63	28.1156	27.9289	27.6825	27.7563	27.5513	27.8315	27.6086	27.8026	27.3382
0.579052	0.722911	Q9BYJ9;Q9BYJ9-2	Q9BYJ9	YTH domain-containing family protein 1	YTHDF1	Color [DarkGray]	6	1	1	16.5	6.4	6.4	60.873	0	5.1045	265020000	1	22.3792	24.0044	24.0818	24.226	24.142	24.2661	24.6809	24.2533	24.1164
0.578346	-0.253627	Q9UG22	Q9UG22	GTPase IMAP family member 2	GIMAP2	Color [DarkGray]	1	1	1	3.3	3.3	3.3	38.017	0.0051546	1.8084	4836100000	34	27.572	27.3438	27.3203	26.9778	27.5146	26.9827	27.3385	26.8287	27.599
0.577317	1.04943	O14653;I3L1K7;I3L3V4;I3L4Z6;I3L0K1;E7EQ34;O14653-3;O14653-2	O14653;I3L1K7;I3L3V4;I3L4Z6;I3L0K1;E7EQ34;O14653-3;O14653-2	Golgi SNAP receptor complex member 2	GOSR2	Color [DarkGray]	1	1	1	5.2	5.2	5.2	24.775	0.0094765	1.5389	183290000	2	21.867	20.6587	23.4395	23.2034	22.9976	22.9125	23.1961	23.2855	23.6105
0.577085	-0.264098	P29597;E9PM19;P23458;K7EJR6;H0YE41;E9PPF2	P29597;E9PM19;P23458;K7EJR6;H0YE41;E9PPF2	Non-receptor tyrosine-protein kinase TYK2;Tyrosine-protein kinase;Tyrosine-protein kinase JAK1	TYK2;JAK1	Color [DarkGray]	2	2	2	2	2	2	133.65	0	4.1779	581410000	4	24.8253	25.3847	24.7578	24.8051	24.7232	24.6471	25.1218	24.7983	24.9627
0.576674	-0.771027	P54819;F8VY04;F8W1A4;P54819-6;P54819-5;P54819-2	P54819;F8VY04;F8W1A4;P54819-6;P54819-5;P54819-2	Adenylate kinase 2, mitochondrial;Adenylate kinase 2, mitochondrial, N-terminally processed;Adenylate kinase 2, mitochondrial	AK2	Color [DarkGray]	1	1	1	10.5	10.5	10.5	26.477	0	20.261	48992000	1	24.1158	22.5892	22.4821	21.7466	22.6412	22.4861	22.4375	22.2118	22.0933
0.576534	1.50669	Q92665	Q92665	28S ribosomal protein S31, mitochondrial	MRPS31	Color [DarkGray]	3	3	3	8.4	8.4	8.4	45.318	0	12.868	1009900000	20	24.1561	24.6166	21.0282	24.2051	25.1526	24.9633	24.6366	25.6352	25.038
0.576084	-0.144035	Q16666;Q16666-2;Q16666-3;Q16666-6;A0A0A0MRB1;H3BM18;X6RHM1;H3BR88;H3BVE6;Q6K0P9;Q6K0P9-3;Q6K0P9-2;H3BR65;X6RHR0;Q6K0P9-6;Q6K0P9-5;Q6K0P9-4	Q16666;Q16666-2;Q16666-3;Q16666-6	Gamma-interferon-inducible protein 16	IFI16	Color [DarkGray]	22	22	22	36.6	36.6	36.6	88.255	0	141.01	23131000000	299	30.1806	30.4991	30.3193	30.2645	30.2372	30.0651	30.1066	30.4079	29.933
0.575857	-0.128076	Q8N6M0;A0A087X0W9;Q8N6M0-2	Q8N6M0;A0A087X0W9;Q8N6M0-2	OTU domain-containing protein 6B	OTUD6B	Color [DarkGray]	1	1	1	4.8	4.8	4.8	33.812	0.0024131	2.0688	239220000	1	24.127	24.0812	23.9983	24.0025	23.7605	24.0592	23.6653	23.7398	24.2731
0.575141	-0.554249	A0A075B6K1	A0A075B6K1		IGLV2-14	Color [DarkGray]	1	1	1	13.3	13.3	13.3	12.597	0	10.762	3964800000	27	27.4828	27.398	27.2323	25.9801	27.3393	27.1311	25.4068	25.6618	27.1349
0.574218	-1.59657	O95292	O95292	Vesicle-associated membrane protein-associated protein B/C	VAPB	Color [DarkGray]	3	2	2	14.8	9.9	9.9	27.228	0.0024201	2.0866	258440000	4	24.6085	25.5536	24.9904	24.6728	21.0408	24.6492	24.4739	22.7328	21.8667
0.574032	-0.0763003	Q6P2E9;Q6P2E9-2;I3L3M2;I3L2F4;I3L0V0	Q6P2E9;Q6P2E9-2	Enhancer of mRNA-decapping protein 4	EDC4	Color [DarkGray]	25	25	25	27.2	27.2	27.2	151.66	0	323.31	24042000000	223	31.2684	31.2395	31.2276	31.1411	31.2801	31.0854	31.4284	30.8923	30.8082
0.573363	-0.558146	O15145;F8VR50;C9JZD1	O15145;F8VR50;C9JZD1	Actin-related protein 2/3 complex subunit 3	ARPC3	Color [DarkGray]	2	2	2	12.4	12.4	12.4	20.546	0	4.1812	438960000	9	25.9642	24.9514	25.4177	25.3402	25.0486	24.2701	25.2162	23.956	25.6306
0.573002	0.481063	Q92688;Q92688-2	Q92688;Q92688-2	Acidic leucine-rich nuclear phosphoprotein 32 family member B	ANP32B	Color [DarkGray]	7	6	6	24.7	21.9	21.9	28.787	0	17.46	4806300000	107	27.8974	26.6771	27.2693	27.7722	27.5424	27.9723	27.3699	27.5269	28.4322
0.572415	-0.484935	P25054;P25054-2	P25054;P25054-2	Adenomatous polyposis coli protein	APC	Color [DarkGray]	1	1	1	0.6	0.6	0.6	311.64	0.00058038	3.7654	93622000	1	22.1263	22.1812	21.9711	21.0303	21.4916	22.3018	22.2937	22.6467	22.6634
0.572075	-1.24788	O00154;O00154-6;O00154-4;O00154-7;O00154-2;O00154-3;O00154-5;K7EKP8	O00154;O00154-6;O00154-4;O00154-7;O00154-2;O00154-3;O00154-5	Cytosolic acyl coenzyme A thioester hydrolase	ACOT7	Color [DarkGray]	3	3	3	13.9	13.9	13.9	41.796	0	8.3558	365460000	4	24.1444	24.4471	24.2452	21.1022	23.8889	24.1019	24.6624	24.21	25.5904
0.571128	-1.11746	O14975;O14975-2	O14975;O14975-2	Very long-chain acyl-CoA synthetase	SLC27A2	Color [DarkGray]	1	1	1	1.5	1.5	1.5	70.311	0.002405	2.0421	192870000	7	23.9463	24.1847	23.9081	23.664	23.8555	21.1672	22.2504	22.21	21.0886
0.569729	0.388018	Q9NQG5;E9PQF3;E9PIQ9	Q9NQG5;E9PQF3;E9PIQ9	Regulation of nuclear pre-mRNA domain-containing protein 1B	RPRD1B	Color [DarkGray]	1	1	1	3.4	3.4	3.4	36.899	0.00057405	3.7054	131030000	6	21.8487	22.4788	22.2197	22.2299	23.037	22.4443	22.13	20.7055	22.2432
0.568438	-0.728945	Q13867;K7ESE8;K7ES02;J3KS79;K7ENH5;J3KSD8	Q13867;K7ESE8;K7ES02	Bleomycin hydrolase	BLMH	Color [DarkGray]	3	3	3	9	9	9	52.562	0	10.426	1121700000	16	26.9748	26.5219	25.3548	25.3129	25.1939	26.1578	26.2645	26.3486	26.0352
0.5678	0.492837	Q9BTT0;Q9BTT0-3;E9PPH5;H0YCE2;Q5TB25;Q5TB19;Q9BTT0-2	Q9BTT0;Q9BTT0-3;E9PPH5	Acidic leucine-rich nuclear phosphoprotein 32 family member E	ANP32E	Color [DarkGray]	3	3	3	10.1	10.1	10.1	30.692	0	7.1378	716980000	10	25.5907	24.352	24.8072	25.391	25.6503	25.1871	24.4477	25.0725	25.9824
0.567743	-0.181908	Q04637-8;E7EX73;E9PGM1;E7EUU4;Q04637-7;A0A0A0MR52;C9K073;H7C044;C9J2Z7;O43432;F8WCF2;C9JHW9;A0A0A0MSA7;O43432-4;O43432-3;C9JWH7;C9J556;REV__Q8NEG2-2;REV__F5H7J8;C9JSU8;H7C0V6;B1AN91;B1AN92;C9JWW9;REV__Q8NEG2;REV__C9JQZ6;REV__J3KQX6;O43432-2	Q04637-8;E7EX73;E9PGM1;E7EUU4;Q04637-7;A0A0A0MR52	Eukaryotic translation initiation factor 4 gamma 1	EIF4G1	Color [DarkGray]	27	27	1	19.9	19.9	0.6	175.62	0	174.49	22668000000	243	30.058	30.5222	30.4151	30.1943	30.1447	30.1106	30.2948	30.3227	30.0225
0.567082	0.211684	Q9BYN8	Q9BYN8	28S ribosomal protein S26, mitochondrial	MRPS26	Color [DarkGray]	4	4	4	20	20	20	24.211	0	7.3422	1454500000	26	25.4437	25.8358	25.696	25.8074	25.7013	26.1018	26.3792	25.8287	25.1642
0.566205	0.338774	Q9BQ61;K7ELS0;K7ERU7;K7EN60	Q9BQ61;K7ELS0;K7ERU7;K7EN60	Uncharacterized protein C19orf43	C19orf43	Color [DarkGray]	4	4	4	36.4	36.4	36.4	18.419	0	23.859	837390000	6	24.8922	25.583	24.9688	25.7854	25.3786	25.2963	25.5106	26.2833	25.8394
0.566131	-0.705782	Q8N4J0;Q5T8U9;Q5T8V1	Q8N4J0;Q5T8U9;Q5T8V1	UPF0586 protein C9orf41	C9orf41	Color [DarkGray]	2	2	2	5.6	5.6	5.6	47.185	0	3.9302	370360000	11	22.0978	22.8293	21.7466	22.2147	20.6689	21.6727	21.2667	20.1	20.8051
0.565335	-0.154263	O60832;O60832-2;H7C0M1;C9IYT0;H7C2Q9;H7BZF2;H7C2Q2	O60832;O60832-2;H7C0M1;C9IYT0;H7C2Q9	H/ACA ribonucleoprotein complex subunit 4	DKC1	Color [DarkGray]	5	5	5	16	16	16	57.673	0	29.162	1685500000	41	26.7089	26.5676	26.7439	26.3907	26.7351	26.4319	26.7682	26.4029	26.5842
0.564679	0.0906448	P13010;C9JZ81;H7C0H9	P13010	X-ray repair cross-complementing protein 5	XRCC5	Color [DarkGray]	29	29	29	47.3	47.3	47.3	82.704	0	323.31	61565000000	520	31.719	31.863	31.8937	32.0055	31.8482	31.894	31.755	32.0912	31.8124
0.562632	-2.12328	Q06210;Q06210-2	Q06210;Q06210-2	Glutamine--fructose-6-phosphate aminotransferase [isomerizing] 1	GFPT1	Color [DarkGray]	2	2	2	4.1	4.1	4.1	78.806	0.0010417	2.6418	1176400000	6	26.2872	26.7219	26.868	26.2007	26.1363	21.1703	25.4417	22.8429	26.2326
0.560402	0.14449	P48444;B0YIW6;P48444-2;Q6P1Q5	P48444;B0YIW6;P48444-2	Coatomer subunit delta	ARCN1	Color [DarkGray]	4	4	4	9	9	9	57.21	0	6.9613	1406600000	21	26.0358	26.1577	26.2642	26.2562	26.1596	26.4754	26.0225	26.1411	26.4111
0.559075	-1.1774	Q9H0S4;Q9H0S4-2;F5H1N9	Q9H0S4;Q9H0S4-2;F5H1N9	Probable ATP-dependent RNA helicase DDX47	DDX47	Color [DarkGray]	2	2	2	4.4	4.4	4.4	50.646	0.00056883	3.5524	313350000	7	24.7545	24.886	24.4248	24.3998	21.6636	24.4697	23.8393	24.6855	22.7753
0.558802	0.0968889	P57772;C9J8T0;P57772-2	P57772;C9J8T0;P57772-2	Selenocysteine-specific elongation factor	EEFSEC	Color [DarkGray]	2	2	2	4.9	4.9	4.9	65.304	0.00054142	2.9801	237180000	2	23.5226	23.2989	23.4974	23.5553	23.5768	23.4775	23.5059	24.9159	23.5582
0.558391	-0.226888	Q8N488	Q8N488	RING1 and YY1-binding protein	RYBP	Color [DarkGray]	2	2	2	14.5	14.5	14.5	24.821	0	39.442	493260000	12	24.4853	25.0515	24.5764	24.4895	24.5413	24.4017	24.1981	24.1349	24.2221
0.557978	-0.103341	P23246;P23246-2;H0Y9K7;H0Y9U2	P23246;P23246-2	Splicing factor, proline- and glutamine-rich	SFPQ	Color [DarkGray]	20	20	20	32.2	32.2	32.2	76.149	0	142.63	55736000000	328	31.6055	31.6589	31.496	31.5595	31.3505	31.5403	31.6183	31.9304	31.2956
0.55778	-0.269396	P30405;R4GN99;P30405-2;H0Y548	P30405;R4GN99;P30405-2	Peptidyl-prolyl cis-trans isomerase F, mitochondrial;Peptidyl-prolyl cis-trans isomerase	PPIF	Color [DarkGray]	4	4	4	26.1	26.1	26.1	22.04	0	119.59	3851700000	38	27.4524	28.064	27.6897	27.3714	27.7024	27.3241	27.8703	27.7393	27.5138
0.557176	0.293643	P53582;H0Y955	P53582;H0Y955	Methionine aminopeptidase 1	METAP1	Color [DarkGray]	2	2	2	7.8	7.8	7.8	43.215	0	5.6604	741180000	10	25.2787	24.9827	25.5215	25.8971	25.4381	25.3285	25.846	25.2524	25.2758
0.557149	0.11848	P42695;G3V1A9;E9PKK4;E9PLE0;E9PQA3	P42695;G3V1A9;E9PKK4	Condensin-2 complex subunit D3	NCAPD3	Color [DarkGray]	10	10	10	9.7	9.7	9.7	168.89	0	50.786	2048400000	39	26.5107	26.6244	26.6371	26.5393	26.7811	26.8072	26.7477	26.8865	26.2115
0.556935	1.46211	P10412	P10412	Histone H1.4	HIST1H1E	Color [DarkGray]	13	2	2	41.1	14.6	14.6	21.865	0	11.848	495340000	11	21.7027	23.0269	24.8385	24.6749	25.8987	23.3809	20.2141	25.2957	25.0461
0.556034	-0.228858	Q68CP9;F8W108;F8WCU9;Q68CP9-3	Q68CP9;F8W108;F8WCU9;Q68CP9-3	AT-rich interactive domain-containing protein 2	ARID2	Color [DarkGray]	1	1	1	1.3	1.3	1.3	197.39	0	4.0002	289780000	3	24.1748	24.1803	24.3846	23.6804	24.1995	24.1733	23.8699	23.7272	23.8165
0.555658	0.230918	Q9Y3D3;A6ND22;Q9Y3D3-2	Q9Y3D3;A6ND22;Q9Y3D3-2	28S ribosomal protein S16, mitochondrial	MRPS16	Color [DarkGray]	2	2	2	19	19	19	15.345	0	11.708	816440000	23	24.5622	25.1541	24.8717	25.2196	25.0777	24.9835	25.1174	24.9024	24.5807
0.55506	-0.267913	Q9UN86-2;Q9UN86;D6RAC7;D6RB17;D6RBM9;D6REX8;D6RBR0;D6RE13;D6RBW8;D6RGJ4;D6R9X5;D6R9A4	Q9UN86-2;Q9UN86	Ras GTPase-activating protein-binding protein 2	G3BP2	Color [DarkGray]	10	9	9	34.7	32.1	32.1	50.817	0	237.17	13382000000	93	29.9944	29.4589	30.0025	29.6838	29.6481	29.3202	29.8154	29.9468	29.3057
0.55466	-0.180439	O94952;Q4G104;O94952-1;H0YIE9;H0YHF6	O94952;Q4G104;O94952-1;H0YIE9	F-box only protein 21	FBXO21	Color [DarkGray]	7	7	7	13.2	13.2	13.2	72.269	0	85.163	4963600000	57	28.197	27.9814	28.3135	28.067	28.1112	27.7723	28.18	27.8265	27.7711
0.551469	-0.0879656	Q8NFD5;Q8NFD5-3;H0Y7H8;Q8NFD5-4;Q8NFD5-2	Q8NFD5;Q8NFD5-3;H0Y7H8;Q8NFD5-4;Q8NFD5-2	AT-rich interactive domain-containing protein 1B	ARID1B	Color [DarkGray]	5	4	4	4.7	3.8	3.8	236.12	0	6.1302	616220000	10	25.2676	25.1499	25.1392	25.0281	25.0532	25.2115	25.6187	25.448	24.6122
0.549276	1.46451	J3KNF8;D6RFH4;H3BUX2;O43169;J3QR91	J3KNF8;D6RFH4;H3BUX2;O43169;J3QR91	Cytochrome b5 type B	CYB5B	Color [DarkGray]	2	2	2	31.3	31.3	31.3	16.694	0	58.144	563190000	13	25.1235	21.332	24.4525	25.4313	24.9398	24.9305	24.4355	24.9381	26.2131
0.549053	0.615538	Q6ZU65;Q6ZU65-2;H7C4P8;C9J6Y5	Q6ZU65;Q6ZU65-2	Ubinuclein-2	UBN2	Color [DarkGray]	20	20	20	24.9	24.9	24.9	146.09	0	323.31	8797500000	110	21.2447	21.3703	20.5551	20.899	21.7471	22.3705	23.2291	22.7668	22.7372
0.546363	-0.24799	P43362;A0A075B7A9	P43362	Melanoma-associated antigen 9	MAGEA9	Color [DarkGray]	3	3	3	11.7	11.7	11.7	35.088	0	6.1985	490940000	14	24.645	24.1577	24.6687	24.3589	24.35	24.0184	24.7684	24.3151	23.9118
0.54632	0.114915	P09651;F8W6I7;P09651-2;P09651-3;Q32P51;F8VZ49;F8VTQ5;H0YH80;F8W646;F8VYN5	P09651;F8W6I7;P09651-2;P09651-3;Q32P51;F8VZ49;F8VTQ5;H0YH80	Heterogeneous nuclear ribonucleoprotein A1;Heterogeneous nuclear ribonucleoprotein A1, N-terminally processed;Heterogeneous nuclear ribonucleoprotein A1-like 2	HNRNPA1;HNRNPA1L2	Color [DarkGray]	18	17	15	44.4	41.9	40.1	38.746	0	228.38	90475000000	305	32.2432	32.4816	32.5147	32.4686	32.5947	32.5209	32.4947	32.4805	32.1759
0.545745	-0.636508	Q2LD37;H7C0G8;H7C070;Q2LD37-2;Q2LD37-6;Q2LD37-7;Q2LD37-4	Q2LD37;H7C0G8;H7C070;Q2LD37-2;Q2LD37-6;Q2LD37-7;Q2LD37-4	Uncharacterized protein KIAA1109	KIAA1109	Color [DarkGray]	2	2	2	0.3	0.3	0.3	555.48	0.00054675	3.0853	159920000	4	21.6061	22.8691	22.3051	22.12	20.9144	21.8363	22.6437	22.7845	23.0694
0.545395	-0.119226	Q13356;Q13356-2	Q13356;Q13356-2	Peptidyl-prolyl cis-trans isomerase-like 2	PPIL2	Color [DarkGray]	5	5	5	12.9	12.9	12.9	58.823	0	17.63	427860000	8	24.4142	24.4611	24.6569	24.2751	24.4855	24.414	25.2759	25.5484	24.5391
0.544672	1.58119	Q3ZAQ7;Q3ZAQ7-2	Q3ZAQ7;Q3ZAQ7-2	Vacuolar ATPase assembly integral membrane protein VMA21	VMA21	Color [DarkGray]	3	3	3	55.4	55.4	55.4	11.354	0	9.989	1051600000	21	22.7948	21.6105	20.7981	22.9015	21.5727	25.4727	21.2426	21.3888	20.9291
0.544559	0.381387	Q9H3K6;H3BV85;H3BTW0;A0A0B4J295;H3BVE0;Q9H3K6-2	Q9H3K6;H3BV85;H3BTW0;A0A0B4J295;H3BVE0;Q9H3K6-2	BolA-like protein 2	BOLA2;BOLA2B	Color [DarkGray]	3	3	3	39.5	39.5	39.5	10.116	0	26.588	1746000000	14	26.4423	25.6975	26.1593	26.3342	26.915	26.1941	26.1667	26.53	27.1821
0.544328	-0.144523	P06730;D6RBW1;P06730-3;P06730-2;H0Y8J7	P06730;D6RBW1;P06730-3;P06730-2	Eukaryotic translation initiation factor 4E	EIF4E	Color [DarkGray]	3	3	3	13.4	13.4	13.4	25.097	0	10.411	2537100000	39	27.1223	27.4619	27.4225	27.101	27.2092	27.2629	27.2101	27.241	26.9111
0.543445	-0.136113	Q8TB72;A0A0C4DG68;A0A0A0MR59;Q8TB72-2;Q8TB72-4;Q8TB72-3;Q14671;Q14671-2;H0YC97;H0YDK8;E9PR38;H0YEH2;Q5T1Z4;Q5T1Z8;Q14671-4;Q14671-3	Q8TB72;A0A0C4DG68;A0A0A0MR59;Q8TB72-2;Q8TB72-4;Q8TB72-3	Pumilio homolog 2	PUM2	Color [DarkGray]	5	5	5	5	5	5	114.21	0	39.199	910780000	15	26.2318	26.1245	26.2788	26.272	26.0171	25.9377	26.118	25.8389	25.6867
0.54312	-0.210348	Q15554;U3KQ35;H3BR06;J3KSJ9;J3KSZ6;H3BTA7;Q15554-4	Q15554;U3KQ35;H3BR06	Telomeric repeat-binding factor 2	TERF2	Color [DarkGray]	3	3	3	10.3	10.3	10.3	59.593	0.00056211	3.4227	731210000	3	25.2235	25.2169	25.6692	25.3201	25.1154	25.0432	25.5812	26.02	25.3956
0.542831	0.744691	Q96M89;Q96M89-2;H7BZ08;F8WF51;REV__Q6YHK3-2;REV__Q6YHK3-4;REV__Q6YHK3	Q96M89;Q96M89-2	Coiled-coil domain-containing protein 138	CCDC138	Color [DarkGray]	40	40	17	52.5	52.5	24.8	76.218	0	323.31	123410000000	434	24.6739	23.3503	24.9539	25.7461	24.5711	24.895	24.565	23.9757	26.7629
0.541663	-0.0891552	Q8WWY3;Q8WWY3-4;E7EVX8;Q8WWY3-3;Q8WWY3-2	Q8WWY3;Q8WWY3-4;E7EVX8;Q8WWY3-3;Q8WWY3-2	U4/U6 small nuclear ribonucleoprotein Prp31	PRPF31	Color [DarkGray]	3	3	3	5.8	5.8	5.8	55.455	0	4.2663	795400000	22	25.5862	25.6684	25.4915	25.3966	25.5082	25.5738	25.5932	25.8438	25.261
0.541483	0.222923	O60216;Q9H4I0;E5RJW1;E5RJK5;E5RFV8;E5RIN7;Q9H4I0-2	O60216;Q9H4I0;E5RJW1;E5RJK5;E5RFV8;E5RIN7;Q9H4I0-2	Double-strand-break repair protein rad21 homolog;Double-strand-break repair protein rad21-like protein 1	RAD21;RAD21L1	Color [DarkGray]	1	1	1	1.7	1.7	1.7	71.689	0.001004	2.3628	195320000	5	23.4732	23.2444	23.0679	23.6826	23.217	23.5547	23.5826	23.8842	23.3832
0.541051	-0.290763	Q8NFW8;Q8NFW8-2;F5H296	Q8NFW8;Q8NFW8-2;F5H296	N-acylneuraminate cytidylyltransferase	CMAS	Color [DarkGray]	3	3	3	11.5	11.5	11.5	48.379	0	5.9116	313670000	5	23.9907	24.7469	24.1929	23.8806	24.0536	24.1239	24.1812	24.4269	23.7351
0.540483	-0.152405	O60762;Q5QPK2;H0Y368;Q5QPJ9	O60762;Q5QPK2;H0Y368;Q5QPJ9	Dolichol-phosphate mannosyltransferase subunit 1	DPM1	Color [DarkGray]	5	5	5	23.5	23.5	23.5	29.634	0	11.248	1514200000	44	25.9605	26.2491	26.109	26.0893	25.9951	25.777	26.2184	26.2225	26.1831
0.53999	-0.954038	Q9NUG6	Q9NUG6	p53 and DNA damage-regulated protein 1	PDRG1	Color [DarkGray]	1	1	1	8.3	8.3	8.3	15.511	0.001472	2.1613	202630000	9	23.9901	23.6895	23.6958	23.602	23.6209	21.2905	23.1521	21.2837	22.9406
0.538607	-0.20814	Q9H089;H7C2X7	Q9H089;H7C2X7	Large subunit GTPase 1 homolog	LSG1	Color [DarkGray]	3	3	3	6.7	6.7	6.7	75.225	0	12.974	1533000000	42	26.6819	26.8924	26.48	26.6182	26.2335	26.5782	26.6469	26.4172	26.1284
0.537957	-1.67217	Q5RI15;Q5RI15-2	Q5RI15;Q5RI15-2	Cytochrome c oxidase protein 20 homolog	COX20	Color [DarkGray]	1	1	1	10.2	10.2	10.2	13.291	0.0010449	2.6634	306960000	5	24.4458	21.8147	23.954	21.6478	23.6938	19.8563	22.7482	21.6436	23.7824
0.537835	0.169077	P62277;J3KMX5;E9PS50	P62277;J3KMX5	40S ribosomal protein S13	RPS13	Color [DarkGray]	6	6	6	35.8	35.8	35.8	17.222	0	23.059	32070000000	102	30.5809	30.9143	30.9797	30.9465	31.1192	30.9165	31.0462	30.8266	31.0952
0.537797	-0.128447	P01619	P01619	Ig kappa chain V-III region B6		Color [DarkGray]	3	2	2	29.6	23.1	23.1	11.12	0	21.204	24190000000	109	29.9181	29.8579	30.1019	29.9702	29.8122	29.7101	29.8925	29.5594	29.6998
0.536378	-1.87183	O15144;H7C3F9	O15144;H7C3F9	Actin-related protein 2/3 complex subunit 2	ARPC2	Color [DarkGray]	3	3	3	11.7	11.7	11.7	34.333	0	7.578	740660000	13	25.992	25.625	25.653	20.8227	25.5992	25.2326	25.0588	24.551	26.6421
0.536018	0.156684	O14773;A0A0C4DGZ9;O14773-2	O14773;A0A0C4DGZ9;O14773-2	Tripeptidyl-peptidase 1	TPP1	Color [DarkGray]	2	2	2	5	5	5	61.247	0.0010194	2.4568	209870000	2	23.6445	23.5881	23.3597	23.5598	23.6292	23.8733	23.2617	23.785	23.8831
0.534666	0.263273	Q13177;O75914;O75914-3;B1AKS5;A0A087X294;O75914-2;O75914-4	Q13177	Serine/threonine-protein kinase PAK 2;PAK-2p27;PAK-2p34	PAK2	Color [DarkGray]	5	5	5	18.5	18.5	18.5	58.042	0	46.988	800860000	10	25.0306	24.7936	24.86	24.7614	25.4484	25.2642	25.1868	25.3168	26.656
0.533516	-0.309793	P52907	P52907	F-actin-capping protein subunit alpha-1	CAPZA1	Color [DarkGray]	6	6	4	34.3	34.3	24.8	32.922	0	32.065	4572100000	47	28.4194	27.6941	27.6234	27.6144	27.6445	27.5486	27.2157	27.6621	27.9991
0.532209	0.0813904	Q15645;H0YAL2	Q15645	Pachytene checkpoint protein 2 homolog	TRIP13	Color [DarkGray]	7	7	7	23.1	23.1	23.1	48.55	0	53.787	2581100000	56	26.9231	26.8843	26.8024	27.0618	26.9221	26.8701	26.6447	26.642	26.6622
0.531044	-0.891194	H7BZJ3	H7BZJ3		PDIA3	Color [DarkGray]	2	1	1	20.3	11.4	11.4	13.519	0	5.2726	199860000	1	24.0941	23.6854	23.9579	21.6528	24.1431	23.2679	23.8294	24.0033	23.9408
0.5305	-0.274808	P63092;P04899;P08754;P63096;P09471;P38405;P19087;A8MTJ3;Q5JWF2-2;Q5JWF2;P11488;P63092-3;P63092-2;P38405-2;A0A087WTB6;A2A2R6;Q5JWD1;H0Y7E8;A0A087WZE5;Q5JWE9;H0Y7F4;P09471-2;P04899-4;P63092-4	P63092;P04899;P08754;P63096;P09471;P38405;P19087;A8MTJ3;Q5JWF2-2;Q5JWF2;P11488;P63092-3;P63092-2;P38405-2;A0A087WTB6;A2A2R6;Q5JWD1;H0Y7E8;A0A087WZE5;Q5JWE9;H0Y7F4;P09471-2;P04899-4;P63092-4	Guanine nucleotide-binding protein G(s) subunit alpha isoforms short;Guanine nucleotide-binding protein G(i) subunit alpha-2;Guanine nucleotide-binding protein G(k) subunit alpha;Guanine nucleotide-binding protein G(i) subunit alpha-1;Guanine nucleotide-binding protein G(o) subunit alpha;Guanine nucleotide-binding protein G(olf) subunit alpha;Guanine nucleotide-binding protein G(t) subunit alpha-…	GNAS;GNAI2;GNAI3;GNAI1;GNAO1;GNAL;GNAT2;GNAT3;GNAT1	Color [DarkGray]	1	1	1	2.8	2.8	2.8	45.664	0.009861	1.5055	215620000	10	24.0626	23.4048	23.6296	23.4912	23.1882	23.5932	22.6062	23.793	24.2775
0.529522	-0.054395	P48643;B7ZAR1;E9PCA1;E7ENZ3;P48643-2;H0Y914;D6RIZ7	P48643;B7ZAR1;E9PCA1;E7ENZ3;P48643-2	T-complex protein 1 subunit epsilon	CCT5	Color [DarkGray]	19	19	19	44.4	44.4	44.4	59.67	0	145.39	9774600000	137	29.0058	29.0664	29.1092	28.9499	29.0669	29.0014	29.0525	28.8633	29.4294
0.529307	-0.244521	Q9GZS3;H0YMF9;H0YL19;H0YN81;H3BQA8	Q9GZS3;H0YMF9;H0YL19;H0YN81;H3BQA8	WD repeat-containing protein 61;WD repeat-containing protein 61, N-terminally processed	WDR61	Color [DarkGray]	2	2	2	10.2	10.2	10.2	33.58	0	28.24	364080000	21	24.1992	24.659	24.2628	24.3365	24.1981	23.8528	24.4729	24.3259	24.4417
0.528148	-0.285331	P21291;E9PP21;E9PS42;E9PND2	P21291;E9PP21;E9PS42;E9PND2	Cysteine and glycine-rich protein 1	CSRP1	Color [DarkGray]	2	2	2	19.2	19.2	19.2	20.567	0	10.962	386050000	6	23.8588	24.2782	24.6035	23.7911	24.1388	23.9546	25.4124	23.7411	24.5769
0.527863	-0.966091	Q8TEQ8	Q8TEQ8	GPI ethanolamine phosphate transferase 3	PIGO	Color [DarkGray]	1	1	1	0.6	0.6	0.6	118.7	0.002864	1.967	318760000	8	24.1944	23.3511	23.7996	21.3271	23.8866	23.2331	24.3153	22.7452	24.0473
0.525981	0.186019	P01622	P01622	Ig kappa chain V-III region Ti		Color [DarkGray]	5	1	1	45.9	8.3	8.3	11.788	0.0064576	1.6845	2797900000	19	27.5787	27.801	27.7107	28.1381	27.6492	27.8611	27.6312	27.8599	27.6786
0.523303	0.142646	Q9UJU2;Q9UJU2-6;Q9UJU2-5;Q9UJU2-2;Q9UJU2-7;Q9UJU2-3;D6RID7;D6RIV1;D6RAB1;Q9NQB0;Q9HCS4;Q9NQB0-10;H0YBP2;H0YEE5;Q5JRY3;H0YAR8;Q5JRY4;H0YBC8;Q5JRY5;A0A0A0MTL7;C6ZRJ7;C6ZRJ6;C6ZRK5;A0A0D9SGH8;E2GH26;Q9UJU2-4;Q9NQB0-17;Q9NQB0-14;Q9NQB0-15;Q9NQB0-12;Q9NQB0-9;Q9NQB0-4;Q9NQB0-6;Q9NQB0-11;Q9NQB0-2;Q9NQB0-13;Q9NQB0-16;Q9NQB0-8;Q9NQB0-7;Q9NQB0-5;Q9NQB0-3	Q9UJU2;Q9UJU2-6;Q9UJU2-5;Q9UJU2-2;Q9UJU2-7	Lymphoid enhancer-binding factor 1	LEF1	Color [DarkGray]	7	7	6	31.3	31.3	28.6	44.2	0	30.941	3690000000	66	27.628	27.7966	27.6121	27.6879	27.7498	28.027	27.7508	27.7936	27.7448
0.522886	0.508072	P52434;C9JLU1;P52434-3;P52434-5;P52434-2;P52434-4	P52434;C9JLU1;P52434-3;P52434-5;P52434-2;P52434-4	DNA-directed RNA polymerases I, II, and III subunit RPABC3	POLR2H	Color [DarkGray]	2	2	2	28.7	28.7	28.7	17.143	0	33.511	1118300000	25	24.6993	25.6915	26.0788	26.0841	26.143	25.7667	26.0053	26.0314	26.3242
0.521936	0.146341	P34932;A0A087WYC1;A0A087WTS8;P34932-2	P34932;A0A087WYC1	Heat shock 70 kDa protein 4	HSPA4	Color [DarkGray]	11	10	10	15.2	14.3	14.3	94.33	0	31.226	3337100000	58	27.5335	27.4624	27.6399	27.5082	27.6723	27.8943	27.2396	27.2899	27.4746
0.521421	-0.290602	Q8IUR0;M0QZQ8	Q8IUR0;M0QZQ8	Trafficking protein particle complex subunit 5	TRAPPC5	Color [DarkGray]	3	3	3	16.5	16.5	16.5	20.783	0	5.6708	636480000	18	25.1793	25.0989	24.7827	24.5878	25.1483	24.4531	24.4728	24.5502	24.7567
0.520597	0.144121	O95319;V9GYD9;Q5VZZ6;E9PC62;O95319-5;O95319-2;O95319-4;O95319-3;Q92879;Q92879-4;G5EA30;Q92879-5;Q92879-2;Q92879-3;Q92879-6	O95319;V9GYD9;Q5VZZ6;E9PC62;O95319-5;O95319-2;O95319-4;O95319-3	CUGBP Elav-like family member 2	CELF2	Color [DarkGray]	3	3	3	4.1	4.1	4.1	54.284	0	7.8098	676210000	9	25.137	25.4857	25.2075	25.3046	25.4637	25.4944	25.383	25.8025	25.3058
0.520121	-0.189486	A0A075B6K5	A0A075B6K5		IGLV3-9	Color [DarkGray]	4	3	3	40	26.1	26.1	12.332	0	8.8728	1791400000	29	26.6627	26.3089	26.482	26.2542	26.5259	26.1051	26.3918	25.9936	26.1736
0.519875	-1.47506	Q92844;E7EQA9;E7EWR8;E7EM55;E7ERM9;E7EV32;E7EMT6;E7ENY2;E7EVA2;E7EW82;H7C3L4;Q92844-2;Q92844-3	Q92844;E7EQA9;E7EWR8;E7EM55;E7ERM9;E7EV32;E7EMT6;E7ENY2;E7EVA2;E7EW82;H7C3L4;Q92844-2;Q92844-3	TRAF family member-associated NF-kappa-B activator	TANK	Color [DarkGray]	2	2	2	8.7	8.7	8.7	47.815	0.0010588	2.7552	695050000	6	25.8374	24.7516	26.1378	25.452	25.0852	21.7643	23.1376	25.1102	26.7066
0.519372	-0.23307	Q14241;A0A024RAC6	Q14241;A0A024RAC6	Transcription elongation factor B polypeptide 3	TCEB3	Color [DarkGray]	4	4	4	6.1	6.1	6.1	89.908	0	5.9975	1074900000	15	25.8617	26.4683	26.1267	25.7417	25.9872	26.0285	26.1136	25.9595	25.7479
0.517998	-0.423009	Q96C19;Q9BUP0;C9JTV4;Q8WYH2;A0A087X1Z2;H0Y4Y4;Q9BUP0-2	Q96C19;Q9BUP0;C9JTV4;Q8WYH2;A0A087X1Z2;H0Y4Y4;Q9BUP0-2	EF-hand domain-containing protein D2;EF-hand domain-containing protein D1	EFHD2;EFHD1;PP1187	Color [DarkGray]	1	1	1	4.6	4.6	4.6	26.697	0.0019389	2.0938	459000000	5	25.5702	25.0915	24.432	24.7771	24.3301	24.7175	24.6934	23.1699	24.5843
0.517235	-0.138035	O75934	O75934	Pre-mRNA-splicing factor SPF27	BCAS2	Color [DarkGray]	3	3	3	17.8	17.8	17.8	26.131	0	16.659	1526000000	32	26.2194	26.5327	26.5597	26.3827	26.2702	26.2448	26.2186	26.3044	26.1896
0.516971	-0.206573	Q9NVN8	Q9NVN8	Guanine nucleotide-binding protein-like 3-like protein	GNL3L	Color [DarkGray]	3	3	3	8.8	8.8	8.8	65.572	0	16.652	1600400000	34	26.2099	26.1708	26.5307	26.0036	26.3601	25.9279	26.8114	26.6102	26.6806
0.516712	-0.0920137	Q13247;Q13247-3;Q13247-2	Q13247;Q13247-3	Serine/arginine-rich splicing factor 6	SRSF6	Color [DarkGray]	8	8	5	18.9	18.9	10.8	39.586	0	22.55	12552000000	97	29.5349	29.6555	29.497	29.5454	29.5181	29.3478	29.682	29.1699	29.3969
0.515855	0.24391	O75607	O75607	Nucleoplasmin-3	NPM3	Color [DarkGray]	1	1	1	8.4	8.4	8.4	19.343	0	4.6075	381980000	14	24.2787	24.0667	24.3414	24.2242	24.8462	24.3481	24.3052	24.2355	24.7402
0.515753	-0.094766	A0A0G2JIW1;P0DMV9;P0DMV8;P0DMV8-2;V9GZ37	A0A0G2JIW1;P0DMV9;P0DMV8;P0DMV8-2;V9GZ37	Heat shock 70 kDa protein 1B;Heat shock 70 kDa protein 1A	HSPA1B;HSPA1A	Color [DarkGray]	16	11	5	22.9	17.3	7.5	70.108	0	41.331	9012200000	123	28.8732	28.864	28.9953	28.6813	28.861	28.906	28.9453	28.752	28.6746
0.515447	-0.924477	P04207;A0A0G2JMV0;A0A0C4DH90;A0A0C4DH55;P01624;A0A075B6H7;P01605;P04434	P04207;A0A0G2JMV0;A0A0C4DH90;A0A0C4DH55;P01624	Ig kappa chain V-III region CLL;Ig kappa chain V-III region POM	IGKV3OR2-268;IGKV3D-7	Color [DarkGray]	3	1	1	24.8	12.4	12.4	14.275	0	16.802	1780000000	6	28.2643	25.9658	25.9068	25.9813	25.8388	25.5433	25.8349	25.7562	28.1878
0.515425	-0.112803	P11021	P11021	78 kDa glucose-regulated protein	HSPA5	Color [DarkGray]	42	41	41	56.4	56.4	56.4	72.332	0	323.31	127140000000	609	32.6932	32.7217	32.8202	32.5129	32.8038	32.58	32.5369	32.2465	32.1975
0.51488	0.0958316	Q9BUJ2;A0A0A0MRA5;B7Z4B8;Q9BUJ2-4;Q9BUJ2-2;Q9BUJ2-3;M0R3F1;M0QYZ0;M0QZV6;M0R0K8;M0QYI8;M0R203;Q9BUJ2-5;M0QYM5	Q9BUJ2;A0A0A0MRA5;B7Z4B8;Q9BUJ2-4;Q9BUJ2-2;Q9BUJ2-3;M0R3F1;M0QYZ0	Heterogeneous nuclear ribonucleoprotein U-like protein 1	HNRNPUL1	Color [DarkGray]	14	14	14	18.5	18.5	18.5	95.737	0	87.867	15061000000	199	29.5866	29.4235	29.4778	29.4611	29.6402	29.6741	29.5974	29.5114	29.4299
0.514781	0.210656	Q9UKV8;Q9UKV8-2;E5RJY2	Q9UKV8;Q9UKV8-2	Protein argonaute-2	AGO2	Color [DarkGray]	8	8	7	12.9	12.9	11.8	97.207	0	29.475	3532200000	56	27.3912	27.4722	27.7861	27.5326	27.9936	27.7554	27.8872	27.9622	27.1781
0.513552	0.306107	P61964;V9GYQ5;V9GZ59	P61964;V9GYQ5;V9GZ59	WD repeat-containing protein 5	WDR5	Color [DarkGray]	3	3	3	13.5	13.5	13.5	36.588	0	18.892	2877800000	37	26.8423	27.5216	27.4929	27.3227	27.6712	27.7813	27.9919	27.8247	27.3648
0.513542	0.213893	P53999;D6RC37;D6R970	P53999	Activated RNA polymerase II transcriptional coactivator p15	SUB1	Color [DarkGray]	14	14	14	67.7	67.7	67.7	14.395	0	275.7	58682000000	240	30.6906	31.1666	31.0234	31.2605	31.3175	30.9443	31.574	31.0643	31.7924
0.51333	-0.213672	P32322;P32322-3;J3KQ22;E2QRB3;P32322-2;J3QL24;J3QKT4;J3QR88;J3QLK9;J3QL23;J3QL32;J3KTA8;J3QKT3;J3QRZ0	P32322;P32322-3;J3KQ22;E2QRB3;P32322-2;J3QL24;J3QKT4	Pyrroline-5-carboxylate reductase 1, mitochondrial;Pyrroline-5-carboxylate reductase	PYCR1	Color [DarkGray]	5	5	5	25.1	25.1	25.1	33.36	0	32.973	1963100000	42	26.2835	26.8653	26.5641	26.278	26.4997	26.2941	26.4983	26.8179	26.287
0.510545	1.61672	P30048;P30048-2	P30048;P30048-2	Thioredoxin-dependent peroxide reductase, mitochondrial	PRDX3	Color [DarkGray]	4	4	4	21.9	21.9	21.9	27.692	0	21.892	956440000	9	25.5003	21.3668	24.8384	25.8583	26.2195	24.4779	24.9908	26.3047	26.4557
0.510537	-0.339965	P10242;P10242-11;E9PQQ2;E9PJF1;E9PLN0;Q708E1;A0A087WTI6;F8W8G5;P10242-10;P10242-9;P10242-2;P10242-6;P10242-8;P10242-7;P10242-4	P10242;P10242-11;E9PQQ2;E9PJF1;E9PLN0;Q708E1;A0A087WTI6;F8W8G5;P10242-10;P10242-9;P10242-2;P10242-6;P10242-8;P10242-7;P10242-4	Transcriptional activator Myb	MYB	Color [DarkGray]	1	1	1	1.4	1.4	1.4	72.34	0.0098127	1.4924	130210000	1	22.9447	23.8105	23.0552	22.8083	22.8423	23.1399	22.924	22.8728	22.8171
0.509383	-0.263889	Q9UGP8	Q9UGP8	Translocation protein SEC63 homolog	SEC63	Color [DarkGray]	2	2	2	3.4	3.4	3.4	87.996	0.00055991	3.3722	356690000	2	24.241	24.7569	24.9908	24.4035	24.482	24.3115	24.1595	24.0981	24.2758
0.509341	0.0745564	Q8N0T1;A0A087WWE7	Q8N0T1;A0A087WWE7	Uncharacterized protein C8orf59	C8orf59	Color [DarkGray]	1	1	1	13	13	13	11.456	0.00056561	3.4966	498260000	18	24.7283	24.7405	24.6978	24.891	24.8217	24.6776	24.9447	24.5804	24.8041
0.506245	0.0845909	P47985	P47985	Cytochrome b-c1 complex subunit Rieske, mitochondrial;Cytochrome b-c1 complex subunit 11	UQCRFS1	Color [DarkGray]	1	1	1	8	8	8	29.668	0	9.6469	567990000	9	24.669	24.6899	24.7659	24.6632	24.8866	24.8287	24.836	24.9147	25.4059
0.50449	-0.25672	Q9H6K5-2;Q9H6K5	Q9H6K5-2;Q9H6K5	Proline-rich protein 36	PRR36	Color [DarkGray]	1	1	1	0.7	0.7	0.7	130.44	0.0064397	1.6664	72854000	2	22.1459	22.7507	22.0437	22.1063	22.004	22.0598	22.5998	22.5436	22.8029
0.504102	-0.0842559	Q15388	Q15388	Mitochondrial import receptor subunit TOM20 homolog	TOMM20	Color [DarkGray]	4	4	4	31.7	31.7	31.7	16.298	0	70.178	7320000000	37	28.7697	28.6909	28.7321	28.6948	28.7354	28.5097	28.433	28.1801	28.3143
0.503343	-0.954785	Q96GE9-2;Q96GE9	Q96GE9-2;Q96GE9	Transmembrane protein 261	TMEM261	Color [DarkGray]	1	1	1	33.9	33.9	33.9	11.829	0	21.498	695510000	14	25.3301	25.2276	25.3447	25.1689	25.1802	22.6888	24.9244	24.8047	24.8823
0.502044	-0.42415	Q96T60;A0A0D9SEV0;M0R000;M0QYI1;M0R3C8;A0A0D9SFL2;M0QYH2;M0QX49;A0A0D9SFD6;Q96T60-2	Q96T60;A0A0D9SEV0;M0R000;M0QYI1;M0R3C8;A0A0D9SFL2;M0QYH2;M0QX49;A0A0D9SFD6;Q96T60-2	Bifunctional polynucleotide phosphatase/kinase;Polynucleotide 3-phosphatase;Polynucleotide 5-hydroxyl-kinase	PNKP	Color [DarkGray]	2	2	2	4.4	4.4	4.4	57.076	0.0010336	2.5669	235270000	5	23.6782	24.7205	23.5963	23.4568	23.5559	23.7099	24.5397	25.0154	24.1267
0.500678	-1.24761	Q8NB25;H7BY63;A0A087X2A7;Q8NB25-4;Q8NB25-2;Q8NB25-3;H0YBA5;E7EQ67;H0YBC0;H0Y672;A0A0C4DGZ2	Q8NB25;H7BY63;A0A087X2A7;Q8NB25-4;Q8NB25-2;Q8NB25-3;H0YBA5	Protein FAM184A	FAM184A	Color [DarkGray]	8	8	8	9.9	9.9	9.9	132.96	0	39.209	1079500000	32	22.9242	24.5995	25.0191	21.7151	24.6445	22.4403	21.3595	24.9332	21.8488
0.500609	0.126715	Q9Y277;Q9Y277-2;E5RK27;E5RFP6;E5RJN6;E5RHZ6	Q9Y277;Q9Y277-2;E5RK27;E5RFP6;E5RJN6;E5RHZ6	Voltage-dependent anion-selective channel protein 3	VDAC3	Color [DarkGray]	2	2	2	13.1	13.1	13.1	30.658	0	6.5079	319380000	2	24.2939	24.0756	23.9898	24.3675	24.2195	24.1524	20.991	21.1829	25.6622
0.500556	0.158625	Q9NPI6;Q9NPI6-2;A0A087WXD0;A0A087WVE6;A0A087WT55	Q9NPI6;Q9NPI6-2	mRNA-decapping enzyme 1A	DCP1A	Color [DarkGray]	5	5	5	11.9	11.9	11.9	63.309	0	10.435	7357800000	25	29.1252	29.3433	29.4691	29.6617	29.3758	29.376	29.649	29.3466	28.8556
0.500505	-0.70955	Q9BRJ2;A0A087X2D5	Q9BRJ2;A0A087X2D5	39S ribosomal protein L45, mitochondrial	MRPL45	Color [DarkGray]	1	1	1	5.2	5.2	5.2	35.351	0.00058106	3.7695	133560000	3	23.3145	23.2412	23.3369	23.2144	23.1989	21.3506	20.8947	23.52	23.2273
0.499868	-0.195985	Q9NTI5;Q9NTI5-2;Q9NTI5-3;A9IYQ1	Q9NTI5;Q9NTI5-2	Sister chromatid cohesion protein PDS5 homolog B	PDS5B	Color [DarkGray]	7	6	6	5.8	5.2	5.2	164.67	0	15.439	1236100000	20	25.9334	26.3952	26.0985	25.8241	25.8591	26.1559	26.1745	26.7124	26.1952
0.499756	-1.26985	Q9NPI1;Q9NPI1-2	Q9NPI1;Q9NPI1-2	Bromodomain-containing protein 7	BRD7	Color [DarkGray]	1	1	1	1.8	1.8	1.8	74.138	0	4.1709	410220000	12	24.6476	25.0451	24.6009	24.4299	24.7535	21.3007	25.2467	22.4272	21.7405
0.499637	-0.284497	P60842	P60842	Eukaryotic initiation factor 4A-I	EIF4A1	Color [DarkGray]	14	14	2	35.5	35.5	3.4	46.153	0	36.946	55911000000	94	31.4388	30.8977	31.3143	30.6318	30.889	31.2764	30.7984	31.1623	32.1434
0.499143	0.373949	Q9Y490	Q9Y490	Talin-1	TLN1	Color [DarkGray]	4	4	4	2.3	2.3	2.3	269.76	0	9.8339	444620000	5	23.6244	24.4988	23.861	24.0149	24.6964	24.3948	24.9595	24.0723	26.4473
0.499091	-0.11038	Q9UDW1;Q9NZY4;Q9UDW1-2	Q9UDW1;Q9NZY4;Q9UDW1-2	Cytochrome b-c1 complex subunit 9	UQCR10	Color [DarkGray]	2	2	2	38.1	38.1	38.1	7.3084	0	20.344	1887600000	25	26.829	26.6667	26.598	26.6869	26.6186	26.4571	26.7506	26.2088	26.1977
0.499067	1.25238	P10768;H7BZT7;X6RA14;U3KQT1	P10768;H7BZT7;X6RA14;U3KQT1	S-formylglutathione hydrolase	ESD	Color [DarkGray]	2	2	2	11	11	11	31.462	0	8.0742	629200000	6	25.3942	24.7326	21.8313	25.1202	25.3329	25.2621	22.3377	24.5262	26.5165
0.498928	-0.477748	Q6P2H3;Q6P2H3-4;Q6P2H3-3	Q6P2H3;Q6P2H3-4	Centrosomal protein of 85 kDa	CEP85	Color [DarkGray]	36	2	2	47.2	4.5	4.5	85.638	0	56.876	2387100000	19	28.0082	28.2067	28.1437	28.0969	28.0133	26.8151	28.1502	26.5861	27.727
0.49881	0.578615	Q969X6;H3BSH7;Q969X6-2;Q969X6-3	Q969X6;H3BSH7;Q969X6-2;Q969X6-3	Cirhin	CIRH1A	Color [DarkGray]	1	1	1	1.7	1.7	1.7	76.889	0.0064815	1.6951	220310000	2	23.7077	24.2945	22.5964	23.9746	24.2891	24.0707	24.0114	24.1029	24.041
0.492025	-0.192363	O75400;O75400-2;O75400-3;F5H578;H0YG38;Q6NWY9;H7C2N3;F8VU11;Q6NWY9-2;Q6NWY9-3	O75400;O75400-2;O75400-3	Pre-mRNA-processing factor 40 homolog A	PRPF40A	Color [DarkGray]	30	30	30	26.2	26.2	26.2	108.8	0	323.31	49053000000	469	31.1861	31.4607	31.4175	31.1076	31.4409	30.9387	31.459	30.8459	31.4356
0.489647	0.797084	Q96AG3;Q96AG3-2;Q96AG3-3	Q96AG3;Q96AG3-2;Q96AG3-3	Solute carrier family 25 member 46	SLC25A46	Color [DarkGray]	1	1	1	6.5	6.5	6.5	46.173	0	12.83	87841000	1	20.8466	22.7129	21.6655	21.6549	23.1981	22.7632	19.9675	21.9493	21.9308
0.489568	-0.245736	P62857	P62857	40S ribosomal protein S28	RPS28	Color [DarkGray]	3	3	3	40.6	40.6	40.6	7.8409	0	12.213	1683000000	42	26.1442	26.6898	26.5393	26.504	26.0756	26.0566	26.3057	26.1169	25.9637
0.489509	0.207506	P53618;E9PP73;E9PP63;E9PKQ1	P53618	Coatomer subunit beta	COPB1	Color [DarkGray]	9	9	9	16.3	16.3	16.3	107.14	0	76.635	3285000000	46	27.5932	27.3037	27.3884	27.9104	27.345	27.6523	27.324	27.1131	27.7914
0.48914	0.258921	Q9BQG0;I3L1L3;Q9BQG0-2;I3L2H8	Q9BQG0;I3L1L3;Q9BQG0-2	Myb-binding protein 1A	MYBBP1A	Color [DarkGray]	9	9	9	7.4	7.4	7.4	148.85	0	17.228	1663000000	44	26.2091	26.5851	26.6172	26.3989	27.056	26.7332	26.5441	26.3372	26.0734
0.487608	-0.82432	Q99471;H3BPF6;Q99471-3	Q99471;H3BPF6;Q99471-3	Prefoldin subunit 5	PFDN5	Color [DarkGray]	1	1	1	12.3	12.3	12.3	17.328	0	4.9845	138380000	1	23.5548	23.2491	23.1323	23.592	21.1216	22.7499	23.119	23.3077	23.8056
0.486972	-0.780521	P42357;P42357-3;P42357-2;H0YHB0;F8VNX0	P42357;P42357-3;P42357-2	Histidine ammonia-lyase	HAL	Color [DarkGray]	3	3	3	6.1	6.1	6.1	72.697	0	4.431	355690000	4	26.0015	24.4224	23.6308	23.9288	23.839	23.9453	24.2516	24.2241	23.8127
0.485409	-1.49387	Q9HCU5;B5MC98	Q9HCU5;B5MC98	Prolactin regulatory element-binding protein	PREB	Color [DarkGray]	2	2	2	8.6	8.6	8.6	45.468	0	17.138	326000000	7	25.1463	24.6319	24.4836	24.6118	20.6127	24.5556	23.2928	24.7658	22.3326
0.484651	-0.15999	A0A0D9SEM9	A0A0D9SEM9		DDX39A	Color [DarkGray]	2	1	1	18.8	10.4	10.4	10.925	0.0052431	1.9403	15079000000	13	30.1694	30.3763	30.2888	29.8652	30.1892	30.3001	29.9753	29.4792	29.2033
0.484161	-0.0708828	Q9H9A5;E9PCN5;Q9H9A5-4;Q9H9A5-3;Q9H9A5-2;Q9H9A5-6;H7C1X9;Q9H9A5-5	Q9H9A5;E9PCN5;Q9H9A5-4;Q9H9A5-3;Q9H9A5-2;Q9H9A5-6;H7C1X9;Q9H9A5-5	CCR4-NOT transcription complex subunit 10	CNOT10	Color [DarkGray]	2	2	2	2.6	2.6	2.6	82.309	0.0024108	2.0587	141870000	2	23.084	23.009	22.9413	23.0044	22.8453	22.9721	23.1906	21.7608	22.8255
0.484064	0.0749264	P50990;P50990-2;P50990-3;H7C4C8;H7C2U0	P50990;P50990-2;P50990-3;H7C4C8	T-complex protein 1 subunit theta	CCT8	Color [DarkGray]	21	21	21	44	44	44	59.62	0	100.44	12515000000	238	29.2993	29.38	29.4787	29.3762	29.4916	29.515	29.3644	29.2755	29.6457
0.484021	-0.0961876	P11177;F8WF02;C9J634;P11177-3;P11177-2	P11177;F8WF02;C9J634;P11177-3;P11177-2	Pyruvate dehydrogenase E1 component subunit beta, mitochondrial	PDHB	Color [DarkGray]	1	1	1	4.5	4.5	4.5	39.233	0.00055804	3.3433	235490000	1	23.4292	23.5796	23.6844	23.3823	23.5315	23.4908	23.2307	23.155	23.5505
0.48248	0.352692	Q9BYC9;I3L2X1;Q9BYC9-2	Q9BYC9;I3L2X1;Q9BYC9-2	39S ribosomal protein L20, mitochondrial	MRPL20	Color [DarkGray]	1	1	1	7.4	7.4	7.4	17.442	0.009468	1.5389	1042800000	9	25.3261	25.4252	24.4355	25.4959	25.4041	25.3449	25.1169	25.1293	25.3661
0.48242	-0.652157	Q8IXM2;Q8IXM2-2;F8W038;Q8IXM2-3;F8W1H0;H0YIS7	Q8IXM2;Q8IXM2-2;F8W038;Q8IXM2-3;F8W1H0;H0YIS7	Chromatin complexes subunit BAP18	BAP18;C17orf49;RNASEK-C17orf49	Color [DarkGray]	2	2	2	26.2	26.2	26.2	17.9	0.0014677	2.145	231790000	2	23.7585	23.9637	23.8568	23.6129	23.9546	22.055	23.9701	23.6319	23.9734
0.482359	-0.223119	Q9BZX2;Q9BZX2-2	Q9BZX2;Q9BZX2-2	Uridine-cytidine kinase 2	UCK2	Color [DarkGray]	1	1	1	10	10	10	29.299	0.0019399	2.094	71303000	1	22.5522	22.5804	22.1241	22.2014	22.4293	21.9566	22.5857	22.5344	24.339
0.481756	0.196539	Q9BYG3;H7BZL0	Q9BYG3;H7BZL0	MKI67 FHA domain-interacting nucleolar phosphoprotein	NIFK	Color [DarkGray]	1	1	1	4.4	4.4	4.4	34.222	0.00057307	3.6478	440790000	16	24.4059	24.9322	24.7975	24.9017	25.0515	24.772	24.8272	24.4355	24.3133
0.481271	-0.734001	O00463;O00463-3;O00463-2	O00463;O00463-3;O00463-2	TNF receptor-associated factor 5	TRAF5	Color [DarkGray]	4	4	4	9.7	9.7	9.7	64.405	0	6.662	724110000	8	24.6104	25.2216	24.7283	24.9765	22.8776	24.5041	24.238	24.4979	24.743
0.480018	-0.119883	Q8IYB3;A9Z1X7;Q8IYB3-2;E9PCT1;M0R088;M0R1E7;M0QXG5	Q8IYB3;A9Z1X7;Q8IYB3-2;E9PCT1;M0R088	Serine/arginine repetitive matrix protein 1	SRRM1	Color [DarkGray]	17	17	17	20.5	20.5	20.5	102.33	0	215.84	9731100000	158	29.0829	29.2232	29.4211	29.0575	29.2122	29.0978	29.2649	28.9108	29.0265
0.479998	-0.302842	P13798;C9JIF9;H7C393	P13798;C9JIF9;H7C393	Acylamino-acid-releasing enzyme	APEH	Color [DarkGray]	2	2	2	4.4	4.4	4.4	81.224	0.00055494	3.2803	186860000	3	23.5916	22.883	22.8316	22.6	22.7757	23.022	23.0846	22.9718	24.6399
0.479633	-0.215857	O60885;O60885-2;O60885-3;M0QZD9	O60885;O60885-2;O60885-3	Bromodomain-containing protein 4	BRD4	Color [DarkGray]	12	7	7	10.8	7	7	152.22	0	25.256	3145200000	69	27.3703	26.8386	27.3617	26.922	27.1413	26.8597	27.7614	27.1592	27.9326
0.478547	0.449151	Q14807;Q14807-2;H3BRB3;H3BTH5;I3L306;H3BQB9	Q14807;Q14807-2;H3BRB3	Kinesin-like protein KIF22;Kinesin-like protein	KIF22	Color [DarkGray]	42	42	42	64.2	64.2	64.2	73.261	0	323.31	220030000000	516	34.1845	33.8053	34.5932	34.1926	34.4325	35.3053	33.9358	35.0203	33.539
0.478116	0.185138	Q15293;Q15293-2	Q15293;Q15293-2	Reticulocalbin-1	RCN1	Color [DarkGray]	1	1	1	4.8	4.8	4.8	38.89	0	6.9076	398830000	7	24.109	23.9952	23.5786	23.9991	24.1641	24.0751	24.525	24.1486	24.2669
0.476169	-0.180109	Q13428-3;Q13428-8	Q13428-3;Q13428-8	Treacle protein	TCOF1	Color [DarkGray]	27	27	0	21.3	21.3	0	152.2	0	200.44	19670000000	337	29.8647	30.2734	30.1987	29.8214	30.1432	29.8319	29.916	29.4987	29.646
0.476147	0.20631	P61758;B4DWR3	P61758;B4DWR3	Prefoldin subunit 3	VBP1	Color [DarkGray]	1	1	1	4.1	4.1	4.1	22.658	0.0098876	1.5201	93717000	1	22.4697	22.1905	22.1547	22.2727	22.792	22.3691	22.3466	22.4027	23.391
0.476033	0.091074	P32969;D6RAN4;H0Y9V9;E7ESE0;H0Y9R4	P32969;D6RAN4;H0Y9V9;E7ESE0	60S ribosomal protein L9	RPL9	Color [DarkGray]	7	7	7	32.8	32.8	32.8	21.863	0	63.868	21862000000	112	30.1326	30.2689	30.2099	30.4322	30.1832	30.2692	30.2484	30.4227	29.9755
0.475943	0.527226	P29401;P29401-2;A0A0B4J1R6;E9PFF2;F8W888	P29401;P29401-2;A0A0B4J1R6;E9PFF2	Transketolase	TKT	Color [DarkGray]	11	11	11	24.6	24.6	24.6	67.877	0	85.549	1235100000	28	26.5194	25.4165	25.1787	25.8703	26.1247	26.7011	24.9113	24.7688	27.5465
0.475883	0.200021	Q01196;Q01196-8;Q01196-2;Q01196-7;Q01196-4;Q01196-9;Q01196-10;A8MZI9;Q01196-3;Q01196-11;C9JWM1;H9KVB1;Q01196-6;Q01196-5	Q01196;Q01196-8;Q01196-2;Q01196-7;Q01196-4;Q01196-9;Q01196-10;A8MZI9;Q01196-3;Q01196-11	Runt-related transcription factor 1	RUNX1	Color [DarkGray]	4	4	4	14.1	14.1	14.1	48.736	0	24.24	1993000000	30	27.1048	26.9781	27.3528	27.2833	27.1302	27.6223	26.8812	26.8078	26.8961
0.47507	-0.209148	Q8NDX1;Q8NDX1-2	Q8NDX1;Q8NDX1-2	PH and SEC7 domain-containing protein 4	PSD4	Color [DarkGray]	3	3	3	5	5	5	116.25	0	12.578	645020000	5	25.0154	25.4891	25.2796	25.2603	24.8047	25.0916	24.9487	24.9713	24.9479
0.474969	0.191041	O14949	O14949	Cytochrome b-c1 complex subunit 8	UQCRQ	Color [DarkGray]	4	4	4	59.8	59.8	59.8	9.9062	0	17.563	2649600000	49	26.7374	26.9548	26.8651	26.9193	26.8452	27.366	27.0653	27.4654	26.8917
0.473646	-0.171449	P42167-2	P42167-2	Lamina-associated polypeptide 2, isoforms beta/gamma;Thymopoietin;Thymopentin	TMPO	Color [DarkGray]	15	1	1	50.4	2.9	2.9	38.737	0.005174	1.8331	96867000	3	22.8621	23.1437	22.7757	22.8844	22.5351	22.8478	22.7809	21.7976	23.055
0.472308	-0.549763	Q9NZN8;F8VV52;Q9NZN8-3;Q9NZN8-2;Q9NZN8-5	Q9NZN8;F8VV52;Q9NZN8-3;Q9NZN8-2;Q9NZN8-5	CCR4-NOT transcription complex subunit 2	CNOT2	Color [DarkGray]	1	1	1	5.2	5.2	5.2	59.737	0	6.1042	132470000	5	23.2168	23.9795	23.9998	23.3645	23.8255	22.3568	23.4507	21.9062	22.5403
0.472226	-0.368293	Q92667;Q92667-2	Q92667;Q92667-2	A-kinase anchor protein 1, mitochondrial	AKAP1	Color [DarkGray]	1	1	1	2.7	2.7	2.7	97.34	0.0010526	2.7212	28979000	4	21.6598	22.8051	22.3516	22.0079	21.8074	21.8963	21.0169	21.5147	21.4124
0.472037	0.260608	Q9P2D0;E7EPI0;E9PDR5;Q9P2D0-2;D6R9F4;Q9P2D0-3;H0Y9N7	Q9P2D0;E7EPI0;E9PDR5;Q9P2D0-2	Inhibitor of Bruton tyrosine kinase	IBTK	Color [DarkGray]	20	20	20	20.4	20.4	20.4	150.53	0	203.08	6136200000	142	21.6696	21.2856	21.6925	21.4112	22.0256	21.9927	21.485	21.8546	20.2942
0.471836	0.14292	Q8WW12;Q8WW12-2;Q8WW12-3	Q8WW12;Q8WW12-2	PEST proteolytic signal-containing nuclear protein	PCNP	Color [DarkGray]	5	5	5	29.2	29.2	29.2	18.925	0	8.0449	522380000	7	24.8234	24.4971	24.4349	24.6611	24.6924	24.8306	24.4413	24.7965	25.3452
0.470695	0.680517	Q01518;Q01518-2;Q5T0R7;Q5T0R6;Q5T0R5;Q5T0R4;Q5T0R3;Q5T0R2;Q5T0R1;Q5T0R9;Q5T0R8;Q5T0S3	Q01518;Q01518-2	Adenylyl cyclase-associated protein 1	CAP1	Color [DarkGray]	9	9	9	21.5	21.5	21.5	51.901	0	27.616	906780000	25	25.7198	24.3241	24.5997	24.7453	25.609	26.3309	25.0474	24.9448	27.0493
0.470606	-1.12742	Q9BZF9;F5H2B9;H0YNH8;Q9BZF9-2;H0YN48	Q9BZF9;F5H2B9;H0YNH8;Q9BZF9-2;H0YN48	Uveal autoantigen with coiled-coil domains and ankyrin repeats	UACA	Color [DarkGray]	2	2	2	1.9	1.9	1.9	162.5	0	4.3929	278280000	1	24.0351	24.0661	22.4649	22.7048	23.7626	20.7163	23.0753	23.4746	22.0318
0.470423	-0.877905	P31146;H3BRY3;H3BTU6;H3BRJ0;H3BNA2;H3BU76;H3BSL1	P31146;H3BRY3	Coronin-1A;Coronin	CORO1A	Color [DarkGray]	17	17	17	26.2	26.2	26.2	51.026	0	127.88	17024000000	107	31.577	29.1649	29.3883	29.0622	28.798	29.6362	29.4661	29.5391	30.9301
0.470084	-0.195119	M0QYZ2;P53680;M0R0N4;M0QZ21;X6R390;P53680-2	M0QYZ2;P53680;M0R0N4;M0QZ21;X6R390;P53680-2	AP-2 complex subunit sigma	AP2S1	Color [DarkGray]	4	4	4	21.5	21.5	21.5	18.929	0	6.8308	7669500000	33	28.5615	29.0659	28.9648	28.4925	28.7085	28.8059	28.7353	28.9356	28.2675
0.469857	0.300687	Q9Y4B6;Q9Y4B6-2;Q9Y4B6-3	Q9Y4B6;Q9Y4B6-2;Q9Y4B6-3	Protein VPRBP	VPRBP	Color [DarkGray]	2	2	2	1.8	1.8	1.8	169.01	0	4.876	181670000	3	23.32	23.3948	23.919	23.7726	23.5353	24.2279	23.9213	23.5874	23.4154
0.469532	-1.25121	O43913;O43913-2;G3V0H0	O43913;O43913-2	Origin recognition complex subunit 5	ORC5	Color [DarkGray]	5	5	5	17.5	17.5	17.5	50.282	0	10.741	728590000	13	25.4969	25.5398	24.9002	25.1789	25.2138	21.7906	25.2672	25.5287	25.58
0.468586	0.273338	O15084;O15084-1;O15084-2;O15084-4	O15084;O15084-1;O15084-2;O15084-4	Serine/threonine-protein phosphatase 6 regulatory ankyrin repeat subunit A	ANKRD28	Color [DarkGray]	1	1	1	1.8	1.8	1.8	112.96	0	4.8124	126150000	1	23.1883	23.3592	23.463	23.419	23.3254	24.0861	22.3738	23.5183	23.3346
0.468501	-1.1914	P0C0S5;Q71UI9;C9J0D1;Q71UI9-4;Q71UI9-2;Q71UI9-3	P0C0S5;Q71UI9;C9J0D1;Q71UI9-4;Q71UI9-2;Q71UI9-3	Histone H2A.Z;Histone H2A.V;Histone H2A	H2AFZ;H2AFV	Color [DarkGray]	4	2	2	46.1	33.6	33.6	13.553	0	28.241	3586100000	24	27.6226	27.4583	27.9197	27.7633	27.3603	24.3028	27.3867	25.5426	28.0573
0.468409	-0.21391	O96000;H3BV16;H3BPJ9;O96000-2	O96000;H3BV16;H3BPJ9;O96000-2	NADH dehydrogenase [ubiquinone] 1 beta subcomplex subunit 10	NDUFB10	Color [DarkGray]	1	1	1	8.1	8.1	8.1	20.776	0	5.3838	272560000	11	24.0831	24.4096	24.2367	24.1511	23.6865	24.2501	24.1073	23.8434	24.0333
0.468136	-0.245666	Q9NUM3-3;Q9NUM3-2;Q9NUM3	Q9NUM3-3;Q9NUM3-2;Q9NUM3	Zinc transporter ZIP9	SLC39A9	Color [DarkGray]	1	1	1	6.5	6.5	6.5	24.625	0.0010672	2.8185	752670000	10	25.151	25.0396	25.6278	25.2816	24.8071	24.9927	24.7003	25.0945	24.3323
0.46806	0.498979	P05089;P05089-3;P05089-2	P05089;P05089-3;P05089-2	Arginase-1	ARG1	Color [DarkGray]	2	2	2	9.9	9.9	9.9	34.735	0	18.742	1092200000	37	26.2754	25.1014	25.0135	26.1116	25.5333	26.2422	26.0159	26.6189	25.286
0.465787	-0.850761	P54198;P54198-2	P54198;P54198-2	Protein HIRA	HIRA	Color [DarkGray]	22	22	22	27.2	27.2	27.2	111.83	0	203.75	8870200000	145	21.4519	23.0528	20.527	20.4596	21.3819	20.6378	20.4323	22.6048	20.8896
0.463762	-0.206486	O75489;E9PS48;O75489-2;G3V194	O75489;E9PS48;O75489-2	NADH dehydrogenase [ubiquinone] iron-sulfur protein 3, mitochondrial	NDUFS3	Color [DarkGray]	6	6	6	20.8	20.8	20.8	30.241	0	24.453	1871500000	34	26.5122	26.9249	27.0094	26.3986	26.7987	26.6297	26.6276	26.9555	26.3506
0.463225	-0.226093	P28331;B4DJ81;P28331-3;P28331-4;P28331-5;P28331-2	P28331;B4DJ81;P28331-3;P28331-4;P28331-5;P28331-2	NADH-ubiquinone oxidoreductase 75 kDa subunit, mitochondrial	NDUFS1	Color [DarkGray]	2	2	2	5.1	5.1	5.1	79.467	0	14.406	827910000	23	25.716	25.8339	25.3991	25.1664	25.3696	25.7347	25.493	25.8917	25.2581
0.462049	0.351012	O95197;O95197-3;O95197-4;O95197-7;O95197-2	O95197;O95197-3;O95197-4;O95197-7;O95197-2	Reticulon-3	RTN3	Color [DarkGray]	1	1	1	1.1	1.1	1.1	112.61	0.00099651	2.29	440640000	15	24.9238	24.5219	24.2136	25.4105	24.7138	24.5879	24.3701	21.9183	24.9115
0.461033	-0.135546	Q99623;J3KPX7;F5GY37;Q99623-2;F5GWA7;F5H3X6;F5H0C5;F5H2D2;U3KPZ5	Q99623;J3KPX7;F5GY37;Q99623-2;F5GWA7;F5H3X6	Prohibitin-2	PHB2	Color [DarkGray]	15	15	15	56.9	56.9	56.9	33.296	0	147.64	14373000000	174	29.4403	29.867	29.6598	29.5521	29.5497	29.4586	29.4406	29.7742	29.1014
0.459209	0.410037	P32119;A6NIW5;P32119-2	P32119	Peroxiredoxin-2	PRDX2	Color [DarkGray]	8	7	7	37.9	32.3	32.3	21.892	0	26.947	3032200000	45	27.4526	26.4269	27.1254	27.5626	27.7288	26.9437	27.4089	27.7755	27.5139
0.459048	1.02663	O75477;B0QZ43	O75477;B0QZ43	Erlin-1	ERLIN1	Color [DarkGray]	2	2	2	5.8	5.8	5.8	38.925	0.00056402	3.4558	228360000	3	20.7228	23.68	23.4635	23.8648	23.3327	23.7488	23.3805	23.1232	23.1235
0.458934	0.404622	Q9Y2S6	Q9Y2S6	Translation machinery-associated protein 7	TMA7	Color [DarkGray]	4	4	4	37.5	37.5	37.5	7.0662	0	6.0173	1797100000	40	26.0829	26.1939	25.029	26.2832	26.0086	26.2278	26.3605	27.3423	26.4438
0.457753	0.417956	P14618;P14618-2;H3BTN5;P14618-3;H3BQ34;B4DNK4;H3BR70;H3BT25;H3BUW1;H3BTJ2;H3BU13;P30613;P30613-2;H3BN34;H3BQZ3	P14618;P14618-2;H3BTN5;P14618-3;H3BQ34;B4DNK4;H3BR70	Pyruvate kinase PKM;Pyruvate kinase	PKM	Color [DarkGray]	23	23	23	37.3	37.3	37.3	57.936	0	183.95	20492000000	216	30.0873	29.4451	29.071	29.8043	29.5964	30.4565	29.7977	30.0921	31.5282
0.457632	-0.131341	P62273;P62273-2	P62273;P62273-2	40S ribosomal protein S29	RPS29	Color [DarkGray]	2	2	2	32.1	32.1	32.1	6.6767	0	34.283	223260000000	73	33.644	33.9368	33.6052	33.6412	33.6835	33.4672	33.5781	33.4179	33.6612
0.457343	1.92826	Q5UIP0;Q5UIP0-2;H7BZN3;H7C2B5	Q5UIP0;Q5UIP0-2	Telomere-associated protein RIF1	RIF1	Color [DarkGray]	5	5	5	3.2	3.2	3.2	274.46	0	27.721	1026600000	15	20.421	26.0454	25.6798	25.9143	26.1446	25.8721	25.7557	25.7326	25.7272
0.455771	0.25635	Q9UHI6;E9PJ60;Q9UHI6-2	Q9UHI6	Probable ATP-dependent RNA helicase DDX20	DDX20	Color [DarkGray]	5	5	5	8.1	8.1	8.1	92.239	0	19.048	1027000000	15	25.6012	25.4774	25.8481	26.0198	26.1983	25.4776	25.842	25.6818	25.3062
0.455627	-0.155908	Q8N1G4	Q8N1G4	Leucine-rich repeat-containing protein 47	LRRC47	Color [DarkGray]	6	6	6	12.2	12.2	12.2	63.472	0	40.988	2674900000	48	27.2326	27.5706	27.1412	27.2961	27.0968	27.0839	27.3907	27.7142	27.1644
0.455411	-1.25591	O43795;E9PDF6;O43795-2;H7C2Y7;E7EQD9	O43795;E9PDF6;O43795-2	Unconventional myosin-Ib	MYO1B	Color [DarkGray]	9	9	9	10.4	10.4	10.4	131.98	0	26.865	753130000	9	28.1342	24.6941	24.6038	24.8726	24.0577	24.7341	24.3994	24.8259	24.4748
0.455171	0.307901	Q9Y6A5;H0Y8F2;C9JWI7;E7EMT0;C9JA91;Q8IX09	Q9Y6A5	Transforming acidic coiled-coil-containing protein 3	TACC3	Color [DarkGray]	25	25	25	33.7	33.7	33.7	90.359	0	323.31	35800000000	203	20.9717	21.4506	21.5088	21.1994	22.0192	21.6362	21.7937	20.9033	20.9536
0.454969	-0.475438	O00505;H0Y4S9	O00505	Importin subunit alpha-4	KPNA3	Color [DarkGray]	9	9	5	16.5	16.5	8.3	57.81	0	74.963	52104000000	59	33.001	33.3283	31.8641	32.3623	32.1039	32.301	30.9401	32.8522	30.9507
0.454853	2.01927	Q96A70;Q96A70-3;Q96A70-4;Q96A70-2	Q96A70;Q96A70-3;Q96A70-4;Q96A70-2	Antizyme inhibitor 2	AZIN2	Color [DarkGray]	1	1	1	1.5	1.5	1.5	49.979	0.00055006	3.1452	2242300000	17	26.8027	27.3176	21.3406	27.2433	27.2507	27.0248	27.1014	26.8412	26.45
0.454714	-0.692274	Q9UBD5;Q9UBD5-2;Q9UBD5-3	Q9UBD5;Q9UBD5-2;Q9UBD5-3	Origin recognition complex subunit 3	ORC3	Color [DarkGray]	1	1	1	1.7	1.7	1.7	82.253	0.0086442	1.593	107570000	2	22.9086	22.3556	22.9403	22.9887	20.8536	22.2854	22.8358	22.7246	22.4059
0.454662	-0.231507	O75152;E9PBY7;E9PQ61	O75152;E9PBY7;E9PQ61	Zinc finger CCCH domain-containing protein 11A	ZC3H11A	Color [DarkGray]	1	1	1	2.7	2.7	2.7	89.13	0	23.958	323440000	12	23.9962	24.4995	24.6469	24.1285	23.9931	24.3265	24.2708	24.9447	23.8404
0.454485	0.276702	Q96FX8	Q96FX8	p53 apoptosis effector related to PMP-22	PERP	Color [DarkGray]	1	1	1	8.8	8.8	8.8	21.386	0	11.737	326910000	8	24.7872	24.1297	24.5585	25.1092	24.508	24.6883	25.3573	25.2106	21.0784
0.454158	-0.128501	Q3MHD2;K7ELG9;Q3MHD2-2	Q3MHD2;K7ELG9;Q3MHD2-2	Protein LSM12 homolog	LSM12	Color [DarkGray]	3	3	3	12.3	12.3	12.3	21.701	0	6.4894	1646400000	36	26.7366	27.0378	26.75	26.6033	26.8492	26.6863	26.8815	26.8598	26.7474
0.454104	-0.786701	Q8WWC4;H7C0V0	Q8WWC4;H7C0V0	Uncharacterized protein C2orf47, mitochondrial	C2orf47	Color [DarkGray]	2	2	2	7.9	7.9	7.9	32.544	0.00057208	3.6192	215910000	5	22.1089	21.1329	23.3906	21.6246	21.924	20.7237	21.9961	23.2381	22.2201
0.453901	-0.254324	Q13045;Q13045-2;Q13045-3;J3KS54;K7EP37;K7EP27;K7EQZ7;J3QQQ2	Q13045;Q13045-2;Q13045-3	Protein flightless-1 homolog	FLII	Color [DarkGray]	7	7	7	8.9	8.9	8.9	144.75	0	109.41	3676400000	76	28.2859	27.6431	27.6282	27.6594	27.3911	27.7437	27.4784	27.6738	27.297
0.452742	0.530593	Q6JBY9;B7ZKW8;Q6JBY9-2	Q6JBY9;B7ZKW8;Q6JBY9-2	CapZ-interacting protein	RCSD1	Color [DarkGray]	2	2	2	6	6	6	44.503	0	5.6535	283840000	3	23.9854	23.4578	23.4011	23.5949	25.079	23.762	23.7968	24.0403	25.552
0.450277	-0.935331	Q92625;Q92625-2;Q7Z6G8;J3QSU0;F8VVQ4	Q92625	Ankyrin repeat and SAM domain-containing protein 1A	ANKS1A	Color [DarkGray]	11	11	11	13.9	13.9	13.9	123.11	0	47.213	2630800000	48	25.0898	25.2384	25.486	22.5638	25.1679	25.2765	25.1724	25.4379	25.1688
0.449726	-0.316575	P12532;P12532-2;P17540;C9J8F6;D6RHV3;D6R998;C9J6W7;C9JT96;C9JSQ1;F8WCN3	P12532;P12532-2;P17540;C9J8F6;D6RHV3;D6R998;C9J6W7;C9JT96;C9JSQ1;F8WCN3	Creatine kinase U-type, mitochondrial;Creatine kinase S-type, mitochondrial	CKMT1A;CKMT2;CKMT1B	Color [DarkGray]	2	2	2	4.3	4.3	4.3	47.036	0.001065	2.8011	416090000	5	24.2937	25.281	25.0203	24.6743	24.4446	24.5264	24.2054	24.1774	24.3653
0.448803	0.16269	P26639;P26639-2;D6RBR8;D6RCA5;D6R9F8;D6RDJ6	P26639;P26639-2	Threonine--tRNA ligase, cytoplasmic	TARS	Color [DarkGray]	4	4	4	5.5	5.5	5.5	83.434	0	7.2439	1003000000	27	26.0584	25.8085	26.0976	26.1077	25.9557	26.3892	25.9603	25.2541	26.3631
0.448425	0.300241	Q13442	Q13442	28 kDa heat- and acid-stable phosphoprotein	PDAP1	Color [DarkGray]	6	6	6	38.1	38.1	38.1	20.63	0	20.9	1915300000	33	26.8499	26.8304	26.0165	27.0197	26.7187	26.8592	27.0344	27.6312	26.9338
0.448318	0.384116	O95139;O95139-2;A0A087WZX2	O95139;O95139-2;A0A087WZX2	NADH dehydrogenase [ubiquinone] 1 beta subcomplex subunit 6	NDUFB6	Color [DarkGray]	2	2	2	18	18	18	15.489	0.00057904	3.7588	859650000	6	24.701	25.7661	25.3208	25.6166	26.0093	25.3143	25.4732	25.3825	25.3878
0.448201	-0.786046	P04792;F8WE04	P04792;F8WE04	Heat shock protein beta-1	HSPB1	Color [DarkGray]	2	2	2	11.2	11.2	11.2	22.782	0.00056054	3.386	400510000	2	22.3239	22.8173	20.3818	21.0938	21.2559	20.8151	23.0873	22.5408	21.6703
0.446764	-0.157869	Q12874	Q12874	Splicing factor 3A subunit 3	SF3A3	Color [DarkGray]	11	11	11	34.3	34.3	34.3	58.848	0	165.25	10346000000	104	29.2661	28.9528	29.1471	28.8101	29.2038	28.8785	29.2702	28.8724	29.4356
0.446382	-0.234994	Q13619;A0A0A0MR50;Q13619-2;A0A087WWN2	Q13619;A0A0A0MR50;Q13619-2	Cullin-4A	CUL4A	Color [DarkGray]	6	6	4	13.2	13.2	10.3	87.679	0	8.1093	834460000	20	25.1183	25.7084	25.6642	25.3853	25.3854	25.0152	25.6132	25.2652	25.4618
0.446136	-0.115726	Q00325;Q00325-2;F8VVM2;F8VZL5;F8VWR4;F8VWQ0	Q00325;Q00325-2;F8VVM2	Phosphate carrier protein, mitochondrial	SLC25A3	Color [DarkGray]	11	11	11	32.9	32.9	32.9	40.094	0	51.335	10764000000	151	28.5963	28.5703	28.8419	28.6842	28.5341	28.4429	28.5336	28.3188	28.4027
0.444828	0.660411	P28072;I3L3X7;A0A087X2I4	P28072	Proteasome subunit beta type-6	PSMB6	Color [DarkGray]	4	4	4	16.7	16.7	16.7	25.357	0	6.0091	679510000	7	25.041	23.9185	24.948	24.9757	26.3259	24.587	24.7473	25.0889	25.6322
0.444627	-0.116796	Q8WVC0;Q8WVC0-2	Q8WVC0;Q8WVC0-2	RNA polymerase-associated protein LEO1	LEO1	Color [DarkGray]	3	3	3	6.6	6.6	6.6	75.403	0	29.363	1191000000	31	25.9103	26.2155	25.8968	25.9238	25.9444	25.804	26.1701	26.632	25.6921
0.443694	1.48391	Q99496;X6RFN3;Q99496-2	Q99496;X6RFN3	E3 ubiquitin-protein ligase RING2	RNF2	Color [DarkGray]	3	2	2	12.5	8.3	8.3	37.655	0	13.12	720020000	2	24.8803	22.1405	20.7458	24.8085	22.5381	24.8717	24.8053	23.237	24.6224
0.441284	0.07116	P16403	P16403	Histone H1.2	HIST1H1C	Color [DarkGray]	15	15	4	42.7	42.7	15.5	21.364	0	40.6	70527000000	181	31.9139	31.8263	32.0423	31.9656	31.9734	32.057	32.0653	31.8271	32.161
0.441256	0.419801	P61981	P61981	14-3-3 protein gamma;14-3-3 protein gamma, N-terminally processed	YWHAG	Color [DarkGray]	13	9	9	45.7	36.8	36.8	28.302	0	124.01	2483600000	59	27.2557	26.3348	26.8048	27.2385	27.7446	26.6715	26.3601	26.5882	27.2704
0.441227	0.152519	Q9NQC3;Q9NQC3-2;H7C106;F8W914;Q9NQC3-3;Q9NQC3-5;Q9NQC3-4;Q9NQC3-6	Q9NQC3;Q9NQC3-2;H7C106;F8W914;Q9NQC3-3;Q9NQC3-5;Q9NQC3-4;Q9NQC3-6	Reticulon-4;Reticulon	RTN4	Color [DarkGray]	1	1	1	1.2	1.2	1.2	129.93	0.0014634	2.1329	457780000	2	24.6611	24.5621	24.2893	24.6938	24.471	24.8052	23.9537	23.8515	24.5638
0.440621	0.102539	P23921;E9PL69	P23921;E9PL69	Ribonucleoside-diphosphate reductase large subunit	RRM1	Color [DarkGray]	2	2	2	3.9	3.9	3.9	90.069	0	13.492	263060000	4	23.8777	23.6186	23.8869	23.8023	23.9416	23.9469	23.7324	23.6056	25.6419
0.440465	-1.54838	Q6WCQ1;Q6WCQ1-2;Q6WCQ1-3;J3KSW8;H7C3G6;J3KSK7;J3QRL2;A8MZF8;Q9H2D6;Q9H2D6-5;F6WMF4;K7EL39;F6WYE2;F6TR96;H0Y5J9;Q9H2D6-6;Q9H2D6-7;Q9H2D6-3;Q9H2D6-2	Q6WCQ1;Q6WCQ1-2;Q6WCQ1-3;J3KSW8	Myosin phosphatase Rho-interacting protein	MPRIP	Color [DarkGray]	34	18	18	42.5	23.3	23.3	116.53	0	200.8	10182000000	138	26.7742	22.2126	22.5218	21.8305	22.9308	22.1021	20.9745	21.4638	23.376
0.440134	-0.16953	Q9Y2R9;J3QLS3;J3KSI8;J3QQS1;J3QKW2	Q9Y2R9;J3QLS3;J3KSI8;J3QQS1;J3QKW2	28S ribosomal protein S7, mitochondrial	MRPS7	Color [DarkGray]	6	6	6	31.8	31.8	31.8	28.134	0	64.256	2045600000	38	26.0813	26.5253	26.3303	26.0615	26.0178	26.3491	26.2651	25.8843	25.945
0.438911	0.131012	Q8NCD3;C9JWC4;Q8NCD3-3;Q8NCD3-2;F8WCV1;H7C3V8	Q8NCD3;C9JWC4;Q8NCD3-3;Q8NCD3-2	Holliday junction recognition protein	HJURP	Color [DarkGray]	4	4	4	7.4	7.4	7.4	83.538	0	5.8252	952680000	11	25.4965	25.7011	25.9227	25.813	25.793	25.9074	25.9303	25.7692	26.117
0.437773	-0.0840874	Q9NYP7;Q9NYP7-2;A0A0A0MTI6;Q9NYP7-3	Q9NYP7;Q9NYP7-2;A0A0A0MTI6	Elongation of very long chain fatty acids protein 5;Elongation of very long chain fatty acids protein	ELOVL5	Color [DarkGray]	3	3	3	17.7	17.7	17.7	35.293	0	75.245	1715700000	32	26.2045	26.0182	26.0048	26.0854	25.981	25.9088	25.9861	25.6393	25.37
0.437433	-0.154565	P13995;B9A062;P13995-2;B8ZZU9	P13995;B9A062;P13995-2	Bifunctional methylenetetrahydrofolate dehydrogenase/cyclohydrolase, mitochondrial;NAD-dependent methylenetetrahydrofolate dehydrogenase;Methenyltetrahydrofolate cyclohydrolase	MTHFD2	Color [DarkGray]	6	6	6	31.1	31.1	31.1	37.895	0	98.411	4748300000	79	27.7163	27.7405	28.0551	27.6615	27.8743	27.5123	28.0868	27.9755	27.8188
0.436811	-0.0764135	Q14444;Q14444-2;E9PLA9;A0A087X082;G3V153	Q14444;Q14444-2;E9PLA9;A0A087X082;G3V153	Caprin-1	CAPRIN1	Color [DarkGray]	10	10	10	19.7	19.7	19.7	78.365	0	129.38	6283500000	129	28.2005	28.3421	28.4011	28.2136	28.3264	28.1743	28.4635	28.0475	28.1896
0.436434	0.189927	O95999	O95999	B-cell lymphoma/leukemia 10	BCL10	Color [DarkGray]	12	12	2	51.9	51.9	19.7	26.251	0	144.43	295380000000	175	34.8022	34.9549	34.96	35.1299	34.7696	35.3874	34.6548	35.186	34.0899
0.435388	-0.754827	P29692-2;E9PRY8;A0A087X1X7;E9PIZ1;H0YCK7;H0YE72;H0YE58;E9PQC9	P29692-2;E9PRY8;A0A087X1X7;E9PIZ1;H0YCK7	Elongation factor 1-delta	EEF1D	Color [DarkGray]	12	1	1	22.6	1.7	1.7	71.407	0.0064338	1.6591	219250000	5	24.1222	23.67	23.6259	23.5823	21.6161	23.9552	23.9959	23.4826	23.6135
0.43516	-0.168709	P55081	P55081	Microfibrillar-associated protein 1	MFAP1	Color [DarkGray]	12	12	12	38.5	38.5	38.5	51.958	0	165.06	16307000000	176	29.4738	29.5986	29.6055	29.3483	29.6872	29.1362	30.1653	29.4806	30.1765
0.434978	-0.164795	Q01813;Q01813-2;B1APP8;B1APP6;H0Y757;Q5VSR5;V9GY25;V9GYV7;H0Y3Y3	Q01813;Q01813-2	ATP-dependent 6-phosphofructokinase, platelet type	PFKP	Color [DarkGray]	16	16	14	24	24	20.4	85.595	0	55.14	7428500000	169	28.2394	28.7912	28.4541	28.3089	28.3767	28.3047	28.515	28.8692	29.1478
0.4347	0.0694962	Q5JTV8;A0A0A0MSK5;J3KN66;Q5JTV8-3;H0YD16;Q5JTV8-2;H0YDU3;H0Y4R4	Q5JTV8;A0A0A0MSK5;J3KN66;Q5JTV8-3;H0YD16;Q5JTV8-2	Torsin-1A-interacting protein 1	TOR1AIP1	Color [DarkGray]	3	3	3	8.7	8.7	8.7	66.248	0	61.274	649860000	11	24.9591	24.9601	25.0132	25.0758	24.9208	25.1443	25.1294	25.5164	24.6063
0.434115	0.241388	P62318;P62318-2	P62318;P62318-2	Small nuclear ribonucleoprotein Sm D3	SNRPD3	Color [DarkGray]	2	2	2	15.1	15.1	15.1	13.916	0	5.6403	1847000000	22	26.2239	26.4353	26.5374	26.3053	27.0534	26.5621	27.4188	26.5405	26.7905
0.432271	-0.123106	P22695;H3BSJ9;H3BRG4;H3BP04;A0A087WVZ4;H3BUE4;H3BUI9	P22695;H3BSJ9;H3BRG4	Cytochrome b-c1 complex subunit 2, mitochondrial	UQCRC2	Color [DarkGray]	7	7	7	28.7	28.7	28.7	48.442	0	146.25	4617600000	97	28.0432	27.7173	27.8242	27.871	27.7337	27.6107	27.6773	27.3799	27.5594
0.432222	-0.14374	O95926;O95926-2	O95926;O95926-2	Pre-mRNA-splicing factor SYF2	SYF2	Color [DarkGray]	2	2	2	16	16	16	28.722	0	6.8218	595060000	4	25.1972	24.9576	24.783	24.6858	24.9366	24.8842	25.1006	25.0298	24.2218
0.43098	-0.361867	O43242;O43242-2;H0YGV8	O43242;O43242-2	26S proteasome non-ATPase regulatory subunit 3	PSMD3	Color [DarkGray]	5	5	5	13.9	13.9	13.9	60.977	0	20.005	1121000000	13	25.9862	25.7207	26.7115	25.7035	26.1609	25.4684	25.4385	26.0517	26.4045
0.429394	-0.61982	A0A0A0MTH0;Q8N0W4-2;Q8N0W4	A0A0A0MTH0;Q8N0W4-2;Q8N0W4	Neuroligin-4, X-linked	NLGN4X	Color [DarkGray]	23	23	5	37.8	37.8	10.3	91.894	0	323.31	83372000000	308	21.7402	23.3321	23.4242	22.738	22.1471	21.7519	21.1068	22.3435	20.6895
0.429352	0.0506236	P61313;E7EQV9;E7ENU7;E7EX53;P61313-2;E7ERA2	P61313;E7EQV9;E7ENU7	60S ribosomal protein L15;Ribosomal protein L15	RPL15	Color [DarkGray]	11	11	11	43.1	43.1	43.1	24.146	0	58.006	86410000000	233	32.2612	32.4281	32.3862	32.4196	32.4038	32.4039	32.227	32.0254	31.7324
0.429239	0.0813967	P68363;Q9BQE3;F5H5D3;P68366;P68363-2;P68366-2;F8VVB9;Q9NY65;C9J2C0;Q9NY65-2;F8VWV9;F8VX09;C9JDS9;A6NHL2;C9K0S6;F8VRK0;V9GZ17;A6NHL2-2;F8W0F6;Q9H853;F8VXZ7	P68363;Q9BQE3;F5H5D3;P68366;P68363-2;P68366-2;F8VVB9;Q9NY65;C9J2C0;Q9NY65-2	Tubulin alpha-1B chain;Tubulin alpha-1C chain;Tubulin alpha-4A chain;Tubulin alpha-8 chain	TUBA1B;TUBA1C;TUBA4A;TUBA8	Color [DarkGray]	21	21	1	43.7	43.7	3.1	50.151	0	323.31	179260000000	422	32.9035	32.7651	33.0359	32.9618	32.9613	33.0256	32.7736	32.903	33.0671
0.429214	0.129156	Q3B726	Q3B726	DNA-directed RNA polymerase I subunit RPA43	TWISTNB	Color [DarkGray]	1	1	1	4.4	4.4	4.4	37.432	0.00098619	2.2197	160300000	1	22.9337	23.3495	23.1543	23.2952	23.187	23.3429	23.137	23.1385	22.6834
0.42886	0.0490125	P62917;E9PKZ0;E9PKU4;G3V1A1;E9PP36	P62917;E9PKZ0;E9PKU4;G3V1A1;E9PP36	60S ribosomal protein L8	RPL8	Color [DarkGray]	8	8	8	32.7	32.7	32.7	28.024	0	77.538	36726000000	96	31.0299	31.1847	31.1364	31.1324	31.1897	31.1759	31.0753	30.9161	30.7462
0.428264	-0.123086	O95168;O95168-2;F2Z3P9;C9JXQ9	O95168;O95168-2;F2Z3P9;C9JXQ9	NADH dehydrogenase [ubiquinone] 1 beta subcomplex subunit 4	NDUFB4	Color [DarkGray]	2	2	2	17.1	17.1	17.1	15.208	0.00056786	3.5431	470920000	10	24.6092	24.8978	24.5091	24.4749	24.6066	24.5653	24.7821	24.7044	24.7389
0.428031	0.814439	Q8NGC6	Q8NGC6	Olfactory receptor 4K17	OR4K17	Color [DarkGray]	1	1	1	3.2	3.2	3.2	35.311	0.0082005	1.6016	96155000	2	23.4721	22.2562	24.0525	25.1448	24.0731	23.0062	21.9768	23.3152	22.0405
0.427949	0.160669	O95202;O95202-2;O95202-3	O95202	LETM1 and EF-hand domain-containing protein 1, mitochondrial	LETM1	Color [DarkGray]	3	3	3	5.1	5.1	5.1	83.353	0	14.595	987440000	15	25.5292	25.9741	25.8352	26.0838	25.9681	25.7686	25.9616	26.145	25.7028
0.42778	-1.03143	Q92905	Q92905	COP9 signalosome complex subunit 5	COPS5	Color [DarkGray]	1	1	1	4.2	4.2	4.2	37.578	0.005133	1.7801	374130000	1	24.4431	24.5554	24.4725	24.4681	24.5091	21.3995	24.5392	24.3678	24.126
0.426946	1.12338	Q7Z422;Q7Z422-4;Q7Z422-2;Q7Z422-3;Q7Z422-5	Q7Z422;Q7Z422-4;Q7Z422-2;Q7Z422-3;Q7Z422-5	SUZ domain-containing protein 1	SZRD1	Color [DarkGray]	1	1	1	13.8	13.8	13.8	16.997	0.0010178	2.4422	301680000	2	24.1613	20.8431	24.2421	24.0276	24.3647	24.2244	24.471	24.8033	24.9237
0.425678	0.0764643	Q92900;Q92900-2	Q92900;Q92900-2	Regulator of nonsense transcripts 1	UPF1	Color [DarkGray]	22	22	22	25.1	25.1	25.1	124.34	0	141.97	21411000000	252	30.394	30.5584	30.499	30.5852	30.649	30.4465	30.7776	30.647	30.526
0.424603	1.25031	P04431	P04431	Ig kappa chain V-I region Walker		Color [DarkGray]	1	1	1	14	14	14	14.069	0	12.777	961370000	18	26.0019	22.029	25.5441	25.6351	25.8331	25.8578	25.9382	25.1571	25.6846
0.424251	0.230284	Q8TDB6;Q8TDB6-2	Q8TDB6;Q8TDB6-2	E3 ubiquitin-protein ligase DTX3L	DTX3L	Color [DarkGray]	2	2	2	4.2	4.2	4.2	83.553	0.00055617	3.3201	381100000	3	24.0098	24.4618	24.3071	24.4721	24.8274	24.17	24.5743	25.3238	23.7841
0.421994	-0.104577	Q9Y6C9;E9PIE4	Q9Y6C9;E9PIE4	Mitochondrial carrier homolog 2	MTCH2	Color [DarkGray]	4	4	4	18.8	18.8	18.8	33.331	0	16.85	926740000	8	25.6368	25.3899	25.6106	25.543	25.3046	25.4761	24.8812	25.0015	25.7511
0.420526	-1.39704	Q5BJF2;J3KTD1;Q86XC5	Q5BJF2;J3KTD1;Q86XC5	Transmembrane protein 97	TMEM97	Color [DarkGray]	2	2	2	21.6	21.6	21.6	20.848	0	7.784	468900000	4	24.8364	24.5265	24.8898	24.9949	24.5228	20.5438	24.7352	24.266	24.6573
0.420311	-0.593695	Q15070;C9JC63;E7EVY0;S4R3Q9;J3KNA0;Q15070-3;Q15070-2	Q15070;C9JC63;E7EVY0;S4R3Q9;J3KNA0;Q15070-3;Q15070-2	Mitochondrial inner membrane protein OXA1L	OXA1L	Color [DarkGray]	2	2	2	4.6	4.6	4.6	48.547	0.0024015	2.0207	146110000	3	21.5425	22.5114	22.1129	21.4922	22.3685	20.525	22.9547	22.5401	23.1873
0.420311	-0.117789	Q16630;Q16630-2;F8WJN3;Q16630-3	Q16630;Q16630-2;F8WJN3;Q16630-3	Cleavage and polyadenylation specificity factor subunit 6	CPSF6	Color [DarkGray]	6	6	6	15.1	15.1	15.1	59.209	0	34.129	2710900000	57	26.918	27.2896	27.1479	27.0831	27.0099	26.9091	27.0584	27.4244	26.9698
0.419296	0.125528	P08621;P08621-2;M0QYR1;P08621-3;P08621-4;M0QX04	P08621;P08621-2;M0QYR1;P08621-3	U1 small nuclear ribonucleoprotein 70 kDa	SNRNP70	Color [DarkGray]	10	10	10	18.1	18.1	18.1	51.556	0	41.842	7939000000	122	28.5613	28.4992	28.7418	28.5935	28.9331	28.6523	28.8472	28.6428	28.2987
0.418955	-0.281148	P00846	P00846	ATP synthase subunit a	MT-ATP6	Color [DarkGray]	1	1	1	4.4	4.4	4.4	24.817	0.0073394	1.6404	162900000	7	23.9222	23.152	23.0043	23.1334	23.0491	23.0526	22.8519	23.4425	23.4912
0.417062	-0.900743	A0A075B6S6;A0A075B6S3;P06310	A0A075B6S6;A0A075B6S3;P06310	Ig kappa chain V-II region RPMI 6410	IGKV2D-30;IGKV2-30	Color [DarkGray]	2	1	1	32.5	21.7	21.7	13.215	0	12.633	214200000	5	23.1927	23.9093	24.1305	23.8446	23.5857	21.1	22.2694	23.4618	23.7954
0.41699	-0.751024	Q9ULV4;Q9ULV4-2;Q9ULV4-3;B4E3S0;F8W1H8;F8VUX3;F8VSA4;F8VRE9;F8VTT6;F8VVB7;F8VV53;H0YHL7	Q9ULV4;Q9ULV4-2;Q9ULV4-3;B4E3S0;F8W1H8;F8VUX3;F8VSA4;F8VRE9;F8VTT6;F8VVB7	Coronin-1C;Coronin	CORO1C	Color [DarkGray]	6	6	6	15.4	15.4	15.4	53.248	0	18.568	2772000000	44	28.3371	26.0614	26.4322	26.4925	25.589	26.4961	26.0983	26.5307	26.6743
0.416673	-0.457598	Q9NXG2	Q9NXG2	THUMP domain-containing protein 1	THUMPD1	Color [DarkGray]	1	1	1	11.9	11.9	11.9	39.315	0	5.6587	206540000	1	24.2723	24.1999	23.9832	22.8165	23.8978	24.3683	22.6502	24.3508	25.4119
0.416601	0.113112	Q9Y3D9;J3QLR8	Q9Y3D9;J3QLR8	28S ribosomal protein S23, mitochondrial	MRPS23	Color [DarkGray]	4	4	4	27.4	27.4	27.4	21.77	0	40.271	1532100000	34	25.6666	25.5851	25.8968	25.6974	25.9256	25.8649	25.7016	25.7621	25.6266
0.416075	0.765633	A0A087X130	A0A087X130		IGKC	Color [DarkGray]	6	2	0	35.5	13	0	25.136	0	40.493	81927000000	34	28.7312	28.7596	30.0247	29.9621	31.0627	28.7876	28.7813	30.8203	28.615
0.41522	-1.34383	Q9HCN8	Q9HCN8	Stromal cell-derived factor 2-like protein 1	SDF2L1	Color [DarkGray]	2	2	2	24	24	24	23.598	0	20.123	591750000	4	24.8521	25.3534	24.7889	24.9355	20.925	25.1023	25.3683	24.7404	25.4365
0.414866	-0.204206	Q16698;Q16698-2;E5RID6;E5RJG7;E5RFV2;E5RJD2	Q16698;Q16698-2;E5RID6;E5RJG7;E5RFV2	2,4-dienoyl-CoA reductase, mitochondrial	DECR1	Color [DarkGray]	3	3	3	11.3	11.3	11.3	36.067	0	3.831	297150000	5	23.7299	24.4338	24.127	23.7972	23.9265	23.9544	24.2106	24.5261	23.9569
0.414714	-0.304416	Q96DP5	Q96DP5	Methionyl-tRNA formyltransferase, mitochondrial	MTFMT	Color [DarkGray]	2	2	2	10.5	10.5	10.5	43.832	0	20.209	398670000	5	23.2419	23.0754	22.3008	22.4249	22.4823	22.7977	21.0772	22.2451	21.7036
0.414598	0.320051	P62333;A0A087X2I1	P62333;A0A087X2I1	26S protease regulatory subunit 10B	PSMC6	Color [DarkGray]	3	3	3	8	8	8	44.172	0	6.9569	411960000	6	23.7891	23.8791	23.7228	23.4694	24.4931	24.3887	24.0414	24.3244	25.524
0.4144	0.874908	Q92979;V9GYP5;A0A087WWQ2;A0A087WVM7	Q92979;V9GYP5;A0A087WWQ2;A0A087WVM7	Ribosomal RNA small subunit methyltransferase NEP1	EMG1	Color [DarkGray]	2	2	2	13.1	13.1	13.1	26.72	0	10.66	1081800000	20	23.1565	25.9574	25.6016	26.1347	25.6221	25.5834	25.9118	26.7813	25.7852
0.413567	-0.119112	Q12904;Q12904-2;D6R937	Q12904;Q12904-2	Aminoacyl tRNA synthase complex-interacting multifunctional protein 1;Endothelial monocyte-activating polypeptide 2	AIMP1	Color [DarkGray]	9	9	9	37.2	37.2	37.2	34.352	0	68.968	6019400000	94	28.3125	28.3479	28.6447	28.2294	28.281	28.4373	28.4424	27.9984	28.3679
0.413566	-1.15822	O75448;B4DDR8;F5H5K2;F5GY88;A0A0B4J1W0;O75448-2	O75448;B4DDR8;F5H5K2;F5GY88;A0A0B4J1W0;O75448-2	Mediator of RNA polymerase II transcription subunit 24	MED24	Color [DarkGray]	1	1	1	2.2	2.2	2.2	110.3	0.00057274	3.6242	261660000	2	24.3951	22.1362	24.2662	24.1734	22.2029	20.9465	22.5484	20.329	24.0596
0.41311	-0.128524	Q13427;E9PG73;C9JM79;Q13427-2;C9JN15	Q13427;E9PG73;C9JM79	Peptidyl-prolyl cis-trans isomerase G	PPIG	Color [DarkGray]	27	27	27	25.3	25.3	25.3	88.616	0	323.31	107890000000	347	32.3229	32.4055	32.5286	32.2458	32.5136	32.1121	32.5467	32.057	32.3523
0.412056	0.167575	Q86UE4;E5RJU9;H0YB56	Q86UE4;E5RJU9	Protein LYRIC	MTDH	Color [DarkGray]	5	5	5	9.1	9.1	9.1	63.836	0	17.931	2302700000	45	26.6057	26.9653	27.0308	26.9809	27.2491	26.8745	27.0515	27.1291	27.0746
0.4116	-0.202467	O43684;J3QT28;O43684-2;J3QSX4	O43684;J3QT28;O43684-2	Mitotic checkpoint protein BUB3	BUB3	Color [DarkGray]	9	9	9	26.8	26.8	26.8	37.154	0	88.103	7528800000	143	28.0987	28.6557	27.9979	28.12	28.054	27.9709	28.4788	28.8119	28.26
0.411486	0.515464	P07737;K7EJ44;I3L3D5;CON__P02584	P07737;K7EJ44	Profilin-1	PFN1	Color [DarkGray]	9	9	9	54.3	54.3	54.3	15.054	0	48.835	6230900000	48	28.6606	26.9467	27.6211	27.8945	28.5137	28.3666	27.7653	27.6523	29.8771
0.411042	0.568577	Q9NX63;C9JRZ6;F8WAR4	Q9NX63;C9JRZ6;F8WAR4	MICOS complex subunit MIC19	CHCHD3	Color [DarkGray]	2	2	2	7.5	7.5	7.5	26.152	0.0010395	2.6098	252480000	4	22.5715	22.9635	23.3688	22.8328	24.5996	23.1771	23.1926	23.211	23.3677
0.410991	0.723588	P51149;C9J592;C9IZZ0;C9J8S3	P51149;C9J592;C9IZZ0;C9J8S3	Ras-related protein Rab-7a	RAB7A	Color [DarkGray]	2	2	2	12.6	12.6	12.6	23.489	0	3.9237	126440000	3	21.4238	21.69	21.4039	21.3946	23.7101	21.5836	23.7416	22.484	20.9975
0.410883	-0.0891431	A0A087WZW8;A0A087X1V9;P01834;A0A075B6H6;A0A087WUS2;A0A0A0MRZ8;P04433	A0A087WZW8;A0A087X1V9;P01834	Ig kappa chain C region	IGKV3-11;IGKC	Color [DarkGray]	8	8	2	38.6	38.6	12.9	25.6	0	323.31	83603000000	206	32.0694	32.1273	32.2749	32.0779	32.1823	31.9441	32.1892	31.7812	32.1163
0.40986	0.162498	P55145;A8K878	P55145;A8K878	Mesencephalic astrocyte-derived neurotrophic factor	MANF	Color [DarkGray]	2	2	2	15.4	15.4	15.4	20.7	0	9.6764	724400000	18	25.2105	25.3726	25.3631	25.5545	25.7086	25.1705	24.993	24.7346	25.4349
0.409826	-0.923778	Q9BTX1;Q9BTX1-6;Q9BTX1-5;Q9BTX1-2;Q9BTX1-4;Q9BTX1-3	Q9BTX1;Q9BTX1-6;Q9BTX1-5;Q9BTX1-2;Q9BTX1-4;Q9BTX1-3	Nucleoporin NDC1	NDC1	Color [DarkGray]	2	2	2	5	5	5	76.304	0	13.027	1127200000	16	23.439	22.3963	24.1641	21.2927	23.9798	21.9556	21.4754	22.2618	21.5526
0.409401	-0.213924	O75396	O75396	Vesicle-trafficking protein SEC22b	SEC22B	Color [DarkGray]	1	1	1	4.2	4.2	4.2	24.593	0.0052182	1.8876	363990000	4	23.8376	24.5448	24.3699	23.9123	24.1187	24.0795	24.1196	23.5907	24.1801
0.408226	1.2392	Q99081;Q99081-3;B4DZP2;H0YNP8;F5GY10;B4DGI9;Q99081-4;Q99081-2;P15884;P15884-2;A0A0D9SGH7;H3BPJ7;H3BTP3;E9PH57;P15884-16;P15884-8;P15884-6;P15884-9;P15884-15;P15884-7;P15884-11;P15884-5;P15884-4;P15884-10;P15884-14;P15884-13;P15884-12;P15884-3	Q99081;Q99081-3;B4DZP2;H0YNP8;F5GY10;B4DGI9;Q99081-4;Q99081-2;P15884;P15884-2;A0A0D9SGH7;H3BPJ7;H3BTP3;E9PH57;P15884-16;P15884-8;P15884-6;P15884-9;P15884-15;P15884-7;P15884-11;P15884-5;P15884-4;P15884-10;P15884-14;P15884-13;P15884-12;P15884-3	Transcription factor 12;Transcription factor 4	TCF12;TCF4	Color [DarkGray]	2	2	2	9.5	9.5	9.5	72.964	0	56.403	644520000	11	21.3746	25.1712	25.2895	25.045	25.1712	25.3367	21.7494	26.2004	25.7685
0.408027	-0.0604534	Q9P035;H3BS72;Q9P035-2;H3BPZ1	Q9P035;H3BS72;Q9P035-2	Very-long-chain (3R)-3-hydroxyacyl-CoA dehydratase 3	HACD3	Color [DarkGray]	3	3	3	10.8	10.8	10.8	43.159	0	10.98	1588800000	22	26.2677	26.3685	26.3279	26.2045	26.3722	26.206	26.3093	26.2671	26.0066
0.407634	0.724438	Q9BUN8;E5RGY0;B4E1G1;Q9BUN8-2	Q9BUN8;E5RGY0;B4E1G1;Q9BUN8-2	Derlin-1	DERL1	Color [DarkGray]	1	1	1	3.2	3.2	3.2	28.8	0.0051426	1.7895	355790000	10	24.3675	22.1646	24.4172	24.5469	24.4584	24.1174	24.4189	20.6073	25.0468
0.407234	0.0841179	Q14657	Q14657	EKC/KEOPS complex subunit LAGE3	LAGE3	Color [DarkGray]	1	1	1	16.1	16.1	16.1	14.804	0.0010015	2.3343	253720000	1	23.8423	23.791	23.8036	23.7935	24.0678	23.8279	23.951	23.9711	24.9193
0.406343	0.508896	P52566;F5H3P3;H0YGX7;F5H6Q0;F5H2R5	P52566;F5H3P3;H0YGX7;F5H6Q0;F5H2R5	Rho GDP-dissociation inhibitor 2	ARHGDIB	Color [DarkGray]	18	18	18	75.6	75.6	75.6	22.988	0	218.09	21035000000	192	30.2712	28.8394	29.6143	30.0984	30.6534	29.4997	29.6456	30.4986	30.8072
0.405653	0.0986818	P50402;Q5HY57	P50402;Q5HY57	Emerin	EMD	Color [DarkGray]	7	7	7	30.3	30.3	30.3	28.994	0	82.18	5314000000	94	28.2909	28.485	28.5177	28.6139	28.3801	28.5955	28.659	28.3019	28.1538
0.405464	0.677418	Q9UKT7;C9J0Y7	Q9UKT7;C9J0Y7	F-box/LRR-repeat protein 3	FBXL3	Color [DarkGray]	1	1	1	4.2	4.2	4.2	48.707	0.00098571	2.2177	147100000	1	20.5197	22.7018	22.2618	22.2377	22.9861	22.2918	22.9089	21.0778	22.1128
0.404418	0.217183	O96008;K7EJ57;O96008-2	O96008;K7EJ57;O96008-2	Mitochondrial import receptor subunit TOM40 homolog	TOMM40	Color [DarkGray]	1	1	1	8.9	8.9	8.9	37.893	0	24.364	346540000	5	24.1427	24.1764	24.1029	24.1483	24.1145	24.8107	23.8518	23.4145	25.701
0.403468	-0.753204	O75995	O75995	SAM and SH3 domain-containing protein 3	SASH3	Color [DarkGray]	1	1	1	4.2	4.2	4.2	41.595	0	4.5116	130510000	1	23.3865	23.5487	22.5872	23.3574	22.9297	20.9757	22.1896	21.3062	23.4302
0.403437	-0.552014	Q8N9R8-2;Q8N9R8;Q3SXZ0;H7C4U2	Q8N9R8-2;Q8N9R8;Q3SXZ0	Protein SCAI	SCAI;C9orf126	Color [DarkGray]	9	9	9	16.4	16.4	16.4	72.933	0	37.079	2723700000	53	22.5603	23.6	23.3717	23.5485	22.4296	21.8978	24.2363	24.1736	24.1969
0.40328	0.167879	O14579;A0A087X0I4;M0QXB4;O14579-2;O14579-3;M0R061	O14579;A0A087X0I4;M0QXB4;O14579-2;O14579-3	Coatomer subunit epsilon	COPE	Color [DarkGray]	3	3	3	28.9	28.9	28.9	34.482	0	79.148	1014400000	15	26.0958	25.5669	25.6402	26.0478	25.8373	25.9214	25.4896	26.2928	25.824
0.402811	-0.248161	P08123;A0A087WTA8	P08123;A0A087WTA8	Collagen alpha-2(I) chain	COL1A2	Color [DarkGray]	7	7	7	4.5	4.5	4.5	129.31	0	12.342	4530000000	29	22.9674	23.7995	23.1478	22.9416	23.1675	23.0611	23.2191	22.9121	23.5747
0.402604	0.314281	O60231;A2AB15;Q5SQH5	O60231	Putative pre-mRNA-splicing factor ATP-dependent RNA helicase DHX16	DHX16	Color [DarkGray]	8	8	8	10.3	10.3	10.3	119.26	0	58.76	1962200000	31	26.0261	26.904	26.3897	27.1386	26.7125	26.4115	26.7819	27.2096	26.8502
0.402086	-1.10124	Q5T280;A0A087WYA7	Q5T280;A0A087WYA7	Putative methyltransferase C9orf114	C9orf114	Color [DarkGray]	1	1	1	3.7	3.7	3.7	42.008	0	4.7267	541990000	10	24.5726	25.1343	24.955	24.5204	25.303	21.5347	25.035	25.0179	24.9895
0.401641	0.118241	Q8IWZ3;Q8IWZ3-6;E9PDP5;Q8IWZ3-4;D6RHC4;H7C2F5;H3BLS9;Q8IWZ3-5;Q8IWZ3-3;Q8IWZ3-2	Q8IWZ3;Q8IWZ3-6;E9PDP5;Q8IWZ3-4;D6RHC4;H7C2F5;H3BLS9;Q8IWZ3-5;Q8IWZ3-3;Q8IWZ3-2	Ankyrin repeat and KH domain-containing protein 1	ANKHD1	Color [DarkGray]	2	2	2	1.4	1.4	1.4	269.45	0.00057143	3.6155	437610000	2	24.5216	24.5453	24.5158	24.6205	24.4442	24.8727	25.4675	24.4964	24.4473
0.401602	0.110053	Q92734;Q92734-2;Q05BK6;Q92734-4;Q92734-3;C9JJP5;C9JUE0;C9JTY3	Q92734;Q92734-2;Q05BK6;Q92734-4;Q92734-3;C9JJP5;C9JUE0;C9JTY3	Protein TFG	TFG	Color [DarkGray]	12	12	12	37.5	37.5	37.5	43.447	0	125.15	9096900000	121	28.8731	28.7511	28.9087	28.9293	29.1488	28.785	28.6119	28.6636	27.5958
0.40152	-0.0951799	Q96MG7	Q96MG7	Melanoma-associated antigen G1	NDNL2	Color [DarkGray]	1	1	1	4.6	4.6	4.6	34.308	0.0009985	2.3065	109510000	1	22.2196	22.4076	22.3542	22.2217	22.093	22.3812	22.5106	22.4938	22.2623
0.401358	-0.760455	Q6P1K8;Q13888;D6RID8;D6RJD3;D6RGC9;R4GMS9;D6RIT7;D6RAW1	Q6P1K8;Q13888;D6RID8;D6RJD3;D6RGC9;R4GMS9;D6RIT7	General transcription factor IIH subunit 2-like protein;General transcription factor IIH subunit 2	GTF2H2C;GTF2H2	Color [DarkGray]	8	8	8	26.3	26.3	26.3	44.452	0	29.431	3667300000	48	23.604	23.9318	23.3581	21.3639	24.0051	23.2436	22.2703	22.4789	21.2691
0.401156	-0.675496	O60573;B9A044;B8ZZ50;O60573-2;C9JEL3;B4E1E4;B9A023;B8ZZL3	O60573;B9A044;B8ZZ50;O60573-2;C9JEL3	Eukaryotic translation initiation factor 4E type 2	EIF4E2	Color [DarkGray]	3	3	3	18	18	18	28.362	0	16.012	582280000	14	24.8496	25.8985	25.3829	25.408	23.4126	25.2839	24.5198	25.5768	24.4548
0.400076	-0.182697	P26358;P26358-3;K7EJL0;K7ENQ6;K7ENW7;K7ERQ1	P26358;P26358-3	DNA (cytosine-5)-methyltransferase 1	DNMT1	Color [DarkGray]	23	23	1	15.8	15.8	0.9	183.16	0	115.06	8875000000	146	28.6473	29.2802	29.053	28.9215	28.7474	28.7635	29.0957	29.5937	28.9007
0.399599	-0.151456	Q9Y295;F8WEE0	Q9Y295	Developmentally-regulated GTP-binding protein 1	DRG1	Color [DarkGray]	5	5	5	15	15	15	40.542	0	20.711	2219700000	43	26.7681	26.9978	26.5423	26.7675	26.6355	26.4508	26.6295	27.3143	26.5266
0.399091	0.149695	Q9P2I0;H0YJF4	Q9P2I0;H0YJF4	Cleavage and polyadenylation specificity factor subunit 2	CPSF2	Color [DarkGray]	1	1	1	2.2	2.2	2.2	88.486	0.0010488	2.6957	170480000	1	23.2132	23.703	23.6406	23.6604	23.6064	23.7392	23.4171	23.5913	23.627
0.398919	-0.137202	P39019;A0A075B6E2;M0R2L9;M0QXK4;M0QYF7;M0R140	P39019;A0A075B6E2	40S ribosomal protein S19	RPS19	Color [DarkGray]	14	14	14	62.1	62.1	62.1	16.06	0	58.927	121510000000	306	32.5119	32.8262	32.8344	32.4975	32.7856	32.4778	32.8011	32.5315	32.6178
0.397928	0.454907	P46976;P46976-3;P46976-2;C9J8R8;C9J7C7;G5E9W8;C9JQ42	P46976;P46976-3;P46976-2;C9J8R8;C9J7C7;G5E9W8;C9JQ42	Glycogenin-1	GYG1	Color [DarkGray]	1	1	1	2.9	2.9	2.9	39.383	0.007326	1.6291	154160000	2	23.5724	23.6682	22.2518	23.4051	23.5253	23.9267	23.5813	24.6039	23.8801
0.397483	-0.304527	P62861;E9PR30	P62861;E9PR30	40S ribosomal protein S30	FAU	Color [DarkGray]	2	2	2	18.6	18.6	18.6	6.6478	0	4.2877	3926200000	27	27.8881	28.3023	28.4956	28.2042	28.1837	27.3845	28.2621	27.6455	28.0991
0.396678	-0.895274	Q9HCM4;Q9HCM4-4;Q9HCM4-3	Q9HCM4;Q9HCM4-4;Q9HCM4-3	Band 4.1-like protein 5	EPB41L5	Color [DarkGray]	9	1	1	22.4	2.7	2.7	81.855	0	14.726	370300000	4	24.4968	24.6724	24.3727	24.5388	24.5984	21.7189	21.1079	23.9889	22.9242
0.395623	-0.556411	O00257;O00257-3	O00257;O00257-3	E3 SUMO-protein ligase CBX4	CBX4	Color [DarkGray]	1	1	1	2	2	2	61.367	0.0094637	1.5389	127580000	5	22.4268	23.1453	23.3814	21.4083	22.758	23.1179	23.2574	22.8394	22.7047
0.395368	0.0895742	P01859;A0A0G2JN06	P01859;A0A0G2JN06	Ig gamma-2 chain C region	IGHG2	Color [DarkGray]	5	3	2	14.7	12.6	7.7	35.9	0	58.146	5195100000	45	27.8474	27.9116	27.9382	28.1626	27.8505	27.9529	28.1048	28.0029	27.8323
0.394492	0.221595	Q9NQT5;Q9NQT5-2	Q9NQT5;Q9NQT5-2	Exosome complex component RRP40	EXOSC3	Color [DarkGray]	2	2	2	11.3	11.3	11.3	29.572	0	4.7517	371000000	7	24.0229	24.3944	24.5629	24.5679	24.2348	24.8423	24.4333	24.3867	23.9513
0.394153	0.31756	Q9C005	Q9C005	Protein dpy-30 homolog	DPY30	Color [DarkGray]	4	4	4	58.6	58.6	58.6	11.25	0	39.435	2250200000	47	26.7457	26.9384	26.942	27.5908	27.4588	26.5293	27.1027	26.9675	26.641
0.393348	-0.329367	O95239;O95239-2;Q2VIQ3;Q9Y496;Q6ZMV9;Q5JRK0;H0Y718;J3KPF9;A0A087X011;E9PES4;Q6ZMV9-3	O95239;O95239-2	Chromosome-associated kinesin KIF4A	KIF4A	Color [DarkGray]	9	9	9	8.5	8.5	8.5	139.88	0	22.999	1106300000	14	25.6421	26.7412	25.7466	25.7974	25.7129	25.6315	25.8657	26.9575	25.557
0.393292	-0.296119	Q92615;A0A087X183;H0Y4V9	Q92615	La-related protein 4B	LARP4B	Color [DarkGray]	3	3	3	4.2	4.2	4.2	80.551	0.00056022	3.3778	344280000	4	24.8556	24.1227	24.7718	24.2615	24.6766	23.9237	24.1381	24.0605	24.5196
0.393002	-0.337787	Q9Y448;H0YKF8;H0YLA7;H0YM11;V9GY01;Q9Y448-3;Q9Y448-2	Q9Y448;H0YKF8;H0YLA7;H0YM11;V9GY01;Q9Y448-3;Q9Y448-2	Small kinetochore-associated protein	KNSTRN	Color [DarkGray]	1	1	1	4.1	4.1	4.1	35.438	0.00055279	3.1972	328740000	10	22.92	24.0383	23.7463	22.9539	23.4026	23.3347	22.9857	23.1686	22.822
0.392458	0.189388	Q07021;I3L3Q7;I3L3B0	Q07021;I3L3Q7;I3L3B0	Complement component 1 Q subcomponent-binding protein, mitochondrial	C1QBP	Color [DarkGray]	5	5	5	34.8	34.8	34.8	31.362	0	116.97	3128800000	43	27.6292	26.9271	27.2721	27.4329	27.5019	27.4617	26.8406	27.3625	27.1763
0.392043	-0.374173	Q15052;Q15052-2	Q15052;Q15052-2	Rho guanine nucleotide exchange factor 6	ARHGEF6	Color [DarkGray]	1	1	1	1.8	1.8	1.8	87.498	0	4.1421	214400000	1	23.2687	23.4429	23.3688	22.1937	23.2912	23.473	23.3758	23.145	22.9318
0.391868	0.756611	Q9BWG6;Q9BWG6-3;Q9BWG6-2	Q9BWG6;Q9BWG6-3;Q9BWG6-2	Sodium channel modifier 1	SCNM1	Color [DarkGray]	1	1	1	3.9	3.9	3.9	25.949	0.0090498	1.5683	176150000	3	23.4628	23.712	21.1629	23.682	23.4425	23.4829	21.9821	24.0176	23.5395
0.391611	0.075175	P78371;F8VQ14;F5GWF6;P78371-2	P78371;F8VQ14;F5GWF6;P78371-2	T-complex protein 1 subunit beta	CCT2	Color [DarkGray]	17	17	17	38.7	38.7	38.7	57.488	0	105.15	13066000000	182	29.5254	29.4434	29.5491	29.4338	29.6729	29.6367	29.6608	29.5475	30.0026
0.390424	-0.0769596	O94906;O94906-2	O94906;O94906-2	Pre-mRNA-processing factor 6	PRPF6	Color [DarkGray]	6	6	6	7.3	7.3	7.3	106.92	0	12.393	1797900000	37	26.5515	26.7375	26.6697	26.482	26.6954	26.5504	26.8666	26.746	26.5585
0.38983	0.114724	Q9UKV3;G3V3B0;S4R3H4;E7EQT4;Q9UKV3-3;Q9UKV3-2;Q9UKV3-5;G3V3T3	Q9UKV3;G3V3B0;S4R3H4;E7EQT4;Q9UKV3-3;Q9UKV3-2;Q9UKV3-5	Apoptotic chromatin condensation inducer in the nucleus	ACIN1	Color [DarkGray]	5	5	5	6.1	6.1	6.1	151.86	0	20.728	974240000	27	25.7918	25.6121	25.941	26.0558	25.8149	25.8184	26.0163	26.0333	25.9915
0.389675	1.33696	O43447;H0YEL5;C9JQD4;O43447-2	O43447;H0YEL5;C9JQD4;O43447-2	Peptidyl-prolyl cis-trans isomerase H;Peptidyl-prolyl cis-trans isomerase	PPIH	Color [DarkGray]	2	2	2	13	13	13	19.208	0	7.0561	827510000	32	21.1957	25.654	25.4006	25.3464	25.5161	25.3987	25.3137	25.5545	25.9715
0.389045	-0.110804	Q9BRX9;F8VSE4;H0YIE8;G3V221;H7C0S9	Q9BRX9	WD repeat domain-containing protein 83	WDR83	Color [DarkGray]	7	7	7	21	21	21	34.342	0	91.69	51172000000	150	31.2073	31.4685	31.4425	31.1807	31.4352	31.17	31.6872	31.1562	31.2133
0.388123	0.695207	P62942;Q1JUQ3;Q1JUQ5;A0A087WTS4;Q5W0X3;A0A087WV48;A0A087WZM5	P62942;Q1JUQ3;Q1JUQ5;A0A087WTS4;Q5W0X3;A0A087WV48;A0A087WZM5	Peptidyl-prolyl cis-trans isomerase FKBP1A;Peptidyl-prolyl cis-trans isomerase	FKBP1A;FKBP12-Exin;FKBP12-Exip2	Color [DarkGray]	2	2	2	25	25	25	11.951	0	5.7411	238230000	7	24.142	21.6571	23.0186	23.3669	24.0954	23.441	23.8295	23.5525	24.5914
0.386719	0.166959	Q9P265	Q9P265	Disco-interacting protein 2 homolog B	DIP2B	Color [DarkGray]	1	1	1	1.3	1.3	1.3	171.49	0	7.1596	198230000	1	23.218	23.7013	23.2341	23.6271	23.6534	23.3739	23.5808	24.668	23.5104
0.386657	0.103566	Q86W42;Q86W42-3;Q86W42-2	Q86W42;Q86W42-3;Q86W42-2	THO complex subunit 6 homolog	THOC6	Color [DarkGray]	1	1	1	3.2	3.2	3.2	37.535	0.0052356	1.9192	192530000	2	23.1622	23.3473	23.479	23.3031	23.4846	23.5116	23.3202	23.3643	23.3357
0.386535	-0.317976	Q9BVP2;Q9BVP2-2;C9JYH9;C9JZT7;B4DMU5	Q9BVP2;Q9BVP2-2;C9JYH9;C9JZT7;B4DMU5	Guanine nucleotide-binding protein-like 3	GNL3	Color [DarkGray]	2	2	2	6.4	6.4	6.4	61.992	0.0010466	2.6766	112770000	2	23.5438	23.2782	23.2613	23.5538	22.4145	23.1611	21.6756	21.3454	20.6218
0.386533	0.240485	P67775;P62714;P67775-2;H0YBN9;E7ESG8	P67775;P62714;P67775-2;H0YBN9;E7ESG8	Serine/threonine-protein phosphatase 2A catalytic subunit alpha isoform;Serine/threonine-protein phosphatase 2A catalytic subunit beta isoform;Serine/threonine-protein phosphatase	PPP2CA;PPP2CB	Color [DarkGray]	2	2	2	5.2	5.2	5.2	35.594	0.0005571	3.325	618390000	20	25.1934	24.4301	24.4847	24.8008	25.1116	24.9172	24.0966	24.8307	25.7482
0.385827	0.284145	P46019;P46020;A6NIT2;A6NMN0;P46020-3;P46020-2	P46019	Phosphorylase b kinase regulatory subunit alpha, liver isoform	PHKA2	Color [DarkGray]	14	14	14	14.3	14.3	14.3	138.41	0	82.293	3117900000	59	22.1352	22.6274	22.2246	22.3283	22.3572	23.1541	23.7025	21.4504	24.7126
0.385758	-0.248628	Q9NTJ5-2;Q9NTJ5;F8WDN7;E9PGZ4;C9J3E3	Q9NTJ5-2;Q9NTJ5;F8WDN7;E9PGZ4	Phosphatidylinositide phosphatase SAC1	SACM1L	Color [DarkGray]	3	3	3	7.8	7.8	7.8	60.852	0	3.9383	490930000	3	24.603	25.5245	25.0806	24.9261	24.7815	24.7546	24.8599	24.3677	24.7103
0.385756	-0.105158	P21127;Q9UQ88;P21127-9;Q5QPR4;J3QR29;A0A0D9SEI3;Q5QPR3;J3QKR5;B7ZVY7;A0A0D9SER5;A0A0D9SEN2;J3QR44;P21127-6;Q9UQ88-4;P21127-8;Q9UQ88-3;Q9UQ88-2;P21127-3;P21127-2;P21127-10;P21127-12;Q9UQ88-5;Q9UQ88-10;P21127-4;P21127-5;Q9UQ88-9;Q9UQ88-8;J3KS35;E7ESP2	P21127;Q9UQ88;P21127-9;Q5QPR4;J3QR29;A0A0D9SEI3;Q5QPR3;J3QKR5;B7ZVY7;A0A0D9SER5;A0A0D9SEN2;J3QR44;P21127-6;Q9UQ88-4;P21127-8;Q9UQ88-3;Q9UQ88-2;P21127-3;P21127-2;P21127-10;P21127-12;Q9UQ88-5;Q9UQ88-10;P21127-4;P21127-5;Q9UQ88-9	Cyclin-dependent kinase 11B;Cyclin-dependent kinase 11A	CDK11B;CDK11A;CDC2L1	Color [DarkGray]	9	9	9	11.1	11.1	11.1	92.706	0	14.927	2244300000	67	26.7827	26.9435	26.8403	26.5633	26.9254	26.7623	27.1016	26.798	27.1846
0.385337	0.0576547	P61254;J3QRI7;J3QQQ9;J3QQV1;J3QRC4;J3KTJ8;J3KSS0;J3KS10	P61254;J3QRI7;J3QQQ9;J3QQV1;J3QRC4;J3KTJ8	60S ribosomal protein L26	RPL26	Color [DarkGray]	10	10	2	46.9	46.9	11.7	17.258	0	96.806	43823000000	182	31.2418	31.4015	31.3202	31.2931	31.4245	31.419	31.241	31.3202	31.0525
0.384997	-0.768415	Q96G03;E9PD70;E7ENQ8;Q96G03-2	Q96G03;E9PD70;E7ENQ8;Q96G03-2	Phosphoglucomutase-2	PGM2	Color [DarkGray]	2	2	2	3.9	3.9	3.9	68.283	0.0010204	2.4678	186480000	3	22.3862	22.4428	22.3307	21.7958	20.0835	22.9751	22.2996	22.2462	25.1277
0.384315	-0.998809	Q99575	Q99575	Ribonucleases P/MRP protein subunit POP1	POP1	Color [DarkGray]	2	2	2	3.4	3.4	3.4	114.71	0.00055371	3.2277	319870000	3	23.9815	24.6488	24.6157	21.2729	24.5038	24.4728	23.8596	24.3303	24.1869
0.383863	-0.0791492	P26373;P26373-2;J3KS98;J3QSB4;H3BUK8;H3BTH3	P26373;P26373-2	60S ribosomal protein L13	RPL13	Color [DarkGray]	15	15	15	50.2	50.2	50.2	24.261	0	95.31	40222000000	242	31.1123	31.3618	31.3297	31.1539	31.2632	31.1493	31.0767	30.9461	30.7736
0.383032	-0.735869	O43808;B0QYW5;F6RTR7;F8WE74	O43808;B0QYW5;F6RTR7;F8WE74	Peroxisomal membrane protein PMP34	SLC25A17	Color [DarkGray]	2	2	2	6.8	6.8	6.8	34.566	0	6.3774	254010000	8	24.3966	24.2096	24.0396	24.1316	21.8853	24.4213	24.4033	25.3938	21.9274
0.382724	-0.751497	Q9BSM1;A0A087WUL5;Q9BSM1-3	Q9BSM1;A0A087WUL5;Q9BSM1-3	Polycomb group RING finger protein 1	PCGF1	Color [DarkGray]	2	2	2	8.9	8.9	8.9	30.346	0	4.4289	321840000	12	23.1576	21.2353	23.3261	21.9727	20.9217	22.5701	21.0701	21.5662	21.1529
0.382416	-1.01181	Q6PI48	Q6PI48	Aspartate--tRNA ligase, mitochondrial	DARS2	Color [DarkGray]	2	2	2	6.8	6.8	6.8	73.562	0	6.4909	257170000	2	23.9125	24.255	21.9883	21.0836	24.0045	22.0323	24.2886	24.7463	24.1096
0.382087	-0.177216	P09211;A8MX94;A0A087X243;A0A087X2E9	P09211;A8MX94	Glutathione S-transferase P	GSTP1	Color [DarkGray]	4	4	4	31	31	31	23.356	0	54.428	2208200000	29	27.2454	27.0391	26.6939	26.8797	26.6009	26.9662	26.6349	26.3373	28.0738
0.381784	-0.460645	Q8N357	Q8N357	Solute carrier family 35 member F6	SLC35F6	Color [DarkGray]	1	1	1	3.2	3.2	3.2	40.214	0.0010147	2.4137	156660000	8	22.9522	22.371	23.1744	22.8715	21.4798	22.7644	22.4366	22.0447	21.9599
0.381408	-0.155657	Q9ULX3;H3BUR4	Q9ULX3;H3BUR4	RNA-binding protein NOB1	NOB1	Color [DarkGray]	5	5	5	18.7	18.7	18.7	46.674	0	13.686	1229600000	26	25.9762	26.2043	26.1312	25.8079	25.7736	26.2633	26.4645	26.6906	26.1952
0.380489	0.874334	Q5VU43-2;Q5VU43;E9PQG4;A0A0A0MRL8;A0A0A0MRL9;E9PL24;A0A0C4DFQ0;A0A087WVF8;A0A0A0MRM0;A0A0A0MRM1;A0A087WX83;A0A075B749;Q5VU43-6;Q5VU43-7;Q5VU43-3;Q5VU43-4	Q5VU43-2;Q5VU43;E9PQG4;A0A0A0MRL8;A0A0A0MRL9;E9PL24;A0A0C4DFQ0;A0A087WVF8;A0A0A0MRM0;A0A0A0MRM1;A0A087WX83;A0A075B749;Q5VU43-6;Q5VU43-7;Q5VU43-3;Q5VU43-4	Myomegalin	PDE4DIP	Color [DarkGray]	2	2	2	3.5	3.5	3.5	128.46	0	14.843	298730000	3	22.1226	24.895	25.0227	24.9271	24.5359	25.2002	25.1039	25.8005	24.7116
0.380062	-0.343632	Q92619;K7ES98;K7EM85;Q92619-2;K7ES92;F5H1R4;K7EQA4	Q92619;K7ES98;K7EM85;Q92619-2;K7ES92;F5H1R4	Minor histocompatibility protein HA-1;Minor histocompatibility antigen HA-1	HMHA1	Color [DarkGray]	5	5	5	7.8	7.8	7.8	124.61	0	74.368	856980000	21	25.1633	26.0643	25.9442	24.9972	25.2829	25.8607	26.2617	25.4889	25.8486
0.380052	-0.135042	A0A0G2JN66;A0A087WZV8;A0A087WYM9;A0A0G2JPF7;A0A087X076;P01850;A0A075B6S1;A0A0G2JM62;A0A0G2JMB4;A0A0G2JMA8;A0A087WZ08;A0A0G2JN94;A0A0G2JP24;A0A0G2JML5;A0A087WYC3;A0A0G2JMG7;A0A087WXP6;A0A0G2JNG9;A0A087X144;A0A5B9	A0A0G2JN66;A0A087WZV8;A0A087WYM9;A0A0G2JPF7;A0A087X076;P01850;A0A075B6S1;A0A0G2JM62;A0A0G2JMB4;A0A0G2JMA8;A0A087WZ08;A0A0G2JN94;A0A0G2JP24;A0A0G2JML5;A0A087WYC3;A0A0G2JMG7;A0A087WXP6;A0A0G2JNG9;A0A087X144;A0A5B9	T-cell receptor beta-1 chain C region;T-cell receptor beta-2 chain C region	TRBV28;TRBV25-1;TRBC1;TRBC2	Color [DarkGray]	4	4	4	19.4	19.4	19.4	34.921	0	12.42	1313500000	21	25.9658	26.0253	26.3125	26.0333	25.762	26.1033	26.2512	26.1587	26.0949
0.380017	0.891512	P19784;H3BV19;H3BSA1	P19784;H3BV19;H3BSA1	Casein kinase II subunit alpha	CSNK2A2	Color [DarkGray]	1	1	1	5.1	5.1	5.1	41.213	0	9.0222	382830000	8	24.3284	21.6042	24.6606	24.1874	24.2947	24.7857	24.5356	24.3222	22.6686
0.379812	-0.1607	Q86UP2;Q86UP2-2;Q86UP2-4;Q86UP2-3;G3V4Y7;B7Z6P3;G3V5P0;H0YJV5;H0YJP2;H0YJZ8;G3V5G2	Q86UP2;Q86UP2-2;Q86UP2-4;Q86UP2-3	Kinectin	KTN1	Color [DarkGray]	22	22	22	18.9	18.9	18.9	156.27	0	83.201	8707100000	159	28.6638	29.1866	29.089	28.6731	28.853	28.9312	28.9333	28.9463	28.6795
0.379728	0.945997	Q9HCJ0;Q9HCJ0-2	Q9HCJ0;Q9HCJ0-2	Trinucleotide repeat-containing gene 6C protein	TNRC6C	Color [DarkGray]	1	1	1	0.8	0.8	0.8	175.96	0	3.8271	152990000	2	20.5244	23.7289	23.544	23.3973	23.7983	23.4397	24.7105	24.0016	21.8342
0.37918	-0.0566209	P18621;A0A087WXM6;J3QQT2;J3KRX5;A0A0A6YYL6;P18621-3;J3QLC8;A0A0A0MRF8;P18621-2;J3KRB3;A0A087WWH0;J3QS96;A0A087WY81;J3KSJ0	P18621;A0A087WXM6;J3QQT2;J3KRX5;A0A0A6YYL6;P18621-3;J3QLC8;A0A0A0MRF8;P18621-2;J3KRB3;A0A087WWH0;J3QS96	60S ribosomal protein L17	RPL17;RPL17-C18orf32	Color [DarkGray]	7	7	7	33.2	33.2	33.2	21.397	0	90.429	23270000000	145	30.3829	30.4845	30.578	30.4264	30.4723	30.3768	30.5237	30.2157	30.1085
0.379099	0.0990957	P25705;P25705-2;P25705-3;K7ENJ4;K7EK77;K7ERX7;K7EJP1;K7EQH4;K7ESA0	P25705;P25705-2;P25705-3	ATP synthase subunit alpha, mitochondrial	ATP5A1	Color [DarkGray]	15	15	15	31.1	31.1	31.1	59.75	0	113.65	11284000000	178	29.0958	29.1992	29.1881	29.1919	29.1227	29.4658	28.9721	29.1051	29.6353
0.378814	0.0676772	P40429;Q8J015;M0QYS1;Q6NVV1	P40429;Q8J015;M0QYS1	60S ribosomal protein L13a	RPL13A;RPL13a	Color [DarkGray]	8	8	8	27.1	27.1	27.1	23.577	0	14.041	22356000000	116	30.2169	30.4446	30.4141	30.3814	30.4586	30.4386	30.39	30.2901	30.1618
0.378527	-0.239948	P23284	P23284	Peptidyl-prolyl cis-trans isomerase B	PPIB	Color [DarkGray]	10	10	10	41.7	41.7	41.7	23.742	0	83.201	19702000000	192	29.412	30.218	29.9432	29.7692	29.7076	29.3765	30.0532	30.5242	29.8652
0.378441	-1.26475	Q9UHX1;Q9UHX1-3;Q9UHX1-5;H0YEM1;E9PL19;H0YCP8	Q9UHX1;Q9UHX1-3;Q9UHX1-5;H0YEM1	Poly(U)-binding-splicing factor PUF60	PUF60	Color [DarkGray]	25	1	1	53.5	6.4	6.4	59.875	0	44.258	708000000	3	24.3321	25.618	26.2052	25.3829	25.4368	21.5414	26.1102	22.2023	26.3259
0.378402	0.136605	Q9BPX6;S4R3W3;E9PQV6;F6XEV2;Q9BPX6-5;Q9BPX6-4;Q9BPX6-2;Q9BPX6-3	Q9BPX6;S4R3W3;E9PQV6;F6XEV2;Q9BPX6-5;Q9BPX6-4;Q9BPX6-2;Q9BPX6-3	Calcium uptake protein 1, mitochondrial	MICU1	Color [DarkGray]	2	2	2	3.6	3.6	3.6	54.351	0.0055944	1.7711	175040000	3	23.0252	23.343	23.1372	23.1468	23.5397	23.2288	23.3744	23.26	23.5052
0.377906	0.15984	Q07666;Q07666-2;Q07666-3	Q07666;Q07666-2;Q07666-3	KH domain-containing, RNA-binding, signal transduction-associated protein 1	KHDRBS1	Color [DarkGray]	6	6	5	17.2	17.2	15.1	48.227	0	181.6	21302000000	107	30.0329	30.4928	30.2379	30.5385	30.1793	30.5252	30.6079	31.3203	30.2928
0.376629	-0.879018	Q96EV2;H0Y3K4	Q96EV2;H0Y3K4	RNA-binding protein 33	RBM33	Color [DarkGray]	2	2	2	2.6	2.6	2.6	129.98	0.0010225	2.4723	181790000	3	23.6767	24.6835	23.3849	21.2523	24.0904	23.7654	23.5505	25.1024	22.2328
0.374768	-0.111458	P18085;C9JPM4;C9JAK5;U3KQF2	P18085;C9JPM4;C9JAK5;U3KQF2	ADP-ribosylation factor 4	ARF4	Color [DarkGray]	4	2	2	31.1	13.9	13.9	20.511	0	4.7837	271360000	7	23.7587	23.5707	23.5814	23.4055	23.4283	23.7426	23.7617	23.9195	23.7923
0.374732	0.535477	P14373;P14373-2;A0A0G2JIZ4;H0Y551	P14373;P14373-2;A0A0G2JIZ4	Zinc finger protein RFP	TRIM27	Color [DarkGray]	14	14	13	24.4	24.4	22.4	58.489	0	323.31	15175000000	123	21.3845	21.6937	22.4307	23.2307	21.458	22.4267	22.4354	22.9695	23.6333
0.374481	0.213245	Q13724;C9J8D4;Q13724-2	Q13724;C9J8D4;Q13724-2	Mannosyl-oligosaccharide glucosidase	MOGS	Color [DarkGray]	4	4	4	6.7	6.7	6.7	91.916	0	12.532	917050000	10	25.8062	25.6444	25.0738	25.8726	25.5697	25.7219	25.5166	26.2006	25.1769
0.373574	0.14709	P49755;G3V2K7	P49755;G3V2K7	Transmembrane emp24 domain-containing protein 10	TMED10	Color [DarkGray]	2	2	2	9.6	9.6	9.6	24.976	0	4.2309	872680000	22	25.6431	25.4877	25.2267	25.3768	25.724	25.698	25.5834	26.0078	26.0326
0.373276	0.522607	P0CG12	P0CG12	Chromosome transmission fidelity protein 8 homolog isoform 2	CHTF8	Color [DarkGray]	1	1	1	2.1	2.1	2.1	51.391	0.0064368	1.6651	116630000	2	21.8924	23.7734	23.4599	23.6974	23.5589	23.4372	23.6378	24.4645	23.4035
0.37301	0.280033	Q13428;Q13428-2;Q13428-4	Q13428;Q13428-2;Q13428-4	Treacle protein	TCOF1	Color [DarkGray]	27	1	0	21.2	0.7	0	152.1	0.0098743	1.514	570240000	6	24.4588	25.0228	25.1952	25.4374	25.3493	24.7302	24.9489	24.9507	24.7071
0.372066	0.57443	Q9H6E4;B0QY51	Q9H6E4;B0QY51	Coiled-coil domain-containing protein 134	CCDC134	Color [DarkGray]	1	1	1	5.7	5.7	5.7	26.56	0.0010741	2.8891	455030000	1	25.4447	25.4203	23.495	25.3802	25.4035	25.2995	22.5368	23.163	22.2736
0.371993	-0.159995	P62314;J3QLI9;J3QLR7	P62314;J3QLI9	Small nuclear ribonucleoprotein Sm D1	SNRPD1	Color [DarkGray]	4	4	4	54.6	54.6	54.6	13.281	0	101.64	11674000000	121	29.1544	29.3	29.4634	28.924	29.448	29.0658	29.6233	28.8653	28.9831
0.371864	0.166133	Q8NBT2;Q8NBT2-2;K7ERQ7;A0A0A0MSN0;K7EJH0;K7EMX1;K7EJV2;K7ESQ2	Q8NBT2;Q8NBT2-2;K7ERQ7;A0A0A0MSN0;K7EJH0;K7EMX1;K7EJV2;K7ESQ2	Kinetochore protein Spc24	SPC24	Color [DarkGray]	2	2	2	14.2	14.2	14.2	22.478	0	14.928	1875000000	31	26.6287	26.5431	26.5759	26.4819	27.1052	26.659	26.543	26.523	26.4178
0.371046	0.972795	Q9HB58;Q9HB58-4;G5E9C0;Q9HB58-2;Q9HB58-5;Q9HB58-3;Q9HB58-7;Q9HB58-6	Q9HB58;Q9HB58-4;G5E9C0;Q9HB58-2;Q9HB58-5;Q9HB58-3;Q9HB58-7;Q9HB58-6	Sp110 nuclear body protein	SP110	Color [DarkGray]	1	1	1	2.2	2.2	2.2	78.395	0.0010357	2.5896	215120000	9	20.4861	23.7879	23.7626	23.6175	23.5827	23.7548	23.6644	23.5925	23.3005
0.370816	0.79818	O00570	O00570	Transcription factor SOX-1	SOX1	Color [DarkGray]	1	1	1	3.3	3.3	3.3	39.022	0.0019417	2.0944	295390000	10	24.8051	24.0238	21.8367	24.337	24.6227	24.1004	24.3744	23.7381	21.9147
0.370638	0.0848916	P62913;Q5VVC8;P62913-2;Q5VVC9	P62913;Q5VVC8;P62913-2;Q5VVC9	60S ribosomal protein L11	RPL11	Color [DarkGray]	10	10	10	48.3	48.3	48.3	20.252	0	175.12	12930000000	108	29.4478	29.61	29.7134	29.7803	29.5856	29.66	29.58	29.3764	29.1927
0.368454	-0.210403	Q9UNX4	Q9UNX4	WD repeat-containing protein 3	WDR3	Color [DarkGray]	1	1	1	1.4	1.4	1.4	106.1	0.00054615	3.0826	601040000	20	24.5647	25.0316	25.0792	24.4842	25.0272	24.5328	24.8536	24.4414	24.338
0.368406	-0.243181	O43776;K7EIU7;K7EQ35;O43776-2;K7EJ19;K7EPK2;K7EMQ6;REV__H7BZ55	O43776;K7EIU7;K7EQ35;O43776-2	Asparagine--tRNA ligase, cytoplasmic	NARS	Color [DarkGray]	11	11	11	22.6	22.6	22.6	62.942	0	57.648	4562400000	64	27.7364	28.5323	27.8123	28.0019	27.6828	27.6667	27.84	29.0804	27.8464
0.367944	0.259865	Q9Y266;A0A0A0MSS4;A0A0A0MSU9	Q9Y266	Nuclear migration protein nudC	NUDC	Color [DarkGray]	9	9	9	30.5	30.5	30.5	38.242	0	27.673	6260000000	48	28.4014	27.6324	27.8129	27.8493	28.4439	28.3331	28.028	28.175	29.5018
0.367885	0.0993474	Q9BZE4;Q9BZE4-2;Q9BZE4-3;Q5T3R7	Q9BZE4;Q9BZE4-2;Q9BZE4-3;Q5T3R7	Nucleolar GTP-binding protein 1	GTPBP4	Color [DarkGray]	4	4	4	6	6	6	73.964	0	6.8472	766200000	20	25.547	25.1624	25.3753	25.476	25.4845	25.4223	24.9564	25.8171	25.0382
0.367673	0.517841	Q9UK45;K7ENY5;K7EML7	Q9UK45;K7ENY5;K7EML7	U6 snRNA-associated Sm-like protein LSm7	LSM7	Color [DarkGray]	2	2	2	31.1	31.1	31.1	11.602	0.0064725	1.6884	289960000	6	23.4533	23.0131	23.4706	24.1632	24.607	22.7202	23.4864	23.2778	23.062
0.367025	0.636441	Q9BWD1;Q9BWD1-2	Q9BWD1;Q9BWD1-2	Acetyl-CoA acetyltransferase, cytosolic	ACAT2	Color [DarkGray]	3	3	3	7.3	7.3	7.3	41.35	0	33.844	287270000	7	24.1054	21.6501	23.295	23.5519	23.7622	23.6457	23.4623	23.2689	26.3952
0.366853	-0.387518	Q9Y6K5;F8VWK9;F8VS35	Q9Y6K5	2-5-oligoadenylate synthase 3	OAS3	Color [DarkGray]	3	3	3	3.5	3.5	3.5	121.17	0	5.3002	299940000	4	23.8033	25.2919	24.2691	24.0877	23.9881	24.126	23.9407	25.237	23.9635
0.366751	-0.259281	Q6P1Q0;H0YHF4;F8VR33;H0YIV5;F8VS60;F8W0R0;F8W1Z2;F8VP71;F8VVQ3;F8VZA2;Q6P1Q0-5;Q6P1Q0-4;Q6P1Q0-2;Q6P1Q0-7	Q6P1Q0;H0YHF4;F8VR33;H0YIV5;F8VS60;F8W0R0;F8W1Z2;F8VP71;F8VVQ3;F8VZA2;Q6P1Q0-5;Q6P1Q0-4;Q6P1Q0-2;Q6P1Q0-7	LETM1 domain-containing protein 1	LETMD1	Color [DarkGray]	1	1	1	3.1	3.1	3.1	41.79	0.001006	2.3697	230370000	12	23.1892	23.8599	23.9417	23.0574	23.5431	23.6125	23.6876	23.3892	23.534
0.366711	-0.759345	P51858;P51858-3;P51858-2	P51858;P51858-3;P51858-2	Hepatoma-derived growth factor	HDGF	Color [DarkGray]	4	3	3	20.4	17.1	17.1	26.788	0	7.7144	170690000	2	23.9652	23.7567	23.9176	23.8616	21.3997	24.1003	23.849	24.1777	24.916
0.366203	-0.21302	Q01082;A0A087WUZ3;Q01082-3;Q01082-2;F8W6C1;P11277;O15020;P11277-2;A4QPE4;P11277-3;O15020-2;E9PJZ2	Q01082;A0A087WUZ3;Q01082-3;Q01082-2	Spectrin beta chain, non-erythrocytic 1	SPTBN1	Color [DarkGray]	58	58	57	31.6	31.6	31.3	274.61	0	323.31	28930000000	446	31.3746	30.6212	30.8692	30.6167	30.6702	30.9391	30.1257	29.8184	30.4231
0.366133	0.562154	Q7Z5L2;A0A087X0M0;Q7Z5L2-2	Q7Z5L2;A0A087X0M0;Q7Z5L2-2	Coiled-coil domain-containing protein R3HCC1L	R3HCC1L	Color [DarkGray]	1	1	1	1.9	1.9	1.9	87.883	0.0010101	2.3881	129950000	1	21.5273	21.4681	20.5538	20.6704	22.5484	22.0169	21.0337	21.8042	22.5279
0.366115	-0.171738	Q9Y421;K7EIY1;Q9Y421-3;K7ELZ8;K7ENN5;Q9Y421-2	Q9Y421;K7EIY1;Q9Y421-3;K7ELZ8;K7ENN5;Q9Y421-2	Protein FAM32A	FAM32A	Color [DarkGray]	6	6	6	43.8	43.8	43.8	13.178	0	17.777	35095000000	98	30.4188	30.8474	30.9902	30.4567	30.7662	30.5183	31.163	30.5841	30.9935
0.364915	-0.539166	Q9Y6J0;A0A087WWW8;Q9Y6J0-2;A0A087WXL7;B5MEB3;C9JT60;C9J068	Q9Y6J0;A0A087WWW8;Q9Y6J0-2	Calcineurin-binding protein cabin-1	CABIN1	Color [DarkGray]	24	24	24	16.9	16.9	16.9	246.35	0	137.61	5787800000	124	23.3351	23.3384	21.4864	22.2017	22.2005	22.1402	22.7815	20.2927	23.0488
0.363882	-0.0636069	P07814;V9GYZ6;V9GZ76	P07814;V9GYZ6	Bifunctional glutamate/proline--tRNA ligase;Glutamate--tRNA ligase;Proline--tRNA ligase	EPRS	Color [DarkGray]	27	27	27	22.8	22.8	22.8	170.59	0	200.32	19104000000	285	30.0417	30.0578	30.1964	29.9358	30.0477	30.1215	30.0111	29.5033	29.7476
0.363377	-0.10772	Q01844;B0QYK0;Q01844-6;Q01844-3;Q01844-5;H7BY36;A0A0D9SFL3;C9JGE3;Q01844-2;Q01844-4;F8WC90	Q01844;B0QYK0;Q01844-6;Q01844-3;Q01844-5;H7BY36;A0A0D9SFL3;C9JGE3;Q01844-2	RNA-binding protein EWS	EWSR1	Color [DarkGray]	7	7	7	13.1	13.1	13.1	68.477	0	172.04	17306000000	166	29.2713	29.4251	29.5291	29.3064	29.4685	29.1274	29.804	29.7421	28.9804
0.36281	-0.0833219	P51571;A6NLM8	P51571;A6NLM8	Translocon-associated protein subunit delta	SSR4	Color [DarkGray]	4	4	4	28.9	28.9	28.9	18.998	0	12.574	3598400000	64	27.5764	27.559	27.3802	27.3639	27.3357	27.5659	27.364	27.4942	27.4188
0.36246	-0.0799739	Q14204;H0YJ21	Q14204	Cytoplasmic dynein 1 heavy chain 1	DYNC1H1	Color [DarkGray]	106	106	106	28.1	28.1	28.1	532.4	0	323.31	68277000000	1161	31.7162	32.0196	31.9515	31.8265	31.8098	31.8111	31.8186	31.6344	31.53
0.362436	-0.412619	Q53H96;A0A0A0MQS1;Q53H96-2	Q53H96;A0A0A0MQS1;Q53H96-2	Pyrroline-5-carboxylate reductase 3;Pyrroline-5-carboxylate reductase	PYCRL	Color [DarkGray]	1	1	1	5.1	5.1	5.1	28.663	0.0073026	1.6119	143550000	1	23.5414	23.6726	23.3167	23.4639	22.177	23.6521	23.2791	23.7915	23.5079
0.361811	0.767644	Q9UL40;B7Z4N4;B7Z4J8;D6RJ07;Q9UL40-3;Q9UL40-2	Q9UL40;B7Z4N4;B7Z4J8;D6RJ07;Q9UL40-3;Q9UL40-2	Zinc finger protein 346	ZNF346	Color [DarkGray]	1	1	1	5.8	5.8	5.8	32.932	0	4.3089	240180000	4	24.362	24.7491	21.9315	24.3088	24.5702	24.4666	24.8245	24.4838	24.4516
0.361433	-0.74602	P52306;D6RHH8;D6REZ0;P52306-4;P52306-5	P52306;D6RHH8;D6REZ0;P52306-4;P52306-5	Rap1 GTPase-GDP dissociation stimulator 1	RAP1GDS1	Color [DarkGray]	1	1	1	2.8	2.8	2.8	66.316	0.0010246	2.489	64639000	1	23.1418	22.8472	20.8208	21.6876	22.221	20.6632	20.5225	21.7141	23.5311
0.361348	-0.235606	O14646;O14646-2	O14646;O14646-2	Chromodomain-helicase-DNA-binding protein 1	CHD1	Color [DarkGray]	4	4	4	3.9	3.9	3.9	196.69	0	9.0502	780650000	11	25.3322	25.6755	25.8374	24.9538	25.7317	25.4528	25.7461	25.4358	25.7128
0.360377	-0.273669	P13693;Q5W0H4;A0A0B4J2C3;J3KPG2;E9PJF7;P13693-2;Q56UQ5;H0YCX0	P13693;Q5W0H4;A0A0B4J2C3;J3KPG2;E9PJF7;P13693-2	Translationally-controlled tumor protein	TPT1	Color [DarkGray]	3	3	3	18	18	18	19.595	0	7.1617	1578900000	8	27.0228	26.0425	26.2721	26.2577	26.3091	25.9496	25.1995	25.5656	27.4056
0.360252	0.143616	Q99417;A0A087WV05;A0A0D9SEI7	Q99417;A0A087WV05	C-Myc-binding protein	MYCBP	Color [DarkGray]	3	3	3	38.8	38.8	38.8	11.967	0	6.2485	714700000	15	25.2873	25.0985	25.489	25.4905	25.6136	25.2016	25.4198	25.6877	25.2958
0.359952	0.207643	O15269;O15269-2	O15269	Serine palmitoyltransferase 1	SPTLC1	Color [DarkGray]	3	3	3	7.6	7.6	7.6	52.743	0	7.1611	813850000	31	24.9672	24.9528	25.5546	25.5233	25.0948	25.4795	25.2062	25.218	25.583
0.359712	0.240239	Q9Y5S9;Q9Y5S9-2	Q9Y5S9;Q9Y5S9-2	RNA-binding protein 8A	RBM8A	Color [DarkGray]	4	4	4	21.3	21.3	21.3	19.889	0	13.27	1010500000	17	26.31	25.4456	25.9181	26.1806	25.8988	26.3151	25.894	26.1058	26.2347
0.359545	-0.215158	P62495;B7Z7P8;P62495-2;I3L492;D6RJE8;D6RCB3	P62495;B7Z7P8;P62495-2;I3L492	Eukaryotic peptide chain release factor subunit 1	ETF1	Color [DarkGray]	5	5	5	16.2	16.2	16.2	49.03	0	21.192	1438300000	34	26.1855	26.6701	26.4048	26.6158	26.0334	25.9657	26.3297	26.8795	26.1914
0.358395	-0.144292	P12074;H0YIV9	P12074;H0YIV9	Cytochrome c oxidase subunit 6A1, mitochondrial	COX6A1	Color [DarkGray]	2	2	2	43.1	43.1	43.1	12.155	0	11.613	3998700000	50	27.7791	27.6357	27.6624	27.6915	27.7277	27.2251	27.4814	27.5566	27.5173
0.35803	0.184565	P14923;C9JTX4;C9J826;C9JK18;C9JKY1	P14923	Junction plakoglobin	JUP	Color [DarkGray]	15	15	14	25.1	25.1	24.2	81.744	0	145.06	10482000000	162	29.1655	29.2343	28.8379	29.2408	28.9703	29.5804	29.3323	29.6415	28.593
0.355573	0.12369	O14497;O14497-3;O14497-2;H0Y488;A0A087WUV6;H0YEW5;H0YCU6;H0Y3S9;H0Y2R3	O14497;O14497-3;O14497-2;H0Y488	AT-rich interactive domain-containing protein 1A	ARID1A	Color [DarkGray]	28	28	27	16.1	16.1	15.2	242.04	0	255.89	18047000000	265	29.5963	29.7435	30.0326	29.7961	30.0291	29.9183	30.1146	30.0651	29.5519
0.355487	-0.361649	Q13094;A0A0D9SGG1;E5RKA2;E7ESF6	Q13094;A0A0D9SGG1;E5RKA2;E7ESF6	Lymphocyte cytosolic protein 2	LCP2	Color [DarkGray]	2	2	2	4.7	4.7	4.7	60.187	0	5.5145	402830000	9	25.5817	24.9769	25.3478	24.6837	24.4403	25.6975	24.4147	24.3389	24.9649
0.354809	0.535596	P54578;P54578-2;A6NJA2;P54578-3	P54578;P54578-2;A6NJA2;P54578-3	Ubiquitin carboxyl-terminal hydrolase 14;Ubiquitin carboxyl-terminal hydrolase	USP14	Color [DarkGray]	2	2	2	7.5	7.5	7.5	56.068	0	23.444	131050000	3	23.3166	22.577	21.2305	22.7073	22.8288	23.1948	21.0584	22.1278	25.2559
0.354014	0.786317	P63279;H3BPC4;H3BQQ9;B0QYN7	P63279;H3BPC4;H3BQQ9;B0QYN7	SUMO-conjugating enzyme UBC9	UBE2I	Color [DarkGray]	3	3	3	16.5	16.5	16.5	18.007	0	6.3795	231480000	5	24.4904	22.2683	21.4487	23.6694	23.7062	23.1908	21.4519	22.1946	24.9262
0.353835	0.522019	Q15047;E9PAP1;X6RHV1;B0QZE6;E9PS59;X6R732;E9PQM8;E9PRF4;Q15047-2;Q15047-3	Q15047;E9PAP1;X6RHV1;B0QZE6;E9PS59;X6R732;E9PQM8;E9PRF4;Q15047-2;Q15047-3	Histone-lysine N-methyltransferase SETDB1	SETDB1	Color [DarkGray]	1	1	1	0.9	0.9	0.9	143.16	0.001046	2.6738	80100000000	11	31.5985	31.7422	33.1967	32.1911	33.3464	32.566	31.3391	22.567	22.256
0.35313	-0.574254	P27449	P27449	V-type proton ATPase 16 kDa proteolipid subunit	ATP6V0C	Color [DarkGray]	1	1	1	11.6	11.6	11.6	15.736	0	4.4987	311310000	2	23.1848	21.6931	21.4413	20.8803	21.4528	22.2633	22.8686	23.3995	21.6211
0.352584	-0.535356	Q6UWP8;Q6UWP8-2;K7ESC4	Q6UWP8	Suprabasin	SBSN	Color [DarkGray]	9	9	9	31.7	31.7	31.7	60.54	0	58.242	3652500000	41	28.9584	27.1182	27.3416	27.1343	26.9238	27.7542	26.8779	27.8254	27.1247
0.352493	0.0507075	O75475;O75475-2;O75475-3;V9GYT7	O75475;O75475-2;O75475-3	PC4 and SFRS1-interacting protein	PSIP1	Color [DarkGray]	7	6	6	15.3	13.8	13.8	60.103	0	17.735	2180100000	16	26.986	27.0019	26.8418	27.0105	27.038	26.9333	26.9222	28.1246	26.8534
0.352379	-0.174887	P60468;S4R3B5	P60468	Protein transport protein Sec61 subunit beta	SEC61B	Color [DarkGray]	4	4	4	35.4	35.4	35.4	9.9743	0	22.924	511760000	16	24.6938	25.2047	24.9152	24.5961	24.6438	25.0491	25.0317	25.3852	19.6638
0.35081	0.375783	Q9Y2V2;H3BTK3;I3L3X8;H3BSW7;H3BUY4;H3BPY5;H3BNU9	Q9Y2V2	Calcium-regulated heat stable protein 1	CARHSP1	Color [DarkGray]	3	3	3	34.7	34.7	34.7	15.892	0	8.8449	1135400000	19	26.3466	24.9015	25.4221	25.7254	26.197	25.8751	25.3786	25.3615	27.2091
0.350194	1.0268	P01603	P01603	Ig kappa chain V-I region Ka		Color [DarkGray]	2	1	1	21.3	14.8	14.8	11.285	0	3.9524	673570000	3	21.7205	25.0726	25.5337	25.1565	25.4637	24.7871	25.2785	24.6576	24.9672
0.350058	-0.185865	Q9Y3C6	Q9Y3C6	Peptidyl-prolyl cis-trans isomerase-like 1	PPIL1	Color [DarkGray]	3	3	3	19.3	19.3	19.3	18.237	0	9.2878	1515300000	22	25.5138	26.17	25.6859	25.7062	25.404	25.7019	25.4773	26.0348	25.6501
0.349932	-0.170735	O00541;B5MCF9;O00541-2;B3KXD6	O00541;B5MCF9;O00541-2;B3KXD6	Pescadillo homolog	PES1	Color [DarkGray]	2	2	2	4.8	4.8	4.8	68.002	0	4.7614	787040000	7	25.3528	25.4382	25.2239	24.8717	25.1014	25.5296	25.095	25.5618	25.0908
0.349528	-0.102269	P22087;M0R0P1;M0R299;M0QXL5;M0R2Q4;M0R2U2;M0R1H0;M0R2B0;A6NHQ2	P22087;M0R0P1;M0R299;M0QXL5;M0R2Q4;M0R2U2;M0R1H0;M0R2B0	rRNA 2-O-methyltransferase fibrillarin	FBL	Color [DarkGray]	6	6	6	26.8	26.8	26.8	33.784	0	43.193	4308900000	107	28.1687	27.9676	28.1141	28.1213	27.7744	28.048	27.9749	27.8248	27.8057
0.349384	-0.14558	Q15633;H3BV98;F8VW32;F8VSA1;F8VZ57;Q15633-2	Q15633;H3BV98;F8VW32;F8VSA1;F8VZ57;Q15633-2	RISC-loading complex subunit TARBP2	TARBP2	Color [DarkGray]	1	1	1	4.1	4.1	4.1	39.039	0.0010718	2.8784	256010000	1	23.8058	24.4008	24.0445	23.9449	23.9287	23.9407	23.7197	23.7007	23.5931
0.349343	-0.281737	Q9UI10;Q9UI10-2;A0A087WTA5;E7ERK9;Q9UI10-3;H7C2L8;A0A087WW69;F8W8L6	Q9UI10;Q9UI10-2;A0A087WTA5;E7ERK9;Q9UI10-3	Translation initiation factor eIF-2B subunit delta	EIF2B4	Color [DarkGray]	3	3	3	8	8	8	57.557	0	12.222	814860000	18	25.5715	25.2432	25.8233	25.1512	25.8127	24.8289	25.6554	24.6326	25.135
0.349286	0.0595074	P84243;K7EMV3;B4DEB1;K7EK07;K7ES00;K7EP01;Q6NXT2	P84243;K7EMV3;B4DEB1;K7EK07;K7ES00;K7EP01;Q6NXT2	Histone H3.3;Histone H3;Histone H3.3C	H3F3A;H3F3B;H3F3C	Color [DarkGray]	4	4	1	24.3	24.3	7.4	15.328	0	6.9665	11942000000	37	29.7727	29.651	29.7912	29.8394	29.8659	29.6881	28.8265	29.2054	29.3903
0.348916	-0.228654	Q8N3C0	Q8N3C0	Activating signal cointegrator 1 complex subunit 3	ASCC3	Color [DarkGray]	2	2	2	1.5	1.5	1.5	251.46	0	5.0485	414690000	9	24.137	24.9976	24.8349	24.396	24.5537	24.3338	24.2322	24.8576	23.9076
0.348609	0.0965296	Q2NL82;I3L1Q5;I3L4E8	Q2NL82	Pre-rRNA-processing protein TSR1 homolog	TSR1	Color [DarkGray]	6	6	6	9.7	9.7	9.7	91.809	0	13.813	2181400000	42	26.84	27.0542	27.0534	27.0292	26.954	27.254	27.1092	26.8793	26.6024
0.348462	0.193871	Q9Y4A5;H0Y4W2;F2Z2U4;Q9Y4A5-2	Q9Y4A5;H0Y4W2;F2Z2U4;Q9Y4A5-2	Transformation/transcription domain-associated protein	TRRAP	Color [DarkGray]	4	4	4	1.3	1.3	1.3	437.6	0	7.9352	386850000	7	24.3048	23.8502	24.6216	24.56	24.4291	24.3692	24.4459	24.5243	24.7045
0.348057	0.135527	Q92925;J3KMX2;B9EGA3;Q92925-3;Q92925-2;J3QWB6	Q92925;J3KMX2;B9EGA3;Q92925-3;Q92925-2;J3QWB6	SWI/SNF-related matrix-associated actin-dependent regulator of chromatin subfamily D member 2	SMARCD2	Color [DarkGray]	11	11	10	27.5	27.5	25.2	58.92	0	91.035	10283000000	126	28.7563	29.0651	29.2748	29.0766	29.2768	29.1494	29.1974	29.4035	28.5036
0.347948	0.361064	P07195;F5H793;C9J7H8;A8MW50	P07195	L-lactate dehydrogenase B chain	LDHB	Color [DarkGray]	13	13	13	40.1	40.1	40.1	36.638	0	165.09	8664900000	59	29.0528	28.1222	28.0717	28.3055	28.722	29.3024	28.0366	28.8285	30.389
0.347823	0.141074	P61513;G5E9R3;C9J4Z3;Q6P4E4;E9PEL3;M0R0A1;M0R2L6	P61513;G5E9R3;C9J4Z3;Q6P4E4;E9PEL3;M0R0A1;M0R2L6	60S ribosomal protein L37a	RPL37A	Color [DarkGray]	4	4	4	37	37	37	10.275	0	38.635	39352000000	70	30.6914	31.0993	31.1424	31.0091	31.2917	31.0555	31.3287	30.7207	30.9992
0.347095	0.350177	Q8TE73	Q8TE73	Dynein heavy chain 5, axonemal	DNAH5	Color [DarkGray]	2	2	2	0.6	0.6	0.6	529.01	0.0055892	1.7705	121550000	1	21.7613	22.0564	21.8633	21.451	22.8168	22.4638	22.7021	21.4872	20.8551
0.346974	0.260581	P00813;F5GWI4;F5GXW0;F5GYD4	P00813;F5GWI4;F5GXW0	Adenosine deaminase	ADA	Color [DarkGray]	18	18	18	54.5	54.5	54.5	40.764	0	261.09	11683000000	150	29.4099	28.4424	28.5944	29.1303	29.1834	28.9147	29.0059	29.276	30.5082
0.346245	-0.0645224	P11182;Q5VVL7	P11182;Q5VVL7	Lipoamide acyltransferase component of branched-chain alpha-keto acid dehydrogenase complex, mitochondrial	DBT	Color [DarkGray]	3	3	3	9.3	9.3	9.3	53.486	0	7.0459	344860000	4	23.8052	23.8808	23.7878	23.9003	23.7165	23.6634	24.1966	23.777	22.1657
0.34558	0.0509268	Q9Y5Q8;Q5T7U1;Q9Y5Q8-3;H0Y5D2;Q5T7U0;Q5T7U4;H7BY84;Q9Y5Q8-2	Q9Y5Q8;Q5T7U1;Q9Y5Q8-3;H0Y5D2;Q5T7U0;Q5T7U4;H7BY84;Q9Y5Q8-2	General transcription factor 3C polypeptide 5	GTF3C5	Color [DarkGray]	2	2	2	3.5	3.5	3.5	59.57	0.0010499	2.7057	131850000	2	23.3753	23.4648	23.5666	23.4793	23.512	23.5682	23.4267	23.4977	23.3295
0.345365	0.408234	O15355	O15355	Protein phosphatase 1G	PPM1G	Color [DarkGray]	6	6	6	13	13	13	59.271	0	11.765	515500000	10	24.6546	24.0362	24.5795	24.3822	25.7305	24.3824	24.0004	24.4929	25.8481
0.34527	-0.134408	Q8WVV9;B7WPG3;C9IYN3;D6W592;Q8WVV9-5;Q8WVV9-4;C9JJZ7;H7BXH8;Q8WVV9-3;Q8WVV9-2	Q8WVV9;B7WPG3;C9IYN3;D6W592;Q8WVV9-5;Q8WVV9-4;C9JJZ7;H7BXH8;Q8WVV9-3;Q8WVV9-2	Heterogeneous nuclear ribonucleoprotein L-like	HNRNPLL;HNRPLL	Color [DarkGray]	4	4	4	9.8	9.8	9.8	60.082	0	4.9939	697270000	5	25.2518	25.1331	24.9995	25.2623	24.949	24.7698	25.3587	25.7745	25.2386
0.345149	-1.65638	P36402;P36402-10;B7WNT5;P36402-14;P36402-16;P36402-8;P36402-6;P36402-2;P36402-9;P36402-13;P36402-15;P36402-12;P36402-4;P36402-7;P36402-5;P36402-11;P36402-3;H0YBM1;E5RJ51;E5RHL1;E5RG75;E5RG34;E5RGQ1	P36402;P36402-10;B7WNT5;P36402-14;P36402-16;P36402-8;P36402-6;P36402-2;P36402-9;P36402-13;P36402-15;P36402-12;P36402-4;P36402-7;P36402-5;P36402-11;P36402-3;H0YBM1;E5RJ51;E5RHL1;E5RG75;E5RG34;E5RGQ1	Transcription factor 7	TCF7	Color [DarkGray]	2	1	1	11.2	8.3	8.3	41.641	0	24.286	402160000	3	24.9691	25.2613	25.3681	25.283	19.583	25.7634	25.2485	22.8536	25.7389
0.345104	-0.690032	Q93009;Q93009-3;H3BND8;F5H2X1	Q93009;Q93009-3;H3BND8	Ubiquitin carboxyl-terminal hydrolase 7;Ubiquitin carboxyl-terminal hydrolase	USP7	Color [DarkGray]	4	4	4	4	4	4	128.3	0	8.5952	634810000	14	22.8817	23.7782	23.3894	22.9828	23.8319	21.1645	24.5211	23.0279	23.6046
0.344511	0.30028	P63104;E7EX29;B0AZS6;E7ESK7;P63104-2;E9PD24;E7EVZ2;B7Z2E6;H0YB80;E5RIR4;E5RGE1	P63104;E7EX29;B0AZS6;E7ESK7;P63104-2	14-3-3 protein zeta/delta	YWHAZ	Color [DarkGray]	21	21	15	69.4	69.4	52.2	27.745	0	323.01	21294000000	173	30.2924	29.5631	29.807	30.3423	30.5956	29.6254	29.7536	29.8521	30.5581
0.343982	0.420703	Q969X5;Q969X5-2	Q969X5;Q969X5-2	Endoplasmic reticulum-Golgi intermediate compartment protein 1	ERGIC1	Color [DarkGray]	1	1	1	4.8	4.8	4.8	32.592	0.0014771	2.1936	212650000	1	22.5688	24.0867	24.0732	24.0964	23.9791	23.9153	21.219	23.075	24.0412
0.343945	0.108547	Q9UKL0;J3KN32;Q9P2K3;Q9P2K3-4;Q9P2K3-3;Q9P2K3-2;E9PQE5;H0YF22;B4DV59	Q9UKL0;J3KN32;Q9P2K3;Q9P2K3-4;Q9P2K3-3	REST corepressor 1;REST corepressor 3	RCOR1;RCOR3	Color [DarkGray]	3	3	3	6.4	6.4	6.4	53.027	0	9.6039	856370000	27	25.3285	25.5218	25.585	25.7979	25.4811	25.4818	25.5226	25.3753	25.0346
0.343923	0.0815074	Q9H0D6;Q9H0D6-2	Q9H0D6;Q9H0D6-2	5-3 exoribonuclease 2	XRN2	Color [DarkGray]	8	8	8	10.1	10.1	10.1	108.58	0	35.882	2262500000	47	26.6687	26.9687	26.9474	26.9206	26.9767	26.932	27.0382	27.2805	26.9949
0.343904	-0.130201	Q8N0V3;Q8N0V3-2;K7EIS1	Q8N0V3;Q8N0V3-2	Putative ribosome-binding factor A, mitochondrial	RBFA	Color [DarkGray]	9	9	9	31.8	31.8	31.8	38.359	0	196.47	29365000000	187	30.33	30.4609	30.7546	30.2389	30.5603	30.3557	30.56	29.7993	30.1585
0.343206	0.49088	Q9ULH7;Q9ULH7-4;Q9ULH7-5;I3L2S3;Q9ULH7-2;Q9ULH7-3	Q9ULH7;Q9ULH7-4;Q9ULH7-5;I3L2S3;Q9ULH7-2;Q9ULH7-3	MKL/myocardin-like protein 2;Phosphatase and actin regulator	MKL2	Color [DarkGray]	2	2	2	2.7	2.7	2.7	118.13	0	7.3856	577330000	17	22.3748	22.5217	21.3129	22.6342	23.3068	21.7411	23.3335	22.3638	22.7581
0.341111	1.01211	Q9H9Y6;Q9H9Y6-4;Q9H9Y6-2;Q9H9Y6-3;Q9H9Y6-5	Q9H9Y6;Q9H9Y6-4;Q9H9Y6-2;Q9H9Y6-3;Q9H9Y6-5	DNA-directed RNA polymerase I subunit RPA2	POLR1B	Color [DarkGray]	2	2	2	3.3	3.3	3.3	128.23	0.00055897	3.3585	176680000	2	24.1363	24.3514	20.5752	24.1911	23.9027	24.0055	24.1714	23.176	24.5233
0.341052	0.253434	P09496;F8WF69;P09496-2;P09496-4;P09496-3;C9J8P9;P09496-5	P09496;F8WF69;P09496-2;P09496-4;P09496-3;C9J8P9;P09496-5	Clathrin light chain A	CLTA	Color [DarkGray]	4	4	4	11.3	11.3	11.3	27.076	0	5.8432	1560300000	21	26.6555	26.1929	26.2166	26.1192	27.0429	26.6633	26.2456	25.8486	26.5511
0.339935	-0.104613	Q969V3;K7ELZ9;A0A0C4DGP7;K7EMW4;Q969V3-2;K7EQ66;K7ENM2	Q969V3;K7ELZ9;A0A0C4DGP7;K7EMW4;Q969V3-2;K7EQ66;K7ENM2	Nicalin	NCLN	Color [DarkGray]	2	2	2	6	6	6	62.974	0	7.0006	419150000	3	24.765	24.9827	25.0122	24.6398	24.9882	24.8181	21.9282	25.0095	24.7873
0.339494	0.117238	P82912;P82912-2;H0YL99;P82912-3	P82912;P82912-2;H0YL99;P82912-3	28S ribosomal protein S11, mitochondrial	MRPS11	Color [DarkGray]	3	3	3	19.6	19.6	19.6	20.616	0	6.0989	799790000	14	23.9491	24.2849	24.3309	24.3469	24.413	24.1568	24.3363	24.7223	24.1431
0.33914	-0.0899919	Q9BU76;Q9BU76-4;Q9BU76-3;Q9BU76-2	Q9BU76;Q9BU76-4;Q9BU76-3;Q9BU76-2	Multiple myeloma tumor-associated protein 2	MMTAG2	Color [DarkGray]	8	8	8	35.4	35.4	35.4	29.411	0	38.733	9972300000	73	29.0066	29.161	29.1617	28.8396	29.1711	29.0487	29.4691	28.943	29.051
0.338525	1.12039	O75368	O75368	SH3 domain-binding glutamic acid-rich-like protein	SH3BGRL	Color [DarkGray]	2	2	2	12.3	12.3	12.3	12.774	0.0005711	3.6135	264770000	7	24.6114	20.9796	22.9228	24.8609	24.8097	22.2045	23.5324	23.9911	23.5123
0.338315	-0.167992	O95819;E7ESS2;O95819-5;E7ENQ1;G3XAA2;H7C360;G5E948;E7EN19;A0A0D9SEY1;O95819-4;O95819-2;O95819-3;C9J840;E7EX83;A0A0D9SG62;H7C0P6;Q8N4C8;Q8N4C8-3;Q8N4C8-5;Q8N4C8-2;Q8N4C8-4;Q9UKE5;Q9UKE5-8;Q9UKE5-5;Q9UKE5-7;Q9UKE5-3;Q9UKE5-6;Q9UKE5-2;Q9UKE5-4;H7C3Z6;C9J338;I3L2I2	O95819;E7ESS2;O95819-5;E7ENQ1;G3XAA2;H7C360;G5E948;E7EN19;A0A0D9SEY1;O95819-4;O95819-2;O95819-3;C9J840;E7EX83;A0A0D9SG62;H7C0P6	Mitogen-activated protein kinase kinase kinase kinase 4	MAP4K4	Color [DarkGray]	12	12	12	13.2	13.2	13.2	142.1	0	37.809	3944200000	62	27.6542	28.3573	28.0698	27.8983	27.8273	27.8517	27.8622	27.9591	27.3955
0.338241	0.170542	Q86YP4;Q86YP4-2;Q86YP4-3	Q86YP4;Q86YP4-2;Q86YP4-3	Transcriptional repressor p66-alpha	GATAD2A	Color [DarkGray]	2	2	2	3.6	3.6	3.6	68.062	0.00054795	3.0931	795110000	18	25.4813	25.1859	25.6939	25.3336	25.7279	25.8113	25.6826	25.6366	25.1559
0.338105	0.107989	Q5W0B1	Q5W0B1	RING finger protein 219	RNF219	Color [DarkGray]	2	2	2	3.3	3.3	3.3	81.116	0	3.804	252680000	12	23.892	23.8199	23.7577	23.7817	23.83	24.1819	23.9544	23.5103	24.0277
0.33792	0.74121	Q93045;E5RGX5;Q93045-2	Q93045;E5RGX5;Q93045-2	Stathmin-2;Stathmin	STMN2	Color [DarkGray]	7	1	1	16.8	5.6	5.6	20.828	0.00098912	2.2284	8061400000	15	27.522	28.0953	29.0767	29.5675	29.9319	27.4183	29.1157	29.0334	29.2734
0.337829	0.234602	Q53GT1;Q53GT1-3;C9JRG9;C9JLE9;C9J2T1;C9J5F8;C9JHG1	Q53GT1;Q53GT1-3	Kelch-like protein 22	KLHL22	Color [DarkGray]	3	3	3	5	5	5	71.666	0.00058173	3.7776	536570000	19	24.3327	24.6226	24.5522	24.3936	25.2769	24.5407	25.0827	24.4908	24.9598
0.337787	-0.16305	Q9H4P4;Q9H4P4-2;F8VVY2;F8VNZ6;F8VSP7;F8VSB6	Q9H4P4;Q9H4P4-2	E3 ubiquitin-protein ligase NRDP1	RNF41	Color [DarkGray]	5	5	5	17	17	17	35.905	0	10.276	2846500000	54	27.2238	26.981	27.2394	26.9871	27.2975	26.6705	27.3147	26.3549	27.253
0.337403	-0.196678	Q13573;G3V3A4;G3V4X8;G3V5R3	Q13573;G3V3A4;G3V4X8	SNW domain-containing protein 1	SNW1	Color [DarkGray]	11	11	11	21.6	21.6	21.6	61.494	0	32.583	3067500000	41	26.9079	27.7142	27.2346	27.12	27.1665	26.9802	27.533	27.6456	27.1743
0.336812	0.461993	Q9P2F8;Q9P2F8-2	Q9P2F8;Q9P2F8-2	Signal-induced proliferation-associated 1-like protein 2	SIPA1L2	Color [DarkGray]	6	6	6	4.4	4.4	4.4	190.44	0	14.612	504380000	15	21.9341	20.4793	21.6543	21.4682	21.4686	22.5168	20.9562	23.627	21.8795
0.336021	0.0701567	Q96PK6;A0A0A6YYI9;F8WDX3;A0A0A0MSL8;B8ZZ74;Q96PK6-3;Q96PK6-4;Q96PK6-2	Q96PK6	RNA-binding protein 14	RBM14	Color [DarkGray]	7	7	6	11.8	11.8	9.7	69.491	0	74.7	3221300000	64	27.7489	27.5467	27.799	27.7943	27.6926	27.8182	27.7244	27.5163	27.6579
0.336003	-0.296593	A0A087WX36;D3DSM0;P05107;J3KNI6	A0A087WX36;D3DSM0;P05107;J3KNI6	Integrin beta;Integrin beta-2	ITGB2	Color [DarkGray]	2	2	2	8.7	8.7	8.7	41.744	0.0010132	2.404	165020000	3	22.8195	22.7507	23.8325	22.6927	23.0353	22.7849	24.7026	22.241	24.6134
0.335973	-0.625024	Q96IU4;B4DQI4;F8W9U3	Q96IU4;B4DQI4;F8W9U3	Alpha/beta hydrolase domain-containing protein 14B	ABHD14B	Color [DarkGray]	2	2	2	12.9	12.9	12.9	22.345	0	5.1306	299950000	2	24.143	23.6919	23.7144	21.7196	24.0483	23.9064	23.5578	23.8938	25.7036
0.335245	0.0878563	P80748	P80748	Ig lambda chain V-III region LOI		Color [DarkGray]	3	2	2	29.7	15.3	15.3	11.935	0.001023	2.4727	23645000000	9	30.2633	30.4018	30.5064	30.6418	30.3834	30.4099	30.4436	30.3152	30.1793
0.3347	0.105243	Q8TAQ2;Q8TAQ2-2;F8VXC8;Q8TAQ2-3;F8VZW6	Q8TAQ2;Q8TAQ2-2;F8VXC8;Q8TAQ2-3	SWI/SNF complex subunit SMARCC2	SMARCC2	Color [DarkGray]	25	16	16	28.7	21.3	21.3	132.88	0	275.47	10469000000	178	28.6383	28.7953	28.9942	28.8631	29.0694	28.811	29.3494	29.2365	28.7869
0.334365	0.0637913	Q8TCJ2	Q8TCJ2	Dolichyl-diphosphooligosaccharide--protein glycosyltransferase subunit STT3B	STT3B	Color [DarkGray]	7	7	7	8.8	8.8	8.8	93.673	0	24.712	4211200000	42	27.7911	27.8941	27.8877	28.0331	27.7888	27.9423	27.6806	28.0353	27.8374
0.333699	0.143072	Q9Y224;G3V4C6;H0YJB9;G3V4E7	Q9Y224;G3V4C6;H0YJB9	UPF0568 protein C14orf166	C14orf166	Color [DarkGray]	7	7	7	28.7	28.7	28.7	28.068	0	31.687	5084800000	63	27.9057	28.5041	28.1382	28.3762	28.2715	28.3296	28.26	28.911	27.9866
0.333468	-0.0359523	Q02878;F8VZ45;U3KQR5;F8VR69;F8VZA3;F8VWR1;F8VU16	Q02878	60S ribosomal protein L6	RPL6	Color [DarkGray]	18	18	18	47.9	47.9	47.9	32.728	0	192.29	73334000000	282	32.1865	32.141	32.1774	32.1555	32.1911	32.0504	32.0629	31.9772	31.7108
0.33344	0.11095	Q96SB4;H3BLV9;Q5R363;Q96SB4-4;Q96SB4-3;D6RBM8;Q9UPE1;H7C2I2;D6RBF8;H7C5L6;A8MPP7;A8MPY5;E7ETV6;Q9UPE1-2;Q9UPE1-3;Q9UPE1-4	Q96SB4;H3BLV9;Q5R363;Q96SB4-4;Q96SB4-3	SRSF protein kinase 1	SRPK1	Color [DarkGray]	6	6	4	11.1	11.1	8.5	74.324	0	60.284	2958500000	72	27.1364	27.4164	27.4458	27.3911	27.3114	27.629	27.479	27.2425	27.3184
0.333422	0.0522251	P17026	P17026	Zinc finger protein 22	ZNF22	Color [DarkGray]	2	2	2	11.2	11.2	11.2	25.915	0.0010168	2.4328	537120000	5	25.0911	25.1943	25.1327	25.2839	25.204	25.0869	25.1286	25.1386	24.4357
0.33317	0.447418	P00441;H7BYH4	P00441;H7BYH4	Superoxide dismutase [Cu-Zn]	SOD1	Color [DarkGray]	6	6	6	35.7	35.7	35.7	15.936	0	62.272	4779000000	58	28.2827	26.9734	27.8495	28.6032	28.4882	27.3565	27.0696	27.9055	28.1767
0.333108	-0.465387	Q9BT25;M0R3B3;Q9BT25-3;M0R1H1	Q9BT25;M0R3B3;Q9BT25-3;M0R1H1	HAUS augmin-like complex subunit 8	HAUS8	Color [DarkGray]	2	2	2	7.8	7.8	7.8	44.857	0	4.1896	965230000	3	25.5664	25.745	25.8376	25.6582	24.1244	25.9703	25.7477	25.9508	27.8834
0.333009	0.262037	Q86U86;H0Y5B5;E7EVG2;Q86U86-6;Q86U86-5;Q86U86-4;Q86U86-7;Q86U86-3;Q86U86-9;Q86U86-2;Q86U86-8;C9JQF1;C9JPI5	Q86U86;H0Y5B5;E7EVG2;Q86U86-6;Q86U86-5;Q86U86-4;Q86U86-7;Q86U86-3;Q86U86-9;Q86U86-2;Q86U86-8	Protein polybromo-1	PBRM1	Color [DarkGray]	3	3	3	2.7	2.7	2.7	192.95	0	16.452	835060000	10	25.5877	24.9676	25.6781	25.4719	25.4053	26.1422	25.7686	25.6749	25.7871
0.332961	-0.353472	P62854;Q5JNZ5	P62854;Q5JNZ5	40S ribosomal protein S26;Putative 40S ribosomal protein S26-like 1	RPS26;RPS26P11	Color [DarkGray]	2	2	2	13.9	13.9	13.9	13.015	0.0010183	2.4422	36705000000	20	30.9772	31.5272	31.2522	30.8988	31.605	30.1924	31.2887	28.5925	30.7978
0.332904	0.112659	P61006;P61006-2	P61006;P61006-2	Ras-related protein Rab-8A	RAB8A	Color [DarkGray]	3	2	2	18.4	13	13	23.668	0	6.2252	472240000	10	24.2539	24.6951	24.4762	24.4991	24.5703	24.6938	24.4958	24.8861	25.4862
0.332671	0.213822	P08195;P08195-3;F5GZS6;J3KPF3;P08195-2;P08195-4;F5GZI0;H0YFS2	P08195;P08195-3;F5GZS6;J3KPF3;P08195-2;P08195-4;F5GZI0;H0YFS2	4F2 cell-surface antigen heavy chain	SLC3A2	Color [DarkGray]	2	2	2	4.9	4.9	4.9	67.993	0	8.191	489200000	7	24.7497	24.3724	24.2012	24.321	24.6025	25.0414	23.6151	24.4098	25.3472
0.332295	0.142877	P04406;P04406-2;E7EUT5;O14556	P04406;P04406-2;E7EUT5	Glyceraldehyde-3-phosphate dehydrogenase	GAPDH	Color [DarkGray]	25	25	25	81.5	81.5	81.5	36.053	0	323.31	212670000000	685	32.9229	33.353	33.0968	33.4136	33.017	33.3708	33.2243	33.5774	33.5519
0.331016	0.759652	Q86X10;A2A2F0;Q86X10-2;Q86X10-3;Q86X10-4	Q86X10;A2A2F0;Q86X10-2;Q86X10-3;Q86X10-4	Ral GTPase-activating protein subunit beta	RALGAPB	Color [DarkGray]	3	3	3	3.4	3.4	3.4	166.8	0	7.8927	345910000	2	21.3508	24.28	24.0132	23.7297	23.9856	24.2075	24.2318	24.1484	23.9236
0.330997	0.175187	Q14145;K7ESE0;K7EQX2;K7EJ49;K7EJD8	Q14145;K7ESE0	Kelch-like ECH-associated protein 1	KEAP1	Color [DarkGray]	4	4	4	6.4	6.4	6.4	69.666	0	5.6216	677440000	16	25.3719	25.675	26.1212	25.922	25.8942	25.8775	25.8693	25.5012	25.487
0.33047	0.562503	Q9UHE8	Q9UHE8	Metalloreductase STEAP1	STEAP1	Color [DarkGray]	1	1	1	3.2	3.2	3.2	39.851	0.001002	2.3419	92359000	1	21.9758	22.2032	20.8014	22.882	22.6557	21.1301	21.8891	22.4649	22.3523
0.330349	-0.519136	O43707;O43707-2;F5GXS2;O43707-3;H7C144;P35609;P35609-2;Q08043;F6THM6;A0A087WSZ2;G3V2E8;K7EJH8	O43707;O43707-2	Alpha-actinin-4	ACTN4	Color [DarkGray]	13	6	5	18.6	8.8	7.6	104.85	0	12.827	475900000	6	25.9982	24.0414	24.1058	24.0394	24.2293	24.3193	24.047	24.1064	26.8033
0.33023	-0.100719	Q9BY77;F6VRR5;Q9BY77-2;F8WCX5;Q8WUT1;Q6R954;F8WEE2	Q9BY77;F6VRR5;Q9BY77-2	Polymerase delta-interacting protein 3	POLDIP3	Color [DarkGray]	7	7	7	23.3	23.3	23.3	46.089	0	30.003	1684400000	32	26.6161	26.6393	26.4792	26.6666	26.2689	26.4971	26.7761	26.7989	26.1928
0.329324	0.0657641	Q9BQ39;A0A087WVC1	Q9BQ39;A0A087WVC1	ATP-dependent RNA helicase DDX50	DDX50	Color [DarkGray]	5	5	5	9.5	9.5	9.5	82.564	0	13.967	1768900000	41	26.6398	26.8731	26.6932	26.7779	26.7427	26.8829	26.6745	26.9018	26.5534
0.328429	-0.102798	Q8N684;Q8N684-2;Q8N684-3;F5H669;J3QT54;F5H6M0;F5H047;C9J286;C9J323;F5H5B7;F5H1W4;F5H2K8;F5H6P5;F5H6A8;F5GXA3;C9JM38	Q8N684;Q8N684-2;Q8N684-3;F5H669	Cleavage and polyadenylation specificity factor subunit 7	CPSF7	Color [DarkGray]	7	7	7	15.7	15.7	15.7	52.049	0	28.722	2612500000	58	26.8552	27.2871	27.0433	26.8987	26.9779	27.0006	27.0274	27.545	27.2735
0.328204	0.192256	Q93100;Q93100-2;Q93100-4;Q93100-3;H3BQ89;I3L0Z1;H3BV13;I3NHZ9;I3L213;I3L3F2	Q93100;Q93100-2;Q93100-4;Q93100-3	Phosphorylase b kinase regulatory subunit beta	PHKB	Color [DarkGray]	11	11	11	12.7	12.7	12.7	124.88	0	40.128	3141100000	50	23.3014	23.413	22.9273	23.2821	23.1552	23.7812	23.7649	23.0263	22.9803
0.327863	-0.27858	Q15942;H0Y2Y8;C9IZ41;Q15942-2;H7C3D3	Q15942;H0Y2Y8;C9IZ41;Q15942-2	Zyxin	ZYX	Color [DarkGray]	4	4	4	12.1	12.1	12.1	61.277	0	26.616	1032100000	7	25.396	25.1902	26.3007	25.5026	25.2652	25.2833	26.5058	25.5638	26.0876
0.327641	0.55902	P11413;P11413-3;E9PD92;E7EM57;E7EUI8;P11413-2	P11413;P11413-3;E9PD92;E7EM57;E7EUI8;P11413-2	Glucose-6-phosphate 1-dehydrogenase	G6PD	Color [DarkGray]	2	2	2	3.7	3.7	3.7	59.256	0.00055096	3.1536	106230000	3	23.1858	22.7476	20.9431	22.6132	22.8223	23.1181	21.4651	22.4404	25.1068
0.326972	0.091554	Q07866;Q07866-4;Q07866-6;Q07866-2;G3V2P7;G5E9S8;G3V2E7;F8W6L3;G3V3H3;G3V5R9;E7EVH7;Q07866-8;Q07866-3;Q07866-7;Q07866-5;Q07866-10;Q07866-9	Q07866;Q07866-4;Q07866-6;Q07866-2;G3V2P7;G5E9S8;G3V2E7;F8W6L3;G3V3H3;G3V5R9;E7EVH7;Q07866-8;Q07866-3;Q07866-7;Q07866-5;Q07866-10;Q07866-9	Kinesin light chain 1	KLC1	Color [DarkGray]	1	1	1	2.3	2.3	2.3	65.309	0.00099751	2.3009	214470000	2	23.8625	23.704	23.6389	23.6462	23.8708	23.963	23.5115	21.9027	24.1128
0.326707	0.104429	P61221;D6R9I9;D6RGF4;H0Y990	P61221;D6R9I9;D6RGF4	ATP-binding cassette sub-family E member 1	ABCE1	Color [DarkGray]	10	10	10	23.9	23.9	23.9	67.314	0	122.92	7013600000	102	28.4273	28.8705	28.6361	28.7523	28.6961	28.7988	28.6502	29.0064	28.6109
0.326039	0.298221	Q96ST3	Q96ST3	Paired amphipathic helix protein Sin3a	SIN3A	Color [DarkGray]	4	4	4	3.8	3.8	3.8	145.17	0	5.7494	656250000	7	24.5123	25.1611	25.7426	25.2518	25.3898	25.669	25.7481	25.034	25.4694
0.325609	-0.279699	P49821;G3V0I5;P49821-2;E9PPS5;E9PMX3;B4DE93	P49821;G3V0I5;P49821-2;E9PPS5;E9PMX3;B4DE93	NADH dehydrogenase [ubiquinone] flavoprotein 1, mitochondrial	NDUFV1	Color [DarkGray]	2	2	2	4.5	4.5	4.5	50.817	0.00055402	3.2424	441870000	13	24.314	25.4702	24.9685	24.4202	24.7924	24.7009	24.86	24.8973	24.9992
0.3253	0.274541	P56537;B7ZBH1	P56537;B7ZBH1	Eukaryotic translation initiation factor 6	EIF6	Color [DarkGray]	2	2	2	11.4	11.4	11.4	26.599	0	24.958	1269100000	27	26.3202	25.3271	25.9707	26.0581	26.5096	25.874	26.044	25.9054	26.0298
0.325232	-1.37622	K7EN44	K7EN44		C19orf84	Color [DarkGray]	1	1	1	36.8	36.8	36.8	4.1636	0.0051306	1.773	1677100000	15	25.8948	27.0875	26.13	26.9422	26.4339	21.6075	26.7274	26.7863	26.2357
0.32505	-0.808154	H0Y2S9;H0Y7E2	H0Y2S9;H0Y7E2		MPRIP	Color [DarkGray]	54	54	38	39.3	39.3	28.3	203.37	0	323.31	38860000000	393	25.1799	22.1485	22.15	22.56	22.0582	22.4357	22.32	22.9948	22.3852
0.324833	-0.393572	Q9NX20;E9PI14	Q9NX20;E9PI14	39S ribosomal protein L16, mitochondrial	MRPL16	Color [DarkGray]	1	1	1	4.4	4.4	4.4	28.449	0.001467	2.1434	189820000	8	23.4048	23.3333	23.8168	23.7529	23.4265	22.1949	23.4032	21.6652	23.5606
0.324355	-0.200164	P55060;P55060-4;P55060-3;P55060-2	P55060;P55060-4;P55060-3	Exportin-2	CSE1L	Color [DarkGray]	7	7	7	10.7	10.7	10.7	110.42	0	118.22	1206800000	35	26.2729	25.453	25.6788	25.5613	25.5113	25.7316	25.5724	25.2993	26.6435
0.324214	-0.134843	Q7Z2T5	Q7Z2T5	TRMT1-like protein	TRMT1L	Color [DarkGray]	1	1	1	2.2	2.2	2.2	81.746	0.0010341	2.5743	360040000	3	24.4691	24.653	24.9751	24.6057	24.6871	24.3998	24.4876	24.5315	20.8631
0.324093	0.408752	P56962;E9PJV6;E9PIC2	P56962;E9PJV6;E9PIC2	Syntaxin-17	STX17	Color [DarkGray]	2	2	2	9.9	9.9	9.9	33.403	0	5.096	478940000	4	22.9249	24.5284	24.3516	24.3948	24.4908	24.1456	24.1839	23.8841	24.3512
0.322576	0.105198	O00571;A0A0D9SFB3;A0A0D9SG12;A0A0D9SF53;O00571-2;O15523;O15523-2;O15523-3;A0A087WVZ1;C9J8G5;C9J081;B4DLA0;A0A087WX09;Q9NQI0;Q9NQI0-3;D6RCM4;Q9NQI0-2;Q9NQI0-4	O00571;A0A0D9SFB3;A0A0D9SG12;A0A0D9SF53;O00571-2;O15523;O15523-2	ATP-dependent RNA helicase DDX3X;ATP-dependent RNA helicase DDX3Y	DDX3X;DDX3Y	Color [DarkGray]	22	21	21	38.5	36.9	36.9	73.243	0	160.26	23808000000	292	30.0932	30.5425	30.3323	30.3778	30.4892	30.4166	30.714	30.6405	30.0695
0.322208	0.0877285	Q96PV6;Q96PV6-2;E7EWC7;A0A0G2JNN3;A0A087WTE7;C9JMY0;A0A087WUE4	Q96PV6;Q96PV6-2;E7EWC7;A0A0G2JNN3;A0A087WTE7;C9JMY0;A0A087WUE4	Leukocyte receptor cluster member 8	LENG8	Color [DarkGray]	1	1	1	3.7	3.7	3.7	86.128	0	13.802	197140000	1	23.628	23.8823	23.7178	23.6836	23.8359	23.9719	24.4096	23.9097	23.6055
0.321364	0.102856	Q9H8M2;Q9H8M2-6;Q9H8M2-3;Q9H8M2-1;Q9H8M2-2;C9JBY0;Q9H8M2-4;H0YBR9;H0YAW8;H0YBF1	Q9H8M2;Q9H8M2-6;Q9H8M2-3;Q9H8M2-1	Bromodomain-containing protein 9	BRD9	Color [DarkGray]	17	17	17	38.9	38.9	38.9	66.999	0	171.22	21725000000	167	29.8532	29.9874	29.9606	30.0668	30.2359	29.8071	30.5902	30.1821	30.545
0.320832	-0.0883408	Q9NVU7;Q9NVU7-2;E7EW05	Q9NVU7;Q9NVU7-2;E7EW05	Protein SDA1 homolog	SDAD1	Color [DarkGray]	11	11	11	16.6	16.6	16.6	79.87	0	28.624	3831800000	74	27.8203	27.8915	27.7766	27.5549	27.9284	27.7401	27.6984	27.1022	27.1905
0.320747	0.688824	Q96MG8;F5H1M8;Q96MG8-2;H0YBU4	Q96MG8;F5H1M8;Q96MG8-2	Protein-L-isoaspartate O-methyltransferase domain-containing protein 1	PCMTD1	Color [DarkGray]	4	4	4	7.6	7.6	7.6	40.675	0	5.2796	350990000	19	21.736	24.364	24.3578	24.3446	24.1804	23.9994	24.4504	24.4936	24.3156
0.319995	0.133274	P20340;Q9NRW1;Q14964;C9JB90;C9JU14;J3KR73;P20340-4;Q9NRW1-2;P20340-2	P20340;Q9NRW1;Q14964;C9JB90;C9JU14;J3KR73;P20340-4;Q9NRW1-2;P20340-2	Ras-related protein Rab-6A;Ras-related protein Rab-6B;Ras-related protein Rab-39A	RAB6A;RAB6B;RAB39A	Color [DarkGray]	1	1	1	5.3	5.3	5.3	23.593	0	4.4562	1165500000	22	25.8712	25.7585	25.3276	25.8299	25.7032	25.8241	26.2196	26.3466	26.4607
0.319194	0.136972	P35244;B5MC59	P35244;B5MC59	Replication protein A 14 kDa subunit	RPA3	Color [DarkGray]	2	2	2	27.3	27.3	27.3	13.569	0	7.3629	644320000	6	25.5347	25.3578	25.1033	25.2359	25.5145	25.6563	25.0685	24.9267	25.3809
0.319	-0.127917	O14874;H3BNP3;H3BTL2;H3BS02;O14874-2;O14874-3	O14874;H3BNP3;H3BTL2;H3BS02;O14874-2;O14874-3	[3-methyl-2-oxobutanoate dehydrogenase [lipoamide]] kinase, mitochondrial	BCKDK	Color [DarkGray]	1	1	1	5.1	5.1	5.1	46.36	0	12.665	178060000	3	23.8533	23.9653	24.3583	24.0483	23.8907	23.8542	24.6341	25.0186	24.3211
0.318559	-0.121376	P35232;C9JW96;C9JZ20;E7ESE2;E9PCW0;P35232-2;D6RBK0	P35232;C9JW96;C9JZ20;E7ESE2;E9PCW0;P35232-2	Prohibitin	PHB	Color [DarkGray]	10	10	10	48.2	48.2	48.2	29.804	0	123.46	8712000000	110	28.7666	29.1527	29.1058	29.0822	28.8009	28.778	28.9698	29.1918	28.8213
0.316686	0.322376	P61956;P61956-2;P55854;Q6EEV6;A8MUA9;A8MU27;P55854-2	P61956;P61956-2	Small ubiquitin-related modifier 2	SUMO2	Color [DarkGray]	4	4	4	33.7	33.7	33.7	10.871	0	10.501	2351100000	37	26.8758	26.1353	26.6227	26.6988	27.5494	26.3528	26.7842	26.955	27.9601
0.316461	0.185935	Q9H204;H0YAA8;A0A087X0M1	Q9H204;H0YAA8;A0A087X0M1	Mediator of RNA polymerase II transcription subunit 28	MED28	Color [DarkGray]	1	1	1	7.3	7.3	7.3	19.52	0.0010549	2.7274	322540000	5	23.5231	23.7237	24.0213	23.902	24.2928	23.6311	23.9132	23.9111	23.7918
0.316378	0.461683	O95400	O95400	CD2 antigen cytoplasmic tail-binding protein 2	CD2BP2	Color [DarkGray]	1	1	1	3.8	3.8	3.8	37.646	0.0073193	1.6228	102500000	4	21.9081	22.2467	22.4186	23.1666	21.4989	23.2929	23.9521	23.8168	23.8005
0.315811	-0.199292	Q92878;Q92878-3;Q92878-2;E7EN38;E7ESD9	Q92878;Q92878-3;Q92878-2;E7EN38	DNA repair protein RAD50	RAD50	Color [DarkGray]	3	3	3	3	3	3	153.89	0	7.1123	409590000	9	24.3008	24.8326	24.7839	24.6236	24.6449	24.0508	24.9182	21.6377	23.9223
0.315768	-0.922204	A6NIH7	A6NIH7	Protein unc-119 homolog B	UNC119B	Color [DarkGray]	2	2	2	15.5	15.5	15.5	28.136	0	4.2726	268500000	3	23.696	22.793	20.8287	21.0264	20.3646	23.1601	23.4818	21.401	23.8378
0.315729	0.218316	A0A0B4J1Y8	A0A0B4J1Y8		IGLV9-49	Color [DarkGray]	1	1	1	8.1	8.1	8.1	13.024	0.0010299	2.5139	756260000	12	25.1112	24.5375	25.5017	25.1891	25.3213	25.2949	25.4531	25.3804	25.5817
0.315249	-0.205952	Q14331;Q9BZ01;E9PLY7;E9PRR7	Q14331;Q9BZ01;E9PLY7;E9PRR7	Protein FRG1;Protein FRG1B	FRG1;FRG1B	Color [DarkGray]	2	2	2	8.1	8.1	8.1	29.172	0.00056625	3.5127	470600000	18	24.3454	25.0718	24.7184	24.204	24.7749	24.5389	24.9089	24.6387	24.6131
0.315187	-0.508862	Q08881	Q08881	Tyrosine-protein kinase ITK/TSK	ITK	Color [DarkGray]	1	1	1	1.8	1.8	1.8	71.83	0.0051354	1.7822	133780000	3	22.5521	23.9013	21.6661	21.9748	22.2445	22.3736	22.299	22.0484	22.9341
0.314695	-0.126289	Q96GD4;J3KT86;Q96GD4-4;Q96GD4-5;J3QLN8;Q96GD4-2;J3QR41;J3KTD6;Q96GD4-3	Q96GD4;J3KT86;Q96GD4-4;Q96GD4-5;J3QLN8;Q96GD4-2	Aurora kinase B	AURKB	Color [DarkGray]	3	3	3	10.2	10.2	10.2	39.31	0.0010422	2.6439	454590000	5	24.7085	24.694	24.8156	24.3276	24.6322	24.8794	24.4868	24.5297	24.5982
0.314601	0.248275	P50502;Q3KNR6;Q8NFI4;F8WAQ7;H7C3I1;F6VDH7;A0A087X1H6;Q8IZP2	P50502;Q3KNR6;Q8NFI4;F8WAQ7;H7C3I1;F6VDH7;A0A087X1H6;Q8IZP2	Hsc70-interacting protein;Putative protein FAM10A5;Putative protein FAM10A4	ST13;ST13P5;ST13P4	Color [DarkGray]	2	2	2	6	6	6	41.331	0.00056657	3.5155	174270000	4	22.9361	21.9594	22.0059	22.4715	22.5212	22.6537	21.44	22.7886	25.1076
0.313728	0.369216	Q04917;A2IDB2;F8WEB6;A2IDB1	Q04917;A2IDB2	14-3-3 protein eta	YWHAH	Color [DarkGray]	8	5	5	34.1	24.8	24.8	28.218	0	12.832	1175200000	12	25.4041	25.7325	25.2572	25.6299	26.7129	25.1587	25.8627	25.7564	26.1185
0.312801	-0.1663	O95470;H0Y3V8;H7BXL7	O95470	Sphingosine-1-phosphate lyase 1	SGPL1	Color [DarkGray]	5	5	5	10	10	10	63.523	0	15.106	3000200000	40	27.3801	27.6337	27.4313	27.1022	27.7212	27.1229	27.4583	27.2747	27.1285
0.31276	-0.222691	P07602;C9JIZ6;P07602-2;P07602-3	P07602;C9JIZ6;P07602-2;P07602-3	Prosaposin;Saposin-A;Saposin-B-Val;Saposin-B;Saposin-C;Saposin-D	PSAP	Color [DarkGray]	1	1	1	1.7	1.7	1.7	58.112	0.0086403	1.5899	172560000	4	23.7144	23.3176	23.7282	23.2548	23.8552	22.9821	23.4645	22.8076	21.5979
0.312544	-0.132029	P48634;P48634-3;P48634-2;P48634-4	P48634;P48634-3;P48634-2;P48634-4	Protein PRRC2A	PRRC2A	Color [DarkGray]	9	8	8	8	7.6	7.6	228.86	0	46.956	2567200000	56	27.0643	27.5052	27.2551	27.1353	26.9456	27.3477	27.3519	27.4071	26.7111
0.311932	0.260511	Q9UQE7	Q9UQE7	Structural maintenance of chromosomes protein 3	SMC3	Color [DarkGray]	3	3	3	3.4	3.4	3.4	141.54	0	4.6085	474800000	4	24.5025	25.1533	24.6972	25.0116	24.575	25.548	24.8295	25.6857	24.4156
0.31165	-0.0991065	Q9UPT9;Q9UPT9-2;A6NNY8;K7ESK0;K7ERX6	Q9UPT9;Q9UPT9-2;A6NNY8	Ubiquitin carboxyl-terminal hydrolase 22;Ubiquitin carboxyl-terminal hydrolase 27	USP22;USP27X	Color [DarkGray]	4	4	4	10.3	10.3	10.3	59.96	0	20.265	1359800000	32	25.9892	26.3571	26.2144	26.1674	25.9411	26.1549	26.2448	26.2922	26.1023
0.311326	0.146225	P05141;Q9H0C2	P05141	ADP/ATP translocase 2;ADP/ATP translocase 2, N-terminally processed	SLC25A5	Color [DarkGray]	12	4	4	39.9	21.1	21.1	32.852	0	71.316	15156000000	84	29.064	29.5889	29.6455	29.6755	29.5547	29.5069	29.5948	29.641	29.2725
0.310773	-0.151527	A0A0B4J1Z7;A0A0C4DH57	A0A0B4J1Z7;A0A0C4DH57		IGKV1-39;IGKV1D-39	Color [DarkGray]	2	1	1	29.1	15.4	15.4	12.737	0	20.92	1323100000	2	26.7766	26.411	26.4834	26.2843	26.2007	26.7313	26.5919	21.9467	26.54
0.310305	-0.530151	Q9NYL9;H0YKU1;H0YNJ8;Q9NZR1;G5EA42	Q9NYL9;H0YKU1;H0YNJ8	Tropomodulin-3	TMOD3	Color [DarkGray]	5	5	5	19.3	19.3	19.3	39.594	0	15.461	1348900000	27	27.4123	25.2154	25.6553	25.3251	25.4295	25.938	25.2562	25.5347	26.0531
0.310161	0.257702	Q9BY44;F8WAE5;Q9BY44-3;Q9BY44-4;Q9BY44-2;C9IZE1;H7C5R5;H7C5Q3;F8WF18;F8WAT3	Q9BY44;F8WAE5;Q9BY44-3;Q9BY44-4;Q9BY44-2	Eukaryotic translation initiation factor 2A;Eukaryotic translation initiation factor 2A, N-terminally processed	EIF2A	Color [DarkGray]	9	9	9	26.8	26.8	26.8	64.989	0	91.066	3712800000	63	26.9127	27.9095	27.2392	27.8394	27.2791	27.7161	27.4305	28.5974	27.6504
0.310036	0.222438	O60869;O60869-2;O60869-3	O60869;O60869-2;O60869-3	Endothelial differentiation-related factor 1	EDF1	Color [DarkGray]	7	7	7	37.2	37.2	37.2	16.368	0	16.8	5130600000	64	27.468	28.3638	27.7914	28.3325	28.0778	27.8802	28.1982	28.8498	28.2628
0.309652	-0.289608	Q9Y2Z4;H0YHS6	Q9Y2Z4;H0YHS6	Tyrosine--tRNA ligase, mitochondrial;Tyrosine--tRNA ligase	YARS2	Color [DarkGray]	2	2	2	5.9	5.9	5.9	53.198	0	3.9478	349160000	2	23.889	25.1167	24.2736	24.2416	24.2698	23.8991	24.2035	24.9042	23.8645
0.308654	-0.124969	Q8NI36;A0A0A0MTB8	Q8NI36;A0A0A0MTB8	WD repeat-containing protein 36	WDR36	Color [DarkGray]	3	3	3	4.5	4.5	4.5	105.32	0	9.7571	704850000	12	25.2203	25.0608	25.4256	25.2755	25.1953	24.8609	25.5724	24.8832	24.8467
0.308495	-0.144071	P01601	P01601	Ig kappa chain V-I region HK101		Color [DarkGray]	1	1	1	13.7	13.7	13.7	12.73	0	18.638	336960000	3	24.5961	24.0852	24.4064	24.4425	24.1736	24.0393	24.5816	22.914	24.1796
0.307791	-0.0669505	Q9BXS6;Q9BXS6-7;Q9BXS6-2;Q9BXS6-3;Q9BXS6-5;Q9BXS6-4;Q9BXS6-6;H0YMD2	Q9BXS6;Q9BXS6-7;Q9BXS6-2;Q9BXS6-3;Q9BXS6-5;Q9BXS6-4;Q9BXS6-6	Nucleolar and spindle-associated protein 1	NUSAP1	Color [DarkGray]	9	9	9	24.7	24.7	24.7	49.451	0	46.802	3113400000	76	27.3004	27.5828	27.3462	27.3655	27.3471	27.3159	27.4855	27.2506	27.3623
0.30759	0.13479	Q9Y3I0	Q9Y3I0	tRNA-splicing ligase RtcB homolog	RTCB	Color [DarkGray]	14	14	14	39.6	39.6	39.6	55.21	0	166.97	13931000000	183	29.1924	29.7587	29.5523	29.5171	29.7503	29.6403	29.5696	30.0417	29.4594
0.307376	-0.206696	Q6W2J9;Q6W2J9-4;Q6W2J9-2;H7BYY2;Q6W2J9-3;H7C2V9;A6NE70;H7C231;H7BZ37;A1A564;A0A075B6Q3;Q5H9F3-3	Q6W2J9;Q6W2J9-4;Q6W2J9-2;H7BYY2;Q6W2J9-3	BCL-6 corepressor	BCOR	Color [DarkGray]	17	17	17	16.6	16.6	16.6	192.19	0	165.29	6837800000	103	23.6599	23.0485	23.3707	23.5	22.7757	23.1833	23.615	23.2065	21.3247
0.306898	0.0835241	Q9Y2R5;E9PE17;I3L0E3	Q9Y2R5;E9PE17;I3L0E3	28S ribosomal protein S17, mitochondrial	MRPS17;hCG_1984214	Color [DarkGray]	1	1	1	6.9	6.9	6.9	14.502	0.0014728	2.1745	491100000	15	24.1338	24.1668	23.9364	24.0053	24.2944	24.188	24.4196	24.0269	23.8793
0.306544	0.17054	Q9BVC6	Q9BVC6	Transmembrane protein 109	TMEM109	Color [DarkGray]	3	3	3	12.8	12.8	12.8	26.21	0	8.259	642720000	37	24.7567	25.4263	25.003	25.2143	25.0437	25.4396	25.1507	25.3353	24.9883
0.306489	0.143032	Q66PJ3-2;Q66PJ3;Q66PJ3-3;Q66PJ3-4;F5GYV5;F8WCT1;F5H7X4;Q66PJ3-5;H7BZV4;A0A0C4DG62;Q66PJ3-7;A0A0C4DH18;F8WEP2;A0A0A0MTG7;Q66PJ3-6	Q66PJ3-2;Q66PJ3;Q66PJ3-3;Q66PJ3-4;F5GYV5;F8WCT1;F5H7X4;Q66PJ3-5;H7BZV4;A0A0C4DG62;Q66PJ3-7	ADP-ribosylation factor-like protein 6-interacting protein 4	ARL6IP4	Color [DarkGray]	13	13	13	28.8	28.8	28.8	44.158	0	223.91	380000000000	385	33.7465	34.1406	34.2978	34.2656	34.3325	34.016	34.5011	33.9887	34.2845
0.306315	0.120605	Q92804;Q92804-2;A0A075B7D9;A0A075B7E4;A0A075B7F4;A0A075B7F2;A0A075B7C1	Q92804;Q92804-2;A0A075B7D9	TATA-binding protein-associated factor 2N	TAF15	Color [DarkGray]	9	7	7	17.6	15.2	15.2	61.829	0	21.58	4693100000	77	27.9208	27.4547	27.8736	27.8284	27.9916	27.791	28.0961	27.7015	27.9522
0.305832	-0.323634	Q9UBU8;B3KTM8;Q9UBU8-3;Q9UBU8-2;H0YLJ3;H0YMT8;H0YM21;H0YMJ0	Q9UBU8;B3KTM8;Q9UBU8-3;Q9UBU8-2;H0YLJ3	Mortality factor 4-like protein 1	MORF4L1	Color [DarkGray]	3	3	3	17.4	17.4	17.4	41.473	0	29.408	676770000	8	25.1582	26.2809	25.3177	25.7555	25.0907	24.9397	25.6598	26.1206	25.087
0.305512	-0.0495733	A0A087WYR4;B9A064;A0A0B4J231;A0A087WU42;A0A087X2A1;A0A075B6K8;P0CG04;A0A087WZW9;A0A075B6K3;P01712;P01709;P01707;P06317;P01710;P01721	A0A087WYR4;B9A064;A0A0B4J231;A0A087WU42;A0A087X2A1;A0A075B6K8;P0CG04	Immunoglobulin lambda-like polypeptide 5;Ig lambda-1 chain C regions	IGLL5;IGLC1	Color [DarkGray]	8	8	1	31.1	31.1	3.4	24.83	0	35.051	298890000000	138	34.0271	34.0223	34.1505	34.0174	34.1053	33.9285	34.2147	33.4712	33.943
0.304452	-0.181275	Q86XN7;Q86XN7-2;Q5JS36	Q86XN7;Q86XN7-2;Q5JS36	Proline and serine-rich protein 1	PROSER1	Color [DarkGray]	5	5	5	10	10	10	95.697	0	59.155	2481600000	39	27.0545	27.2857	27.4041	27.1382	27.4064	26.656	27.1336	26.6342	26.6575
0.30385	0.468285	Q13257;Q13257-2	Q13257;Q13257-2	Mitotic spindle assembly checkpoint protein MAD2A	MAD2L1	Color [DarkGray]	2	2	2	14.1	14.1	14.1	23.51	0	19.351	313550000	15	24.3367	22.6918	23.0373	24.4967	23.7835	23.1905	23.0213	23.6693	22.9511
0.303329	-0.182467	P30153;C9J9C1;P30154;P30154-2;E9PPI5;E9PNM7;E9PHZ6;B3KQV6;P30154-5;P30154-4;E9PH38	P30153;C9J9C1	Serine/threonine-protein phosphatase 2A 65 kDa regulatory subunit A alpha isoform	PPP2R1A	Color [DarkGray]	6	6	6	12.6	12.6	12.6	65.308	0	43.244	1719900000	45	26.457	26.157	26.4316	26.0461	25.8503	26.6019	26.283	26.5842	27.7609
0.303201	-0.152161	P12081;P12081-4;B3KWE1;B4DDD8;P12081-3;P12081-2;E7ETE2;B4E1C5;P49590;P49590-2;D6RJE6;D6RF05;B4DQ67	P12081;P12081-4;B3KWE1;B4DDD8;P12081-3;P12081-2;E7ETE2;B4E1C5	Histidine--tRNA ligase, cytoplasmic	HARS	Color [DarkGray]	12	12	12	25	25	25	57.41	0	23.595	4606000000	77	27.7874	28.3587	27.9105	28.0059	27.9389	27.6553	28.0615	28.6054	28.0095
0.303196	0.948772	P31151	P31151	Protein S100-A7	S100A7	Color [DarkGray]	3	3	3	31.7	31.7	31.7	11.471	0	19.543	303980000	9	23.3489	25.2672	21.6483	25.5645	23.0561	24.4901	23.7344	24.9105	24.0994
0.302115	0.267131	P52565;J3QQX2;J3KTF8;J3KRY1;P52565-2;J3KRE2;J3KS60	P52565;J3QQX2;J3KTF8;J3KRY1;P52565-2;J3KRE2	Rho GDP-dissociation inhibitor 1	ARHGDIA	Color [DarkGray]	9	9	9	52	52	52	23.207	0	87.676	3841300000	55	27.9775	26.916	27.198	27.6404	27.9185	27.334	27.1908	27.619	28.7585
0.301783	0.392365	O75063	O75063	Glycosaminoglycan xylosylkinase	FAM20B	Color [DarkGray]	4	4	4	13.4	13.4	13.4	46.432	0	9.879	474750000	9	22.1729	23.5379	23.5148	23.5305	23.9099	22.9623	20.9607	21.6345	23.9778
0.298658	0.381657	P05109	P05109	Protein S100-A8;Protein S100-A8, N-terminally processed	S100A8	Color [DarkGray]	4	4	4	33.3	33.3	33.3	10.834	0	9.3298	1548500000	33	25.0789	26.8601	25.7743	26.291	26.3234	26.2438	26.2228	27.4582	26.3613
0.298355	-0.300611	Q9Y6H1;Q5T1J5	Q9Y6H1;Q5T1J5	Coiled-coil-helix-coiled-coil-helix domain-containing protein 2;Putative coiled-coil-helix-coiled-coil-helix domain-containing protein CHCHD2P9, mitochondrial	CHCHD2;CHCHD2P9	Color [DarkGray]	1	1	1	18.5	18.5	18.5	15.512	0	18.637	618890000	13	25.1283	24.6739	24.9295	23.9056	25.241	24.6834	25.4903	25.5304	26.1741
0.297855	-0.198312	Q9H7Z3;H0YJT0	Q9H7Z3	Protein NRDE2 homolog	NRDE2	Color [DarkGray]	3	3	3	4.5	4.5	4.5	132.67	0	13.871	608910000	12	25.1613	25.2279	24.7484	25.2945	24.6662	24.5822	24.7693	24.8368	25.2425
0.297722	-0.465719	P78417;Q5TA02;P78417-3;Q5TA01;P78417-2	P78417;Q5TA02;P78417-3	Glutathione S-transferase omega-1	GSTO1	Color [DarkGray]	3	3	3	11.6	11.6	11.6	27.566	0	10.104	212460000	5	24.2566	23.075	22.183	22.3557	22.694	23.0678	22.3423	21.6588	25.939
0.297636	-0.181272	Q9BQA1;H0Y711	Q9BQA1;H0Y711	Methylosome protein 50	WDR77	Color [DarkGray]	1	1	1	7	7	7	36.724	0	14.691	547080000	11	25.246	24.8105	25.0984	25.0156	24.4537	25.1418	25.0217	24.2282	22.7916
0.297539	-0.4205	P68032;P68133;P63267;P62736;A6NL76;P63267-2;F6UVQ4;F6QUT6;C9JUM1;C9JZR7;F8WB63;B8ZZJ2;C9JFL5;Q562R1;C9JTX5;F8WCH0	P68032;P68133;P63267;P62736;A6NL76;P63267-2	Actin, alpha cardiac muscle 1;Actin, alpha skeletal muscle;Actin, gamma-enteric smooth muscle;Actin, aortic smooth muscle	ACTC1;ACTA1;ACTG2;ACTA2	Color [DarkGray]	22	3	3	49.3	14.9	14.9	42.019	0	299.37	29690000000	111	31.0221	29.3272	29.4055	29.457	29.2539	29.7825	29.1051	29.7485	30.9367
0.29661	-0.344525	P33316;P33316-2;H0YNW5;H0YMM5;A0A0C4DGL3;H0YNJ9;H0YKC5;H0YKI0;H0YMP1	P33316;P33316-2;H0YNW5;H0YMM5;A0A0C4DGL3;H0YNJ9;H0YKC5;H0YKI0	Deoxyuridine 5-triphosphate nucleotidohydrolase, mitochondrial	DUT	Color [DarkGray]	4	4	4	19	19	19	26.563	0	10.016	1354600000	24	26.7125	25.2824	25.89	25.2737	26.0381	25.5395	26.1504	25.4709	26.5406
0.296428	0.650639	P63241;I3L397;I3L504;P63241-2;Q6IS14;Q9GZV4;F8WCJ1;C9J7B5;C9J4W5	P63241;I3L397;I3L504;P63241-2;Q6IS14;Q9GZV4;F8WCJ1;C9J7B5;C9J4W5	Eukaryotic translation initiation factor 5A-1;Eukaryotic translation initiation factor 5A;Eukaryotic translation initiation factor 5A-1-like;Eukaryotic translation initiation factor 5A-2	EIF5A;EIF5AL1;EIF5A2	Color [DarkGray]	6	6	6	24.7	24.7	24.7	16.832	0	35.132	1868200000	49	27.0901	24.9358	25.0014	26.6057	27.0908	25.2828	25.0094	26.055	27.2318
0.295409	-0.111619	Q06265;Q06265-2;D6RIY6;Q06265-3;Q06265-4	Q06265;Q06265-2;D6RIY6;Q06265-3;Q06265-4	Exosome complex component RRP45	EXOSC9	Color [DarkGray]	1	1	1	2.5	2.5	2.5	48.948	0.00055556	3.289	400750000	14	24.688	24.603	24.7369	24.4539	24.3815	24.8575	24.6055	24.5219	24.397
0.294999	0.0837383	P26641;P26641-2	P26641;P26641-2	Elongation factor 1-gamma	EEF1G	Color [DarkGray]	17	17	17	43.9	43.9	43.9	50.118	0	207.15	44656000000	256	31.0488	31.3226	31.4311	31.343	31.3264	31.3844	31.4215	31.395	31.2868
0.294981	0.152923	Q8WXI9	Q8WXI9	Transcriptional repressor p66-beta	GATAD2B	Color [DarkGray]	2	2	2	6.9	6.9	6.9	65.26	0	48.854	681010000	10	25.0929	25.5101	25.6395	25.596	25.3285	25.7767	25.5452	25.3695	25.0072
0.294108	0.106382	P02144;B0QYF7;Q8WVH6;F2Z2F1;B0QYF8	P02144;B0QYF7;Q8WVH6;F2Z2F1;B0QYF8	Myoglobin	MB	Color [DarkGray]	2	2	2	11.7	11.7	11.7	17.184	0	14.038	2992400000	36	27.0497	27.3254	27.4242	27.2285	27.3395	27.5504	27.3589	27.316	26.7685
0.292522	-0.0897408	Q13895;F8WBL2	Q13895;F8WBL2	Bystin	BYSL	Color [DarkGray]	4	4	4	13.7	13.7	13.7	49.601	0	14.782	1956300000	29	26.9925	26.8509	26.8924	27.0104	26.6081	26.8481	26.8328	27.0184	26.5756
0.292478	-0.300175	Q9C037;Q9C037-2;H7C0Q6;Q9C037-3	Q9C037;Q9C037-2;H7C0Q6;Q9C037-3	E3 ubiquitin-protein ligase TRIM4	TRIM4	Color [DarkGray]	1	1	1	2.2	2.2	2.2	57.46	0.0051498	1.8038	3555700000	5	21.8502	20.8249	21.6983	21.1755	20.689	21.6084	20.9093	29.7717	22.0289
0.291404	-0.103689	Q14192;J3KNW4;A0A0A0MSG2	Q14192;J3KNW4;A0A0A0MSG2	Four and a half LIM domains protein 2	FHL2	Color [DarkGray]	3	3	3	10.8	10.8	10.8	32.193	0	6.0782	731380000	22	25.3679	25.2549	25.3855	25.3858	25.3545	24.957	25.4467	24.1911	24.5617
0.291302	-0.161637	P11717	P11717	Cation-independent mannose-6-phosphate receptor	IGF2R	Color [DarkGray]	1	1	1	0.4	0.4	0.4	274.37	0.001	2.3269	199180000	16	23.4056	22.6848	22.9081	22.6991	22.8833	22.9312	22.2606	22.1017	22.957
0.290693	-0.0561358	P52272;P52272-2;A0A087X0X3;M0QZM1;M0R019;M0R2T0;M0R2I7;M0QYQ7;M0R0N3;M0QY96;M0R0Y6;M0QYL3	P52272;P52272-2;A0A087X0X3;M0QZM1	Heterogeneous nuclear ribonucleoprotein M	HNRNPM	Color [DarkGray]	35	35	35	53.4	53.4	53.4	77.515	0	312.97	67322000000	472	31.9127	31.9209	32.0155	31.9276	31.9955	31.7575	32.0253	31.8726	31.8152
0.290458	-0.211579	Q9BZI7;Q9BZI7-2;A0A087WYC8	Q9BZI7;Q9BZI7-2	Regulator of nonsense transcripts 3B	UPF3B	Color [DarkGray]	4	4	4	9.3	9.3	9.3	57.761	0.00056497	3.4704	507080000	3	24.6103	25.4847	24.7024	24.5227	24.813	24.827	24.953	25.8379	24.9678
0.290121	0.13776	P19388;A0A087WWX0;A0A087WVZ9	P19388;A0A087WWX0;A0A087WVZ9	DNA-directed RNA polymerases I, II, and III subunit RPABC1	POLR2E	Color [DarkGray]	1	1	1	4.8	4.8	4.8	24.551	0.0010493	2.7033	472980000	18	24.4401	25.0414	24.825	24.8049	25.0577	24.8572	24.7686	24.9692	23.8479
0.289463	0.421288	Q6NUQ4	Q6NUQ4	Transmembrane protein 214	TMEM214	Color [DarkGray]	1	1	1	3.5	3.5	3.5	77.15	0.00053879	2.9426	166510000	1	21.9093	23.7949	23.4193	23.6994	23.3508	23.3372	23.7968	23.9846	23.4608
0.289446	-0.160889	P49770;H0YK01;H0YJJ8;G3V5E5	P49770	Translation initiation factor eIF-2B subunit beta	EIF2B2	Color [DarkGray]	3	3	3	11.1	11.1	11.1	38.989	0	4.9002	728600000	4	25.2818	25.5977	24.9531	25.1526	24.8829	25.3146	25.312	24.9381	25.2972
0.289003	0.321818	P39687;H0YN26;H7BZ09;O95626;O43423	P39687;H0YN26	Acidic leucine-rich nuclear phosphoprotein 32 family member A	ANP32A	Color [DarkGray]	9	9	8	41.4	41.4	38.6	28.585	0	162.24	6519800000	115	28.2985	27.3922	28.2432	28.3667	28.8546	27.678	27.9255	28.2337	28.8056
0.288666	-0.358648	P47929	P47929	Galectin-7	LGALS7	Color [DarkGray]	3	3	3	25	25	25	15.075	0	5.1554	1308800000	22	26.3678	26.916	25.3437	25.9464	25.4676	26.1376	26.6847	26.7734	25.4666
0.286855	0.249174	P62258;P62258-2;B4DJF2;I3L3T1;K7EM20;K7EIT4;I3L0W5	P62258;P62258-2	14-3-3 protein epsilon	YWHAE	Color [DarkGray]	17	15	15	63.5	63.5	63.5	29.174	0	191.46	10520000000	211	29.1566	28.5928	28.6685	29.2033	29.4898	28.4723	28.4813	28.5519	29.6551
0.286511	0.101405	Q969G3;Q969G3-2;B4DGM3;Q969G3-6;Q969G3-5;Q969G3-3;Q969G3-4;J3QKS7;J3QR61;J3KT85;H7C048;K7EMQ8;J3QKX6;J3KS99;J3QL66	Q969G3;Q969G3-2;B4DGM3;Q969G3-6;Q969G3-5;Q969G3-3;Q969G3-4;J3QKS7;J3QR61	SWI/SNF-related matrix-associated actin-dependent regulator of chromatin subfamily E member 1	SMARCE1	Color [DarkGray]	16	16	16	48.4	48.4	48.4	46.649	0	216.05	12774000000	139	29.0811	29.4124	29.5094	29.3161	29.5033	29.4877	29.5757	29.6487	28.9361
0.286202	-0.146486	Q96EY4;D6RA57;H0Y9X1	Q96EY4;D6RA57;H0Y9X1	Translation machinery-associated protein 16	TMA16	Color [DarkGray]	1	1	1	7.4	7.4	7.4	23.864	0	4.3861	1264400000	11	26.4526	26.2012	25.8473	26.1745	25.8104	26.0767	24.7082	25.6299	25.659
0.286143	-0.162867	Q96DH6;Q96DH6-2;J3QKT5;J3KTC1;B4DHE8	Q96DH6;Q96DH6-2;J3QKT5;J3KTC1;B4DHE8	RNA-binding protein Musashi homolog 2	MSI2	Color [DarkGray]	1	1	1	3.7	3.7	3.7	35.196	0.0010701	2.8522	574590000	30	25.0416	25.6701	25.2765	25.3381	25.2687	24.8927	25.4523	25.285	24.8006
0.285444	-0.0316277	Q5T8P6;Q5T8P6-3;A0A087X0H9;Q5T8P6-2;Q5T8P6-5;Q5T8P6-4;E2PSN0;Q5T8P6-6	Q5T8P6;Q5T8P6-3;A0A087X0H9;Q5T8P6-2;Q5T8P6-5;Q5T8P6-4	RNA-binding protein 26	RBM26	Color [DarkGray]	5	5	5	4	4	4	113.6	0	7.0099	1665700000	49	26.4898	26.5997	26.463	26.4841	26.514	26.4596	26.4487	26.6807	26.2726
0.284922	0.136808	P82664	P82664	28S ribosomal protein S10, mitochondrial	MRPS10	Color [DarkGray]	2	2	2	14.4	14.4	14.4	22.999	0	4.7613	918460000	19	24.8799	24.9488	24.8278	25.1951	24.6419	25.2299	24.5843	24.5309	24.3762
0.283412	-0.273038	Q9H2K8;G3V1Q8;F5H3L7;F5H5E0;H0YF68	Q9H2K8	Serine/threonine-protein kinase TAO3	TAOK3	Color [DarkGray]	11	11	11	14.8	14.8	14.8	105.4	0	51.366	2813000000	48	25.6311	26.8523	25.7827	25.8745	25.8676	25.705	25.5487	25.7287	25.3943
0.283045	0.246703	P60174;P60174-1;P60174-4;U3KPZ0;U3KQF3;U3KPS5	P60174;P60174-1;P60174-4;U3KPZ0	Triosephosphate isomerase	TPI1	Color [DarkGray]	8	8	8	35.7	35.7	35.7	30.791	0	45.975	2211700000	38	26.7955	26.4782	26.1729	26.2781	26.607	27.3017	26.0983	26.146	28.2687
0.283043	-0.105768	P15153;B1AH77;B1AH80;B1AH78;P63000;P63000-2;P60763;J3KSC4;J3QLK0	P15153;B1AH77;B1AH80;B1AH78;P63000;P63000-2	Ras-related C3 botulinum toxin substrate 2;Ras-related C3 botulinum toxin substrate 1	RAC2;RAC1	Color [DarkGray]	5	5	5	18.2	18.2	18.2	21.429	0	12	5210700000	22	28.2766	28.5669	28.125	28.307	28.0647	28.2796	28.3855	28.5511	28.6032
0.282895	-0.767338	P22314;P22314-2;Q5JRR6;Q5JRS1;Q5JRS3;Q5JRS2;Q5JRR9;Q5JRS0	P22314;P22314-2	Ubiquitin-like modifier-activating enzyme 1	UBA1	Color [DarkGray]	8	8	8	10.8	10.8	10.8	117.85	0	89.575	2109500000	34	27.0874	26.0683	25.9227	23.7504	25.715	27.3109	26.0627	26.683	28.6307
0.282693	0.0914173	O76024	O76024	Wolframin	WFS1	Color [DarkGray]	1	1	1	1.6	1.6	1.6	100.29	0.00054054	2.9652	195190000	2	23.074	23.4519	23.2187	23.3859	23.2026	23.4303	23.2441	23.1203	22.9236
0.282281	-0.197457	Q9Y3E5;J3KQ48	Q9Y3E5;J3KQ48	Peptidyl-tRNA hydrolase 2, mitochondrial	PTRH2	Color [DarkGray]	2	2	2	15.1	15.1	15.1	19.193	0	14.698	469260000	7	25.2916	24.6025	24.464	24.362	24.758	24.6457	24.4361	24.8123	24.5964
0.281387	0.078874	O75175;H0Y5X7;H7C3F5;O75175-3;O75175-2	O75175;H0Y5X7;H7C3F5;O75175-3;O75175-2	CCR4-NOT transcription complex subunit 3	CNOT3	Color [DarkGray]	1	1	1	2.5	2.5	2.5	81.871	0	6.3014	461310000	12	24.6212	24.8639	24.9203	25.0086	24.8423	24.791	25.0111	22.5476	24.8046
0.280935	0.0790952	P53007;B4DP62	P53007;B4DP62	Tricarboxylate transport protein, mitochondrial	SLC25A1	Color [DarkGray]	4	4	4	21.5	21.5	21.5	34.012	0	51.125	2409500000	48	26.8567	26.891	27.0986	27.0595	26.8683	27.1558	27.0944	26.9385	26.5659
0.280565	0.097971	P04843;B7Z4L4;F8WF32	P04843;B7Z4L4	Dolichyl-diphosphooligosaccharide--protein glycosyltransferase subunit 1	RPN1	Color [DarkGray]	15	15	15	32.5	32.5	32.5	68.569	0	112.95	9629700000	157	28.7205	29.0273	29.0087	28.9567	28.8827	29.211	28.8905	29.1905	29.1073
0.279991	-0.20471	Q99700;H0YH87;F8WB06;F8VQP2;V9GY86;Q99700-2;Q99700-5;Q99700-4;F8VRK6;F8W0B5	Q99700;H0YH87;F8WB06;F8VQP2;V9GY86;Q99700-2;Q99700-5;Q99700-4;F8VRK6	Ataxin-2	ATXN2	Color [DarkGray]	4	3	3	4.9	4.2	4.2	140.28	0	23.576	754350000	9	25.6245	26.1679	25.8946	25.4564	26.1884	25.428	25.5766	26.0379	25.3642
0.279279	-0.554417	Q14554;Q14554-2	Q14554;Q14554-2	Protein disulfide-isomerase A5	PDIA5	Color [DarkGray]	2	2	2	6.9	6.9	6.9	59.594	0.0005385	2.9386	253990000	3	24.1045	24.7231	22.6784	22.7984	22.7232	24.3212	23.7904	24.4484	24.4147
0.278641	0.111551	Q7Z417;Q7Z417-2	Q7Z417	Nuclear fragile X mental retardation-interacting protein 2	NUFIP2	Color [DarkGray]	5	5	5	9.5	9.5	9.5	76.12	0	14.899	2026200000	35	27.3162	26.8884	26.938	27.1852	27.296	26.9962	27.2665	27.0065	27.3138
0.278461	-0.309368	Q9NXL2	Q9NXL2	Rho guanine nucleotide exchange factor 38	ARHGEF38	Color [DarkGray]	1	1	1	1.8	1.8	1.8	89.077	0.0064605	1.6849	2376100000	9	27.1079	27.3378	27.2137	27.6178	26.0984	27.0151	25.1866	27.9302	24.7895
0.278318	-0.612052	Q99952;E7EMB8;Q99952-2	Q99952;E7EMB8;Q99952-2	Tyrosine-protein phosphatase non-receptor type 18	PTPN18	Color [DarkGray]	6	6	6	19.6	19.6	19.6	50.482	0	57.344	4372700000	31	22.7071	21.6593	22.7797	20.4635	21.6036	23.2428	21.1255	22.6267	21.8385
0.278223	0.484197	P13796;P13796-2;Q5TBN3	P13796	Plastin-2	LCP1	Color [DarkGray]	16	16	16	36.2	36.2	36.2	70.288	0	132.16	6992200000	77	28.9305	26.8646	28.2292	28.0189	28.2856	29.1724	27.3765	26.9231	29.9692
0.277782	0.0730839	O43148;O43148-2;K7ERH6;K7EP06;K7EPP5	O43148;O43148-2;K7ERH6;K7EP06	mRNA cap guanine-N7 methyltransferase	RNMT	Color [DarkGray]	4	4	4	10.9	10.9	10.9	54.843	0	20.792	704620000	12	25.282	25.1552	25.3407	25.3648	25.162	25.4703	25.527	25.5985	25.1551
0.277719	-0.0623239	P00367;P00367-2;P00367-3;P49448	P00367;P00367-2;P00367-3;P49448	Glutamate dehydrogenase 1, mitochondrial;Glutamate dehydrogenase 2, mitochondrial	GLUD1;GLUD2	Color [DarkGray]	9	9	9	21.5	21.5	21.5	61.397	0	63.306	3315200000	58	27.4046	27.6618	27.4098	27.3857	27.4151	27.4884	27.7605	27.8836	27.6707
0.277168	0.085151	Q12788;J3KNP2;A0A087WYP7	Q12788;J3KNP2;A0A087WYP7	Transducin beta-like protein 3	TBL3	Color [DarkGray]	2	2	2	4	4	4	89.034	0.00058072	3.7674	467990000	1	24.8867	24.7658	25.1113	24.922	25.1467	24.9506	24.8933	24.8789	24.5609
0.277114	0.165695	Q8NC51;Q8NC51-3;Q8NC51-2;Q8NC51-4	Q8NC51;Q8NC51-3;Q8NC51-2;Q8NC51-4	Plasminogen activator inhibitor 1 RNA-binding protein	SERBP1	Color [DarkGray]	21	21	21	44.6	44.6	44.6	44.965	0	268.18	36862000000	337	30.4397	31.2275	30.728	31.0764	30.8385	30.9773	31.0562	31.4364	30.763
0.276839	-0.0593955	A0FGR8-2;H7BXI1;A0FGR8;A0A087WXU3;A0FGR8-6;A0FGR8-4;A0FGR8-5	A0FGR8-2;H7BXI1;A0FGR8;A0A087WXU3;A0FGR8-6;A0FGR8-4	Extended synaptotagmin-2	ESYT2	Color [DarkGray]	15	15	15	22.2	22.2	22.2	98.9	0	47.309	7506900000	131	28.5805	28.824	28.7403	28.5942	28.6217	28.7506	28.2092	28.197	28.051
0.276599	-0.0933615	Q9NP64;E7EPF0;A0A0D9SEW3;A0A087WXF8;Q9NP64-2;Q9NP64-3;A0A087WYV3;A0A087WXU5;A0A087WYF0	Q9NP64;E7EPF0;A0A0D9SEW3;A0A087WXF8;Q9NP64-2;Q9NP64-3;A0A087WYV3	Nucleolar protein of 40 kDa	ZCCHC17	Color [DarkGray]	5	5	5	21.6	21.6	21.6	27.569	0	12.828	4759300000	33	27.9316	27.9904	28.2909	27.9424	28.1259	27.8646	28.0996	27.5021	27.6412
0.276419	0.0550753	P78527;P78527-2;F5GX40	P78527;P78527-2	DNA-dependent protein kinase catalytic subunit	PRKDC	Color [DarkGray]	46	46	46	13.8	13.8	13.8	469.08	0	138.49	15417000000	331	29.6632	29.9123	29.8087	29.913	29.7946	29.8418	29.7157	29.8444	29.4635
0.275694	-0.158138	P17096-2	P17096-2	High mobility group protein HMG-I/HMG-Y	HMGA1	Color [DarkGray]	2	1	1	34.4	14.6	14.6	10.679	0.0005777	3.7463	397630000	7	25.1567	24.5637	24.6995	24.4433	24.5749	24.9273	24.7442	24.5166	24.0084
0.275397	-0.0647729	Q99459	Q99459	Cell division cycle 5-like protein	CDC5L	Color [DarkGray]	12	12	12	16.7	16.7	16.7	92.25	0	79.94	10569000000	81	29.2582	29.3501	29.3451	29.1396	29.1897	29.4298	29.4447	29.133	28.9275
0.275263	-0.248386	P61088;Q5JXB2;F8VQQ8;F8VSD4;F8VV71;F8VZ29	P61088;Q5JXB2;F8VQQ8;F8VSD4;F8VV71	Ubiquitin-conjugating enzyme E2 N;Putative ubiquitin-conjugating enzyme E2 N-like	UBE2N;UBE2NL	Color [DarkGray]	3	3	3	25	25	25	17.138	0	8.0073	240790000	5	22.8252	22.9112	22.6527	21.841	22.9394	22.8636	21.8723	22.2778	26.6516
0.274522	0.103216	P46013;A0A087WV66	P46013;A0A087WV66	Antigen KI-67	MKI67	Color [DarkGray]	84	84	6	34.2	34.2	2.7	358.69	0	323.31	60769000000	747	32.342	32.6305	32.7571	32.7855	32.5059	32.748	32.6529	32.6304	32.465
0.274179	-0.0912189	C9JLW8;I3L2L5;I3L4Q0;I3L317;I3L3A7	C9JLW8;I3L2L5;I3L4Q0;I3L317	Protein FAM195B	FAM195B	Color [DarkGray]	4	4	4	50.5	50.5	50.5	10.92	0	33.967	2264300000	45	26.8621	27.2699	27.2062	26.9563	27.1002	27.0081	27.3155	27.5567	26.8818
0.274097	0.453063	Q9Y4L1;A0A087X054;Q9BST8;J3QQH7;J3QLE9;J3QL06;J3KTF1;E9PJ21;A0A087WWI4;K7EQK2;Q9Y4L1-2;A0A087X214;A0A087WW13	Q9Y4L1;A0A087X054;Q9BST8;J3QQH7;J3QLE9;J3QL06;J3KTF1;E9PJ21;A0A087WWI4;K7EQK2;Q9Y4L1-2	Hypoxia up-regulated protein 1	HYOU1	Color [DarkGray]	4	4	4	5.3	5.3	5.3	111.33	0	7.803	380340000	9	23.8787	23.1843	23.2564	22.9393	23.6685	25.0707	22.6095	22.8058	25.6372
0.273879	-0.0828787	Q9UHD8;Q9UHD8-2;Q9UHD8-7;Q9UHD8-5;Q9UHD8-3;K7ENL0;Q9UHD8-4;Q9UHD8-9;Q9UHD8-8;K7EPY1;K7EJV0;K7EJ51;K7ER34;K7EIR4;K7EKN4;K7EN52;K7ENQ5;K7EJZ2;K7ELJ9;K7ER52;K7EIE4;K7EQD7;K7EK18;K7EL40;K7ER14	Q9UHD8;Q9UHD8-2;Q9UHD8-7;Q9UHD8-5;Q9UHD8-3	Septin-9	2018-09-09	Color [DarkGray]	11	11	11	28.8	28.8	28.8	65.401	0	162.12	6105300000	131	28.1241	28.4943	28.2908	28.1587	28.1672	28.3346	28.793	29.0808	28.6416
0.273528	-0.497601	P14649;F8W1I5	P14649;F8W1I5	Myosin light chain 6B	MYL6B	Color [DarkGray]	3	1	1	13.5	4.3	4.3	22.764	0.0051911	1.8639	132350000	1	25.1564	22.859	23.1063	23.2457	23.1159	23.2674	23.0655	23.1161	23.1815
0.27338	-0.132242	Q15021;E7EN77;F5GZK7;F5H431	Q15021;E7EN77	Condensin complex subunit 1	NCAPD2	Color [DarkGray]	19	19	19	17.3	17.3	17.3	157.18	0	76.428	7035700000	162	28.2974	28.8702	28.8337	28.4223	28.6146	28.5676	28.7948	28.797	28.3975
0.273174	0.396755	P67936;P67936-2;K7ERG3;K7ENT6;P07951;P07951-2;Q5TCU3;CON__Q3SX28;Q5TCU8;P07951-3;K7EMU5;K7EPV9;U3KQK2;K7EPB9	P67936;P67936-2	Tropomyosin alpha-4 chain	TPM4	Color [DarkGray]	28	15	15	57.3	33.1	33.1	28.521	0	132.32	7865500000	123	29.0227	27.5354	28.5489	28.8105	29.4058	28.0809	28.4367	28.5871	28.8413
0.27297	-0.0841223	P62136;E9PMD7;P62136-3;P62136-2;P62140;P36873;F8VYE8;F8W0W8;P36873-2;C9J9S3;C9JP48;A0A087WYY5;E7ETD8;F8VR82	P62136;E9PMD7;P62136-3;P62136-2;P62140;P36873;F8VYE8;F8W0W8;P36873-2	Serine/threonine-protein phosphatase PP1-alpha catalytic subunit;Serine/threonine-protein phosphatase;Serine/threonine-protein phosphatase PP1-beta catalytic subunit;Serine/threonine-protein phosphatase PP1-gamma catalytic subunit	PPP1CA;PPP1CB;PPP1CC	Color [DarkGray]	4	4	4	13.6	13.6	13.6	37.512	0	14.588	2564200000	54	27.166	27.0753	27.0048	27.0906	26.7704	27.1327	27.0632	27.3714	27.7019
0.271863	-0.122089	P18077;C9K025;F8WBS5;F8WB72	P18077;C9K025;F8WBS5;F8WB72	60S ribosomal protein L35a	RPL35A	Color [DarkGray]	7	7	7	47.3	47.3	47.3	12.538	0	13.963	32547000000	84	30.8272	31.0148	31.2968	31.0744	31.0051	30.693	30.7839	30.4764	30.2673
0.271388	-0.113965	Q9NRX2;E9PKV2	Q9NRX2;E9PKV2	39S ribosomal protein L17, mitochondrial	MRPL17	Color [DarkGray]	2	2	2	9.1	9.1	9.1	20.05	0.0010163	2.4309	293130000	15	24.3971	24.1749	24.1672	24.0994	23.89	24.4079	24.1787	24.0102	22.9113
0.271372	-0.129832	O43175;Q5SZU1	O43175;Q5SZU1	D-3-phosphoglycerate dehydrogenase	PHGDH	Color [DarkGray]	9	9	9	21.4	21.4	21.4	56.65	0	107.23	3863900000	70	27.7919	27.3	27.5931	27.3377	27.273	27.6847	27.0865	27.2729	27.8995
0.270598	0.340794	Q9NTM9;Q5TCZ7;A0A0B4J226	Q9NTM9;Q5TCZ7;A0A0B4J226	Copper homeostasis protein cutC homolog	CUTC	Color [DarkGray]	1	1	1	8.1	8.1	8.1	29.341	0	17.417	251590000	12	20.4824	21.7882	21.7664	21.1716	21.8713	22.0165	20.6656	21.2951	20.9206
0.270117	-0.151349	Q8N766;Q8N766-2;Q8N766-4;Q8N766-3;H7C5A2	Q8N766;Q8N766-2;Q8N766-4;Q8N766-3	ER membrane protein complex subunit 1	EMC1	Color [DarkGray]	9	9	9	13.8	13.8	13.8	111.76	0	55.638	2653900000	39	26.9276	27.6604	27.1508	27.2092	27.0264	27.0492	27.2237	27.704	26.9281
0.270114	-0.203589	P61204;P84077;F5H423;P61204-2;P84085;F5H0C7;C9J1Z8;F5H1V1;F5H6T5;F8WDB3;H0YGG7	P61204;P84077;F5H423;P61204-2;P84085;F5H0C7;C9J1Z8	ADP-ribosylation factor 3;ADP-ribosylation factor 1;ADP-ribosylation factor 5	ARF3;ARF1;ARF5	Color [DarkGray]	4	4	2	39.2	39.2	22.1	20.601	0	92.717	1667000000	31	26.642	25.7525	25.884	25.9392	25.6622	26.0664	25.5697	24.9088	27.5855
0.269661	0.235054	Q02413;Q02413-2	Q02413	Desmoglein-1	DSG1	Color [DarkGray]	12	12	12	16.9	16.9	16.9	113.75	0	56.322	9917600000	104	29.2653	28.4275	28.7575	29.1163	28.5906	29.4486	29.3542	29.5281	28.2018
0.269307	0.180675	Q92560;H0Y8E8;F8W6N3	Q92560;H0Y8E8;F8W6N3	Ubiquitin carboxyl-terminal hydrolase BAP1;Ubiquitin carboxyl-terminal hydrolase	BAP1	Color [DarkGray]	2	2	2	5.9	5.9	5.9	80.361	0.001032	2.5452	304120000	3	24.0365	24.3138	24.2617	23.9297	24.414	24.8104	24.5956	24.0224	23.9718
0.269291	-0.124067	Q9H0H5;F8VWX0;F8W0L1;F8VZ66;F8VV47;F8VWY4;F8VVE5;F8VRD2;F8VVY0;F8VXH1;F8VQF5;F8VYH6;F8VUW9;F8VV39;F8VQZ5;F8VS54;F8W1T4;F8VV37;F8W1E5;H0YIK5	Q9H0H5	Rac GTPase-activating protein 1	RACGAP1	Color [DarkGray]	5	5	5	8.2	8.2	8.2	71.026	0	11.044	1141400000	23	24.2701	24.5092	24.0557	23.914	24.3594	24.1896	24.2415	24.639	24.0643
0.269149	-0.138593	P45880;A0A0A0MR02;P45880-2;P45880-1;Q5JSD2;Q5JSD1	P45880;A0A0A0MR02;P45880-2;P45880-1	Voltage-dependent anion-selective channel protein 2	VDAC2	Color [DarkGray]	4	4	4	22.8	22.8	22.8	31.566	0	43.913	1607500000	18	26.7266	26.4406	26.2092	26.58	26.2881	26.0925	25.8437	26.5433	27.4525
0.269139	-0.530784	P61224;P62834;F5GX62;E7ESV4;F5H7Y6;P61224-2;P61224-3;F5H4H0;F5GYH7;F5H077;F5GWU8;F5H491;F5H0B7;F5H500;F5H6R7;F5H004;A0A075B6Q0;F5GYB5;P61224-4;A6NIZ1;F8WBC0;F5H823;B7ZB78;F5GZG1	P61224;P62834;F5GX62;E7ESV4;F5H7Y6;P61224-2;P61224-3;F5H4H0;F5GYH7;F5H077;F5GWU8;F5H491;F5H0B7;F5H500;F5H6R7;F5H004;A0A075B6Q0;F5GYB5;P61224-4	Ras-related protein Rap-1b;Ras-related protein Rap-1A	RAP1B;RAP1A	Color [DarkGray]	3	3	3	16.3	16.3	16.3	20.825	0.00056085	3.3962	296370000	5	23.8262	23.5023	23.704	23.824	24.032	21.5842	24.1025	24.3916	25.563
0.268986	-0.115269	P53985;Q5T8R5;P53985-2;Q5T8R3	P53985;Q5T8R5;P53985-2;Q5T8R3	Monocarboxylate transporter 1	SLC16A1	Color [DarkGray]	4	4	4	11.6	11.6	11.6	53.944	0	42.815	698800000	17	25.1536	25.0277	25.2031	25.2494	24.6995	25.0896	24.4757	24.5068	24.4804
0.268535	0.173113	P01598;P01596	P01598;P01596	Ig kappa chain V-I region EU;Ig kappa chain V-I region CAR		Color [DarkGray]	2	2	1	26.9	26.9	16.7	11.788	0	27.358	1444900000	23	26.457	25.8582	25.9109	26.5872	26.0194	26.1388	26.1012	25.8982	26.1446
0.268395	0.0767695	Q15424;Q15424-3;Q15424-2;Q15424-4;Q14151;K7EII0;K7ES42	Q15424;Q15424-3;Q15424-2;Q15424-4;Q14151	Scaffold attachment factor B1;Scaffold attachment factor B2	SAFB;SAFB2	Color [DarkGray]	8	8	8	13.1	13.1	13.1	102.64	0	78.787	2389300000	45	27.0434	27.1917	26.8247	27.1787	27.0677	27.0436	27.1927	27.3916	27.0201
0.267879	0.0532099	P01857;A0A0A0MS08;A0A087X1C7;A0A0G2JNK4;A0A087X010;A0A087WV47;A0A087X079;A0A087WYE1;A0A087WYC5;A0A0A0MS07	P01857;A0A0A0MS08;A0A087X1C7;A0A0G2JNK4;A0A087X010;A0A087WV47;A0A087X079;A0A087WYE1;A0A087WYC5;A0A0A0MS07	Ig gamma-1 chain C region	IGHG1	Color [DarkGray]	7	7	3	26.4	26.4	12.7	36.105	0	88.188	8524600000	98	28.7203	28.7462	28.8025	28.7618	28.7091	28.9577	28.8843	28.3371	28.8179
0.267203	-0.535556	Q96D96;F8W0B3;F8VS40;F8VPF7;Q96D96-2;Q96D96-4;Q96D96-3	Q96D96;F8W0B3;F8VS40;F8VPF7;Q96D96-2;Q96D96-4;Q96D96-3	Voltage-gated hydrogen channel 1	HVCN1	Color [DarkGray]	1	1	1	6.2	6.2	6.2	31.683	0	4.4942	81635000	1	23.7966	22.6052	21.973	21.8177	23.4368	21.5135	21.0058	20.9491	22.9501
0.266885	-0.235047	P10599;P10599-2	P10599;P10599-2	Thioredoxin	TXN	Color [DarkGray]	4	4	4	34.3	34.3	34.3	11.737	0	10.031	2267600000	47	27.6712	27.0443	26.4914	26.7451	27.0104	26.7461	26.7303	26.6486	26.8443
0.266551	-0.247599	Q96R06;K7ELG0;J3QRL6;K7ELC8;F5GZT2;E9PMD0	Q96R06	Sperm-associated antigen 5	SPAG5	Color [DarkGray]	8	8	8	10.6	10.6	10.6	134.42	0	67.765	1480300000	28	24.5021	25.7565	24.9125	24.8294	24.8635	24.7355	24.3295	24.25	24.6855
0.266438	-0.0438137	P49368;P49368-2;B4DUR8;Q5SZX6;E9PRC8;Q5SZW8;E9PM09;Q5SZX9;E9PQ35	P49368;P49368-2;B4DUR8	T-complex protein 1 subunit gamma	CCT3	Color [DarkGray]	16	16	16	29.2	29.2	29.2	60.533	0	127.91	12419000000	201	29.3117	29.4962	29.5057	29.3739	29.3778	29.4305	29.518	29.4641	29.5753
0.265692	0.738593	O15270;H0YJV2	O15270;H0YJV2	Serine palmitoyltransferase 2	SPTLC2	Color [DarkGray]	1	1	1	3.4	3.4	3.4	62.924	0	5.277	134100000	1	21.7693	21.4656	23.9116	24.0855	23.745	21.5318	23.6511	23.7013	23.7023
0.265405	0.0748609	P63173;J3KT73;J3QL01;J3KSP2	P63173;J3KT73;J3QL01;J3KSP2	60S ribosomal protein L38	RPL38	Color [DarkGray]	6	6	6	50	50	50	8.2178	0	35.188	120000000000	191	32.287	32.5964	32.6129	32.578	32.6375	32.5054	32.6906	32.3761	32.6308
0.264052	-0.152897	Q13011;M0R248;M0QZW4	Q13011;M0R248;M0QZW4	Delta(3,5)-Delta(2,4)-dienoyl-CoA isomerase, mitochondrial	ECH1	Color [DarkGray]	4	3	3	18.3	12.5	12.5	35.816	0	19.59	1154200000	20	25.867	26.5332	25.9773	25.8912	25.8472	26.1803	25.8602	26.5123	26.2466
0.263337	0.488394	Q96BK5	Q96BK5	PIN2/TERF1-interacting telomerase inhibitor 1	PINX1	Color [DarkGray]	1	1	1	5.8	5.8	5.8	37.034	0.00056721	3.5176	202170000	1	21.954	24.1756	24.1356	23.7718	24.091	23.8677	23.9196	23.3344	23.9284
0.262061	-0.0799376	P47756;P47756-2;B1AK87;B1AK88;B1AK85	P47756;P47756-2;B1AK87;B1AK88;B1AK85	F-actin-capping protein subunit beta	CAPZB	Color [DarkGray]	3	3	3	15.9	15.9	15.9	31.35	0	21.805	1324600000	25	25.9557	25.5642	25.7357	25.603	25.7545	25.6582	25.6103	25.8925	26.5498
0.261365	-0.122918	P01719	P01719	Ig lambda chain V-V region DEL		Color [DarkGray]	2	1	1	22.2	14.8	14.8	11.342	0	24.068	921190000	10	25.1425	25.2406	24.7944	25.1333	24.9837	24.6918	25.5183	24.8717	24.8579
0.260766	-0.0322049	P62263;H0YB22;E5RH77	P62263;H0YB22;E5RH77	40S ribosomal protein S14	RPS14	Color [DarkGray]	8	8	8	41.7	41.7	41.7	16.273	0	72.848	30809000000	133	30.6533	30.746	30.7924	30.7322	30.6442	30.7187	30.7214	30.7048	30.4197
0.260669	0.322973	Q9H0U4;E9PLD0;A0A087WTI1;P62820-2;Q92928	Q9H0U4;E9PLD0;A0A087WTI1;P62820-2	Ras-related protein Rab-1B;Ras-related protein Rab-1A	RAB1B;RAB1A	Color [DarkGray]	6	6	2	35.3	35.3	17.9	22.171	0	50.281	2162100000	45	27.0028	26.3899	25.3877	26.7589	26.7032	26.2872	26.4586	27.4959	27.5986
0.260664	0.175691	Q96EY1;Q96EY1-3;Q96EY1-2	Q96EY1;Q96EY1-3;Q96EY1-2	DnaJ homolog subfamily A member 3, mitochondrial	DNAJA3	Color [DarkGray]	1	1	1	4.8	4.8	4.8	52.488	0	47.625	538670000	11	24.5433	25.2466	25.3465	25.2183	25.38	25.0651	24.8285	21.8769	24.4037
0.260406	0.11071	P18887;F5H8D7;M0QYS5;M0QZ96;M0R0D2;M0R1U8	P18887;F5H8D7;M0QYS5	DNA repair protein XRCC1	XRCC1	Color [DarkGray]	5	5	5	10.3	10.3	10.3	69.476	0	10.56	834310000	14	25.2637	25.5254	25.61	25.6275	25.3248	25.7789	25.9448	26.4685	25.4267
0.259724	0.294385	P62328	P62328	Thymosin beta-4;Hematopoietic system regulatory peptide	TMSB4X	Color [DarkGray]	9	9	8	88.6	88.6	88.6	5.0526	0	115.24	42800000000	166	31.4635	29.9723	30.5051	30.7496	31.1501	30.9244	30.241	30.3544	32.3608
0.259532	0.0463231	Q12906-7;Q12906;Q12906-4;Q12906-6;Q12906-5;Q12906-2;Q12906-3;K7EKJ9;K7EQR9;K7ER69;K7ERM6;K7ENK6;K7EM82;K7EJ09;K7EKY0;K7EPG3;K7EQ75;K7ELV3	Q12906-7;Q12906;Q12906-4;Q12906-6;Q12906-5;Q12906-2;Q12906-3	Interleukin enhancer-binding factor 3	ILF3	Color [DarkGray]	23	23	20	39.2	39.2	36.4	95.807	0	323.31	28411000000	251	30.5947	30.8268	30.7494	30.7968	30.7312	30.782	30.7922	30.8388	30.5597
0.259249	-0.188847	Q9UG63;Q9UG63-2;C9JHK9;C9JZV3	Q9UG63;Q9UG63-2;C9JHK9;C9JZV3	ATP-binding cassette sub-family F member 2	ABCF2	Color [DarkGray]	6	6	6	13	13	13	71.289	0	12.339	1422400000	17	26.2576	26.8716	25.8925	26.0558	26.174	26.2254	26.0064	27.0819	26.0513
0.257938	-0.0860411	Q15022;J3QQW9	Q15022;J3QQW9	Polycomb protein SUZ12	SUZ12	Color [DarkGray]	2	2	2	4.5	4.5	4.5	83.054	0	11.986	747500000	19	25.2613	25.3772	25.6568	25.46	25.3299	25.2472	25.7337	24.9714	24.9857
0.257473	-0.0859756	Q14974;Q14974-2;J3KTM9;J3QR48;J3QKQ5	Q14974;Q14974-2;J3KTM9	Importin subunit beta-1	KPNB1	Color [DarkGray]	7	7	7	12.2	12.2	12.2	97.169	0	44.091	3368800000	60	27.2713	27.548	27.4571	27.1644	27.3268	27.5273	27.2006	27.2229	28.4411
0.257298	-1.05263	O60234;M0QYG8;M0R1D2;M0R0C1;P60983;G3V4P8;M0QX47;M0QYJ8	O60234;M0QYG8;M0R1D2;M0R0C1;P60983;G3V4P8	Glia maturation factor gamma;Glia maturation factor beta	GMFG;GMFB	Color [DarkGray]	3	3	3	19	19	19	16.801	0	16.798	1098900000	5	26.1117	24.7246	25.6147	25.5612	26.414	21.3179	25.5024	25.5452	25.8407
0.256826	0.130458	P17028;P17028-2	P17028	Zinc finger protein 24	ZNF24	Color [DarkGray]	5	5	4	14.7	14.7	12.2	42.155	0	11.515	1492200000	31	25.3386	26.0167	25.7649	25.7812	25.9156	25.8148	25.8611	25.4228	25.2668
0.256675	0.0942046	P60891;B1ALA9;P60891-2;P21108;B7ZB02;H7C540;A0A0B4J207;B1ALA7	P60891;B1ALA9;P60891-2;P21108;B7ZB02;H7C540;A0A0B4J207	Ribose-phosphate pyrophosphokinase 1;Ribose-phosphate pyrophosphokinase 3	PRPS1;PRPS1L1;PRPS2	Color [DarkGray]	4	4	2	17.3	17.3	7.2	34.834	0	19.673	1452700000	44	26.3585	26.6533	26.1743	26.4554	26.4387	26.5746	26.1672	27.0037	26.7352
0.256456	0.136709	P07384;E9PL37	P07384;E9PL37	Calpain-1 catalytic subunit	CAPN1	Color [DarkGray]	1	1	1	1.4	1.4	1.4	81.889	0.0098832	1.5194	80941000	1	22.0272	22.1039	21.4393	21.9718	21.9572	22.0516	22.0232	22.208	23.9557
0.256437	-0.323488	P59998;H7C0A3;F8WCF6;P59998-3;R4GN08;F8WDD7;A0A0A6YYG9;P59998-4;P59998-2;F8WE39	P59998;H7C0A3;F8WCF6;P59998-3;R4GN08;F8WDD7;A0A0A6YYG9;P59998-4;P59998-2	Actin-related protein 2/3 complex subunit 4	ARPC4;ARPC4-TTLL3	Color [DarkGray]	4	4	4	28.6	28.6	28.6	19.667	0	5.6753	795730000	9	26.3587	24.7613	25.8326	25.1149	25.1927	25.6745	24.9368	24.6669	26.5515
0.256264	0.132899	Q8IU60;Q8IU60-2	Q8IU60;Q8IU60-2	m7GpppN-mRNA hydrolase	DCP2	Color [DarkGray]	1	1	1	2.4	2.4	2.4	48.457	0.0014742	2.1839	131300000	5	23.63	23.6123	23.8836	23.9159	24.1212	23.4876	23.9992	23.6089	23.6234
0.255192	-0.624274	Q9BWW4;P81877;Q9BWG4;D6RAC5;U3KQ46;A0A087WVT6;A0A087X159;P81877-2;P81877-4;P81877-5;P81877-3;Q9BWW4-2;Q9BWG4-2;Q9BWW4-3	Q9BWW4;P81877;Q9BWG4;D6RAC5;U3KQ46;A0A087WVT6;A0A087X159;P81877-2;P81877-4;P81877-5;P81877-3;Q9BWW4-2;Q9BWG4-2;Q9BWW4-3	Single-stranded DNA-binding protein 3;Single-stranded DNA-binding protein 2;Single-stranded DNA-binding protein 4	SSBP3;SSBP2;SSBP4	Color [DarkGray]	1	1	1	2.6	2.6	2.6	40.421	0.00098668	2.2233	337050000	10	23.8775	24.5454	24.8026	21.9203	24.6966	24.7359	24.8644	25.2903	24.7022
0.25506	0.659295	P12814;P12814-3;P12814-2;P12814-4;H9KV75;H0YJ11;H7C5W8;H0YJW3;G3V2N5;G3V5M4;G3V2W4;G3V380	P12814;P12814-3;P12814-2;P12814-4;H9KV75	Alpha-actinin-1	ACTN1	Color [DarkGray]	15	15	6	22	22	9.5	103.06	0	44.855	1640000000	26	25.4288	23.8586	23.7588	23.8251	24.4872	26.7117	23.9022	23.8813	28.4365
0.254897	-0.0302347	Q86V81;E9PB61	Q86V81;E9PB61	THO complex subunit 4	ALYREF	Color [DarkGray]	6	6	6	37.4	37.4	37.4	26.888	0	121.97	18894000000	109	30.0223	29.8667	29.9622	29.9408	29.8963	29.9235	30.2486	30.1041	29.728
0.254306	0.0391808	P62910;D3YTB1;F8W727	P62910;D3YTB1;F8W727	60S ribosomal protein L32	RPL32	Color [DarkGray]	7	7	7	34.8	34.8	34.8	15.86	0	13.716	7898800000	99	28.62	28.6824	28.7562	28.814	28.7074	28.6548	28.4035	28.3824	28.1992
0.254276	-0.0189927	Q9P2J5;Q9P2J5-2;Q9P2J5-3;A0A087WXY1	Q9P2J5;Q9P2J5-2;Q9P2J5-3	Leucine--tRNA ligase, cytoplasmic	LARS	Color [DarkGray]	15	15	15	13.4	13.4	13.4	134.46	0	43.657	4305300000	95	28.0207	28.0585	27.9945	27.9765	27.9889	28.0513	27.8697	27.5259	27.6367
0.252931	0.360092	H3BU88;A0A087X1C1;P0CG35;P0CG34	H3BU88;A0A087X1C1;P0CG35;P0CG34	Thymosin beta-15B;Thymosin beta-15A	TMSB15B;TMSB15A	Color [DarkGray]	1	1	1	31.1	31.1	31.1	5.1868	0	5.0723	1101100000	10	26.3736	25.1721	25.6945	26.5272	26.5764	25.2168	25.57	26.1648	25.8942
0.252262	0.159985	O15160;O15160-2;E7EQB9;H0Y723;D6RDJ3	O15160;O15160-2;E7EQB9;H0Y723;D6RDJ3	DNA-directed RNA polymerases I and III subunit RPAC1	POLR1C	Color [DarkGray]	6	6	6	25.4	25.4	25.4	39.249	0	61.278	1461500000	29	27.0182	27.4147	27.4142	27.4988	27.0465	27.7818	26.6196	27.212	26.2849
0.250719	-0.0398553	P46087;A0A087WV73;P46087-2;P46087-4;P46087-3;F5GYR3;F5H5X6	P46087;A0A087WV73;P46087-2;P46087-4;P46087-3	Probable 28S rRNA (cytosine(4447)-C(5))-methyltransferase	NOP2	Color [DarkGray]	5	5	5	6.8	6.8	6.8	89.301	0	8.31	1112500000	21	26.0527	26.1384	25.9954	26.0213	25.9408	26.1049	26.0754	25.8461	26.0668
0.250588	0.0975304	Q99613;B5ME19;Q99613-2;H3BPE4;H3BPE3;H3BTY8	Q99613;B5ME19;Q99613-2	Eukaryotic translation initiation factor 3 subunit C;Eukaryotic translation initiation factor 3 subunit C-like protein	EIF3C;EIF3CL	Color [DarkGray]	15	15	15	17.2	17.2	17.2	105.34	0	58.565	6815200000	130	28.6364	28.4128	28.8271	28.6117	28.6403	28.9169	28.4893	27.5609	28.3589
0.250339	0.185384	Q8WX92	Q8WX92	Negative elongation factor B	NELFB	Color [DarkGray]	4	4	4	8.4	8.4	8.4	65.697	0	12.286	654820000	13	24.9202	24.9036	25.3979	24.7825	25.4023	25.5931	25.5567	25.3888	25.1875
0.250241	-0.0656687	Q15125;C9J719;C9JJ78	Q15125;C9J719;C9JJ78	3-beta-hydroxysteroid-Delta(8),Delta(7)-isomerase	EBP	Color [DarkGray]	2	2	2	12.2	12.2	12.2	26.352	0	7.8342	1054100000	21	25.9605	25.916	25.7501	25.9027	25.6465	25.8803	25.4488	24.4607	21.2934
0.249713	-0.143483	Q9NUI1;Q4VXZ8;Q9NUI1-3	Q9NUI1;Q4VXZ8;Q9NUI1-3	Peroxisomal 2,4-dienoyl-CoA reductase	DECR2	Color [DarkGray]	2	2	2	9.6	9.6	9.6	30.777	0.00057339	3.6704	426000000	8	24.3007	24.7854	24.9064	24.4394	24.7799	24.3428	24.6852	21.4507	24.1883
0.249444	0.208398	Q9P107;Q9P107-2	Q9P107;Q9P107-2	GEM-interacting protein	GMIP	Color [DarkGray]	1	1	1	2.4	2.4	2.4	106.68	0	5.9813	127460000	2	21.5182	21.1601	21.9673	21.5517	21.4944	22.2248	21.4381	22.4061	22.0844
0.249	0.147821	Q9Y3B2;B1AMU7;B1AMU3	Q9Y3B2;B1AMU7;B1AMU3	Exosome complex component CSL4	EXOSC1	Color [DarkGray]	1	1	1	5.6	5.6	5.6	21.452	0.007316	1.6211	239800000	9	23.4205	24.036	23.5765	24.0785	23.5749	23.823	24.0636	24.0031	23.6953
0.248891	0.337634	P16949;P16949-2;A2A2D0;Q9H169;E5RIR6;E7EVN3;Q9H169-3;Q9H169-4;Q9H169-2;Q9NZ72;REV__B5MD58;REV__P36956-3;REV__P36956-2;REV__P36956;REV__P36956-4;Q9NZ72-2	P16949;P16949-2;A2A2D0	Stathmin	STMN1	Color [DarkGray]	31	31	25	91.3	91.3	79.9	17.302	0	138.51	52094000000	323	31.4499	30.3556	31.0683	31.6609	31.7891	30.4368	30.7684	31.2771	31.4171
0.248472	0.108107	Q9BQA9;J3KTF4;J3QRZ2;J3QLB7;J3QKS6;J3QRG5;J3KSJ5;Q9BQA9-2	Q9BQA9;J3KTF4;J3QRZ2;J3QLB7;J3QKS6;J3QRG5;J3KSJ5;Q9BQA9-2	Uncharacterized protein C17orf62	C17orf62	Color [DarkGray]	1	1	1	7.5	7.5	7.5	20.774	0.00098717	2.2255	349790000	2	24.3525	23.9407	23.8427	24.208	24.2427	24.0094	24.2765	24.1558	23.8839
0.24835	-0.247025	Q9NXV6	Q9NXV6	CDKN2A-interacting protein	CDKN2AIP	Color [DarkGray]	1	1	1	1.9	1.9	1.9	61.124	0.0051402	1.7884	49820000	3	21.1369	21.897	22.4722	21.5253	21.7364	21.5034	21.9696	21.7584	21.8895
0.248058	-0.125237	P17980;E9PLG2;E9PMD8;E9PKD5;E9PM69;R4GNH3	P17980;E9PLG2;E9PMD8;E9PKD5;E9PM69;R4GNH3	26S protease regulatory subunit 6A	PSMC3	Color [DarkGray]	1	1	1	2.5	2.5	2.5	49.203	0.0090621	1.5752	143590000	3	23.0193	22.9933	22.6133	22.4798	22.7694	23.0009	22.5862	22.6462	22.0443
0.247715	0.172163	Q9BX40;Q9BX40-2;A0A0C4DFV2;Q5TBQ1;Q5TBP9;Q5TBQ0;Q9BX40-3	Q9BX40;Q9BX40-2	Protein LSM14 homolog B	LSM14B	Color [DarkGray]	3	3	3	18.7	18.7	18.7	42.07	0	29.111	537160000	10	24.6478	25.2772	24.9882	24.731	25.3327	25.366	24.7934	25.1225	25.3323
0.247547	-0.0781523	Q9H6F5;H0YG79;Q9H6F5-2	Q9H6F5;H0YG79;Q9H6F5-2	Coiled-coil domain-containing protein 86	CCDC86	Color [DarkGray]	2	2	2	8.6	8.6	8.6	40.235	0	10.384	202370000	2	24.1412	24.0256	24.1049	23.8918	24.2528	23.8926	23.7407	22.2471	23.6297
0.247185	0.198257	Q6PD62	Q6PD62	RNA polymerase-associated protein CTR9 homolog	CTR9	Color [DarkGray]	4	4	4	5.9	5.9	5.9	133.5	0	21.552	641620000	6	24.5121	25.5464	24.9592	24.9997	25.265	25.3477	25.2232	25.6946	25.145
0.246639	0.083519	Q13838;Q13838-2;O00148;Q5STU3;A0A0G2JJZ9;F6WLT2;O00148-2;F6S4E6;A0A0A0MT12;F6TRA5;K7EQN7;O00148-3;H0Y400;F6UJC5;F6QYI9;A0A0G2JJL7;F6R6M7;K7ENP6;A0A0G2JHN7;K7EL56;K7EIL8;F6U6E2;K7EN69;F6S2B7;F6SXL5;K7EPJ3;H0YCC6	Q13838;Q13838-2;O00148;Q5STU3;A0A0G2JJZ9;F6WLT2;O00148-2;F6S4E6;A0A0A0MT12;F6TRA5;K7EQN7;O00148-3	Spliceosome RNA helicase DDX39B;ATP-dependent RNA helicase DDX39A	DDX39B;DDX39A	Color [DarkGray]	9	9	8	21.7	21.7	19.9	48.991	0	36.523	2796600000	69	27.3471	27.0796	26.9971	27.3556	27.0728	27.2461	27.0757	27.3374	27.9991
0.246025	0.117891	P30050;P30050-2	P30050;P30050-2	60S ribosomal protein L12	RPL12	Color [DarkGray]	4	4	4	24.8	24.8	24.8	17.818	0	119.89	21216000000	66	29.9802	30.3315	30.2955	30.616	30.2415	30.1034	30.2881	30.1422	29.9225
0.245797	0.212292	Q9Y5J1	Q9Y5J1	U3 small nucleolar RNA-associated protein 18 homolog	UTP18	Color [DarkGray]	2	2	2	6.3	6.3	6.3	62.003	0	9.1098	682460000	8	24.7577	25.6002	25.7251	25.85	25.5593	25.3106	25.5252	25.5054	25.0529
0.245607	0.194679	P13639	P13639	Elongation factor 2	EEF2	Color [DarkGray]	18	18	18	26.3	26.3	26.3	95.337	0	200.38	10066000000	161	29.3428	28.4219	28.4869	28.8395	28.8496	29.1464	28.3313	27.9713	30.2807
0.245365	0.341981	Q8WWK9;Q8WWK9-6;Q8WWK9-5;Q8WWK9-4;C9J649	Q8WWK9;Q8WWK9-6;Q8WWK9-5;Q8WWK9-4	Cytoskeleton-associated protein 2	CKAP2	Color [DarkGray]	6	6	6	15.7	15.7	15.7	76.986	0	40.703	1669300000	19	26.4053	27.4647	28.0748	27.3144	28.1582	27.4981	26.356	25.8813	26.6199
0.245062	0.285252	P27797;K7EJB9;K7EL50	P27797;K7EJB9	Calreticulin	CALR	Color [DarkGray]	14	14	14	35.7	35.7	35.7	48.141	0	123.25	5873100000	82	28.7649	27.4911	27.5551	27.8301	28.352	28.4847	26.8329	27.6031	29.52
0.244979	0.691334	O43427;E9PSD3;O43427-2;H0YCE7	O43427;E9PSD3;O43427-2;H0YCE7	Acidic fibroblast growth factor intracellular-binding protein	FIBP	Color [DarkGray]	2	2	2	8	8	8	41.878	0.00057013	3.5963	451090000	5	24.8806	21.8902	22.8056	24.3328	24.7687	22.5489	25.0827	24.5425	24.6492
0.244839	0.232525	Q5TEC6	Q5TEC6	Histone H3	HIST2H3PS2	Color [DarkGray]	4	2	1	27.2	15.4	8.1	15.43	0.00056593	3.5121	4770200000	27	28.8046	27.9189	28.1255	28.6853	27.9992	28.8622	27.5781	28.0788	28.0933
0.244743	-0.0395603	P17480;P17480-2;E9PKP7;E9PMM2;E9PLT2;H0YDH7	P17480;P17480-2;E9PKP7	Nucleolar transcription factor 1	UBTF	Color [DarkGray]	15	15	15	23.7	23.7	23.7	89.405	0	64.75	11472000000	176	29.2267	29.0179	29.1106	29.0429	29.115	29.0786	29.7344	29.2357	29.6303
0.243939	0.651398	P08133;P08133-2;E5RK69;E7EMC6;E5RFF0;H0YC77;E5RI05;E5RJF5;E5RK63;E5RIU8;E5RJR0	P08133;P08133-2;E5RK69;E7EMC6	Annexin A6;Annexin	ANXA6	Color [DarkGray]	13	13	13	27.5	27.5	27.5	75.872	0	41.749	2532000000	32	27.7555	25.7227	25.4959	25.5167	27.2683	28.1433	25.4175	25.9299	28.8586
0.243694	0.541602	Q14574;Q14574-2	Q14574;Q14574-2	Desmocollin-3	DSC3	Color [DarkGray]	1	1	1	1.6	1.6	1.6	99.968	0	5.5569	213950000	4	21.856	23.8046	22.5001	24.0348	21.9388	23.8119	23.6311	24.6928	23.8634
0.243225	0.190305	O95816;O95816-2	O95816;O95816-2	BAG family molecular chaperone regulator 2	BAG2	Color [DarkGray]	2	2	2	11.8	11.8	11.8	23.772	0	8.2595	632620000	9	25.1716	25.1566	24.7082	24.7832	25.7038	25.1203	25.7741	24.4995	24.2508
0.243148	-1.40599	Q9NX55;J3QT56;Q9NX55-3	Q9NX55	Huntingtin-interacting protein K	HYPK	Color [DarkGray]	3	3	3	42.6	42.6	42.6	14.665	0	48.341	1051100000	5	26.8321	25.8227	22.9465	19.8856	26.0804	25.4173	23.2716	25.3459	25.9784
0.243063	-0.0900014	Q01085;Q01085-2	Q01085;Q01085-2	Nucleolysin TIAR	TIAL1	Color [DarkGray]	4	4	1	18.1	18.1	6.7	41.59	0	19.035	1299900000	28	26.0661	26.4844	26.4997	26.3023	26.2863	26.1917	26.4146	26.5972	26.316
0.242466	-0.105416	Q96EL2	Q96EL2	28S ribosomal protein S24, mitochondrial	MRPS24	Color [DarkGray]	3	3	3	23.4	23.4	23.4	19.015	0	19.026	2162800000	24	25.9369	26.2815	26.1333	26.1348	25.7334	26.1674	26.2712	26.002	25.8587
0.242439	-0.111973	O00567;H0Y653;H0YDU4;Q5JXT2	O00567;H0Y653;H0YDU4;Q5JXT2	Nucleolar protein 56	NOP56	Color [DarkGray]	4	4	4	10.3	10.3	10.3	66.049	0	8.6062	434190000	13	25.263	24.6538	25.0827	24.8689	24.8591	24.9355	24.6968	22.4128	24.6684
0.242135	0.0546099	P67809;A0A087X1S2;H0Y449;C9J5V9	P67809;A0A087X1S2;H0Y449	Nuclease-sensitive element-binding protein 1	YBX1	Color [DarkGray]	16	16	10	50.3	50.3	42.9	35.924	0	323.31	82507000000	357	32.0469	32.1846	32.3422	32.2013	32.2473	32.2889	32.3306	32.0036	32.1063
0.241982	0.0649573	P33992;B1AHB1;B1AHA9;B1AHB2	P33992;B1AHB1	DNA replication licensing factor MCM5;DNA helicase	MCM5	Color [DarkGray]	19	19	19	33.1	33.1	33.1	82.285	0	116.51	11280000000	175	28.9905	29.1147	29.2729	29.3061	29.0728	29.1941	29.5414	29.343	29.4328
0.241937	-0.158512	Q01780;Q01780-2	Q01780;Q01780-2	Exosome component 10	EXOSC10	Color [DarkGray]	2	2	2	4.2	4.2	4.2	100.83	0	20.392	433440000	15	24.3138	24.7017	24.9217	24.7058	24.6423	24.1136	24.7015	24.791	24.0197
0.241445	0.514619	Q99426;K7EK42;K7EP07;Q99426-2;K7EL99	Q99426;K7EK42;K7EP07;Q99426-2	Tubulin-folding cofactor B	TBCB	Color [DarkGray]	3	3	3	17.2	17.2	17.2	27.325	0	6.05	258160000	9	23.1348	22.2698	22.8072	21.7051	24.393	23.6574	22.6212	22.7728	25.2859
0.239843	-0.0425638	P46776;E9PLL6;E9PJD9;E9PLX7	P46776;E9PLL6;E9PJD9	60S ribosomal protein L27a	RPL27A	Color [DarkGray]	4	4	4	23	23	23	16.561	0	8.7011	9795300000	64	29.1883	29.2947	29.4001	29.2245	29.2116	29.3192	29.1849	29.1361	29.1064
0.239795	0.784678	Q9NZT1	Q9NZT1	Calmodulin-like protein 5	CALML5	Color [DarkGray]	3	3	3	24.7	24.7	24.7	15.892	0	6.2597	408280000	5	22.2731	26.2093	22.4227	24.3406	24.3699	24.5487	21.2761	23.895	24.7557
0.239345	0.129269	Q13586;G0XQ39;H0YDB2;E9PNJ4;Q13586-2;E9PRE4;E9PR07;E9PJ19;E9PMB4;E9PRZ7;E9PR09;E9PN27;E9PIQ8	Q13586;G0XQ39;H0YDB2;E9PNJ4;Q13586-2	Stromal interaction molecule 1	STIM1	Color [DarkGray]	4	4	4	7.7	7.7	7.7	77.422	0	6.5858	753710000	8	24.9235	25.5455	25.3018	25.2178	25.5982	25.3426	25.6177	25.5883	25.2252
0.239104	-0.249811	P47755;C9JUG7;F8W9N7;A0A0D9SET8;P47755-2	P47755;C9JUG7;F8W9N7;A0A0D9SET8;P47755-2	F-actin-capping protein subunit alpha-2	CAPZA2	Color [DarkGray]	3	1	1	16.1	6.6	6.6	32.949	0	5.4701	275990000	3	24.6726	23.4625	23.466	23.4525	23.7334	23.6658	23.7837	21.7	23.8348
0.238891	0.0811481	Q9H967;C9JE56;A0A0C4DFX7	Q9H967;C9JE56;A0A0C4DFX7	WD repeat-containing protein 76	WDR76	Color [DarkGray]	1	1	1	2.9	2.9	2.9	69.768	0	6.1194	311720000	5	24.4206	24.289	24.1316	24.5331	24.379	24.1724	24.2587	24.2568	24.7357
0.238273	-0.0721677	Q7Z460;Q7Z460-3;F8WA11;Q7Z460-2;Q7Z460-4;Q7Z460-5;H0Y5T1;C9JP76;C9J151	Q7Z460;Q7Z460-3;F8WA11;Q7Z460-2;Q7Z460-4;Q7Z460-5;H0Y5T1	CLIP-associating protein 1	CLASP1	Color [DarkGray]	4	4	4	3.5	3.5	3.5	169.45	0	5.978	390070000	4	23.904	24.1401	24.2277	23.9713	24.1558	23.9281	25.194	25.6858	23.7735
0.237837	0.594261	O75496;E2QRF9;H7C608;C9K0U5	O75496;E2QRF9;H7C608	Geminin	GMNN	Color [DarkGray]	4	4	4	22	22	22	23.565	0	34.131	1070000000	24	21.7342	23.7903	21.4239	22.43	22.1136	24.1875	22.0923	24.144	22.7675
0.23692	0.831703	Q14149	Q14149	MORC family CW-type zinc finger protein 3	MORC3	Color [DarkGray]	2	2	2	2.7	2.7	2.7	107.11	0.0064457	1.6751	187890000	4	21.1919	24.146	24.7202	25.0464	22.4957	25.011	21.0747	25.3865	23.6348
0.23654	-0.0381915	Q15654;A0A0D9SFS2;H7BZE2	Q15654;A0A0D9SFS2;H7BZE2	Thyroid receptor-interacting protein 6	TRIP6	Color [DarkGray]	2	2	2	6.3	6.3	6.3	50.287	0	4.8848	260440000	2	23.6456	23.764	23.8543	23.7137	23.7515	23.6841	24.9219	21.9899	23.3127
0.235929	0.0806567	P62081;B5MCP9	P62081;B5MCP9	40S ribosomal protein S7	RPS7	Color [DarkGray]	11	11	11	51.5	51.5	51.5	22.127	0	303.04	53534000000	116	31.4914	31.8243	31.5814	31.7045	31.8739	31.5607	31.809	31.4121	31.5716
0.235551	-0.0806478	Q92784-2;Q92784;F8W7T1;Q92784-5;Q92784-3;Q92784-4	Q92784-2;Q92784;F8W7T1;Q92784-5;Q92784-3;Q92784-4	Zinc finger protein DPF3	DPF3	Color [DarkGray]	2	2	2	11.8	11.8	11.8	40.244	0	61.232	962430000	20	26.0622	25.8952	26.1597	25.7619	26.1433	25.9699	25.5086	25.4996	24.7967
0.234463	-0.159466	P61604;B8ZZL8;S4R3N1;B8ZZ54	P61604;B8ZZL8;S4R3N1	10 kDa heat shock protein, mitochondrial	HSPE1;HSPE1-MOB4	Color [DarkGray]	6	6	6	60.8	60.8	60.8	10.932	0	18.152	2691900000	50	26.9013	26.648	27.0237	26.2534	26.7498	27.0913	27.103	27.2816	28.1635
0.234344	-0.0734704	Q02978;I3L1P8;Q02978-2	Q02978;I3L1P8;Q02978-2	Mitochondrial 2-oxoglutarate/malate carrier protein	SLC25A11	Color [DarkGray]	9	9	9	37.6	37.6	37.6	34.061	0	60.362	3177300000	94	27.0103	27.2173	27.3551	27.189	26.9776	27.1958	27.3533	27.4006	26.9508
0.234334	-0.734521	Q8WXH0;A0A0C4DGK3;G3V5X4;A0A0A0MRE3;Q8WXH0-2;G3V3D4;G3V4T3;Q8WXH0-7	Q8WXH0;A0A0C4DGK3;G3V5X4;A0A0A0MRE3;Q8WXH0-2;G3V3D4;G3V4T3;Q8WXH0-7	Nesprin-2	SYNE2	Color [DarkGray]	2	2	2	0.7	0.7	0.7	796.43	0.0072993	1.6101	707320000	3	25.3557	24.7429	24.9092	25.3947	25.575	21.8346	25.0779	25.1647	25.0535
0.233627	0.114527	Q8IYT4;K7EIJ8;Q8IYT4-2;K7EM02	Q8IYT4;K7EIJ8;Q8IYT4-2;K7EM02	Katanin p60 ATPase-containing subunit A-like 2	KATNAL2	Color [DarkGray]	2	2	2	3.7	3.7	3.7	61.252	0.0073227	1.6229	257380000	4	23.2836	23.3605	23.6776	23.725	23.2558	23.6844	23.5349	23.4378	23.482
0.232848	0.116894	Q9NZI8;Q9NZI8-2	Q9NZI8;Q9NZI8-2	Insulin-like growth factor 2 mRNA-binding protein 1	IGF2BP1	Color [DarkGray]	5	4	4	9.5	7.8	7.8	63.48	0	10.159	2136800000	29	27.419	27.2361	27.1248	27.0653	27.6798	27.3856	27.0739	27.1995	27.0292
0.232683	-0.0513891	P46778;G3V1B3;M0R181	P46778;G3V1B3;M0R181	60S ribosomal protein L21	RPL21	Color [DarkGray]	4	4	4	26.9	26.9	26.9	18.565	0	42.739	29577000000	104	30.6625	30.8957	30.9028	30.8055	30.8042	30.6972	30.9378	30.5135	30.4463
0.232629	-0.331816	Q9Y5N6;H3BT22;H3BTQ7	Q9Y5N6;H3BT22	Origin recognition complex subunit 6	ORC6	Color [DarkGray]	3	3	3	15.5	15.5	15.5	28.107	0	4.8981	1030500000	5	25.6232	27.1662	25.3828	25.6666	25.7897	25.7205	26.3597	25.6498	25.7336
0.232625	0.4152	Q14566	Q14566	DNA replication licensing factor MCM6	MCM6	Color [DarkGray]	6	6	6	9.5	9.5	9.5	92.888	0	27.872	831710000	12	25.9626	24.5222	24.1134	24.6863	25.0655	26.092	23.8221	24.5083	27.3571
0.232608	-1.07956	Q9UI15;C9J5W6;A0A087WWB6	Q9UI15;C9J5W6;A0A087WWB6	Transgelin-3;Transgelin	TAGLN3	Color [DarkGray]	1	1	1	6	6	6	22.472	0.0024096	2.0564	692780000	2	25.5424	25.3198	21.4083	21.2884	25.3963	22.3472	25.906	22.6108	25.7318
0.232207	-0.109811	Q52LJ0-2;Q52LJ0;H0YNA1	Q52LJ0-2;Q52LJ0	Protein FAM98B	FAM98B	Color [DarkGray]	9	9	6	24.7	24.7	17.1	45.547	0	41.389	6598300000	115	28.1415	28.6953	28.4554	28.1515	28.4739	28.3372	28.6968	28.9231	28.1214
0.231924	0.3163	P37837;F2Z393	P37837;F2Z393	Transaldolase	TALDO1	Color [DarkGray]	7	7	7	23.7	23.7	23.7	37.54	0	17.458	627340000	11	24.8665	23.7684	23.3174	24.0955	23.9638	24.8419	23.7046	24.1402	27.3125
0.231281	-0.175092	Q5RKV6	Q5RKV6	Exosome complex component MTR3	EXOSC6	Color [DarkGray]	1	1	1	10.3	10.3	10.3	28.235	0	13.801	435120000	9	24.0709	25.0655	24.446	24.3012	24.4791	24.2768	24.9125	24.5595	24.2407
0.231008	-0.11322	O15235	O15235	28S ribosomal protein S12, mitochondrial	MRPS12	Color [DarkGray]	1	1	1	8	8	8	15.173	0.0010363	2.591	796810000	20	25.2078	25.6715	25.1499	25.3274	25.3292	25.033	25.4612	25.5456	25.3343
0.2301	0.305803	Q96P63;Q96P63-2	Q96P63;Q96P63-2	Serpin B12	SERPINB12	Color [DarkGray]	2	2	2	7.2	7.2	7.2	46.276	0	5.1801	387510000	9	24.8745	24.2947	24.031	24.2357	24.2612	25.6207	24.3575	25.4231	23.8569
0.230011	0.23074	P62491;Q15907;H3BMH2;H3BSC1;P62491-2;Q15907-2;B4DQU5	P62491;Q15907;H3BMH2;H3BSC1;P62491-2;Q15907-2	Ras-related protein Rab-11A;Ras-related protein Rab-11B	RAB11A;RAB11B	Color [DarkGray]	3	3	3	16.2	16.2	16.2	24.393	0	10.23	399010000	13	24.836	23.9903	23.6813	24.7537	24.1108	24.3353	23.9983	21.3717	25.7199
0.22986	0.0627028	Q9UFW8;C9JUJ0	Q9UFW8;C9JUJ0	CGG triplet repeat-binding protein 1	CGGBP1	Color [DarkGray]	5	5	5	25.1	25.1	25.1	18.82	0	9.3999	1305500000	36	25.8531	26.1781	26.0365	26.1863	26.0441	26.0254	26.183	26.7259	25.9229
0.229223	-0.0991535	Q92556;Q92556-3;H7C0S6;H7C3P3;Q92556-2;H7C0N5;C9JIW2;C9IZR8;C9J5X3;C9JB20	Q92556	Engulfment and cell motility protein 1	ELMO1	Color [DarkGray]	14	14	12	22.7	22.7	20.6	83.829	0	122.63	8632600000	125	29.5373	29.9166	29.7746	29.6467	29.4198	29.8644	28.2311	28.6613	27.7193
0.229115	-0.314172	P60709;P63261;I3L3I0;I3L1U9;I3L4N8;I3L3R2;E7EVS6;G5E9R0;J3KT65;K7EM38;Q6S8J3;A5A3E0;P0CG38;P0CG39;Q9BYX7	P60709;P63261;I3L3I0;I3L1U9	Actin, cytoplasmic 1;Actin, cytoplasmic 1, N-terminally processed;Actin, cytoplasmic 2;Actin, cytoplasmic 2, N-terminally processed	ACTB;ACTG1	Color [DarkGray]	32	32	13	71.7	71.7	41.6	41.736	0	323.31	268960000000	661	34.8124	33.2609	33.3544	33.1429	33.5454	33.7969	33.637	33.905	34.5824
0.228137	-0.957451	P58546;C9JL85	P58546;C9JL85	Myotrophin	MTPN	Color [DarkGray]	3	3	3	36.4	36.4	36.4	12.895	0	61.597	1279200000	20	25.9623	25.179	25.8402	26.1079	26.5388	21.4625	25.9318	26.2325	26.9424
0.227826	0.0922063	P51610;P51610-4;A6NEM2;P51610-2;P51610-3;H7C1C4;Q9Y5Z7	P51610;P51610-4;A6NEM2;P51610-2	Host cell factor 1;HCF N-terminal chain 1;HCF N-terminal chain 2;HCF N-terminal chain 3;HCF N-terminal chain 4;HCF N-terminal chain 5;HCF N-terminal chain 6;HCF C-terminal chain 1;HCF C-terminal chain 2;HCF C-terminal chain 3;HCF C-terminal chain 4;HCF C-terminal chain 5;HCF C-terminal chain 6	HCFC1	Color [DarkGray]	17	17	17	12	12	12	208.73	0	165.23	10596000000	167	28.892	29.3781	29.3005	29.3095	29.1879	29.3498	29.4691	29.6331	29.1972
0.227267	-0.32751	Q05516;Q05516-2	Q05516	Zinc finger and BTB domain-containing protein 16	ZBTB16	Color [DarkGray]	3	3	3	7.4	7.4	7.4	74.273	0	12.531	599740000	11	21.8417	21.6783	21.4516	21.5375	22.1657	20.286	21.6394	22.2231	22.5265
0.227229	0.10887	Q15532;F5GWN1;J3KRP6;J3QS72;X6R3J2;J3QQM2;J3KT74;J3QQW2;Q15532-2	Q15532;F5GWN1;J3KRP6;J3QS72;X6R3J2;J3QQM2;J3KT74;J3QQW2;Q15532-2	Protein SSXT	SS18	Color [DarkGray]	1	1	1	2.9	2.9	2.9	45.929	0	11.523	983310000	30	25.9876	25.3857	25.7526	25.8259	25.929	25.6975	25.9506	25.7392	25.4084
0.225595	-0.121791	Q6PJT7;Q6PJT7-4;Q6PJT7-3;G3V5I6;G3V256;H0YJA2;Q6PJT7-10;Q6PJT7-11;Q6PJT7-5;Q6PJT7-9;Q6PJT7-2;G3V3Y4;H0YJ87	Q6PJT7;Q6PJT7-4;Q6PJT7-3;G3V5I6;G3V256;H0YJA2;Q6PJT7-10;Q6PJT7-11;Q6PJT7-5;Q6PJT7-9;Q6PJT7-2;G3V3Y4	Zinc finger CCCH domain-containing protein 14	ZC3H14	Color [DarkGray]	3	3	3	5.4	5.4	5.4	82.875	0	12.748	1056400000	13	25.7727	25.5554	25.8664	25.9569	25.5696	25.3026	26.5338	25.7037	26.0956
0.225014	0.441151	Q5JTH9;Q5JTH9-2;Q5JTH9-3	Q5JTH9;Q5JTH9-2;Q5JTH9-3	RRP12-like protein	RRP12	Color [DarkGray]	1	1	1	1	1	1	143.7	0.00055036	3.1473	264470000	5	23.1429	24.7916	23.0455	23.0697	24.6451	24.5887	24.1385	24.1777	23.4166
0.22473	0.183014	Q96RU3;B7ZL14;Q96RU3-4;Q96RU3-3;Q96RU3-5;Q96RU3-2;H0Y7W6	Q96RU3;B7ZL14;Q96RU3-4;Q96RU3-3;Q96RU3-5;Q96RU3-2;H0Y7W6	Formin-binding protein 1	FNBP1	Color [DarkGray]	3	3	3	6.3	6.3	6.3	71.306	0	6.3924	339660000	5	23.9923	23.5064	23.7656	23.3667	24.2325	24.2142	24.1036	24.4351	25.0513
0.224382	0.260714	P04080	P04080	Cystatin-B	CSTB	Color [DarkGray]	3	3	3	42.9	42.9	42.9	11.139	0	15.197	1571600000	27	26.1675	26.043	25.449	25.5391	26.0114	26.8911	25.7686	25.7625	27.3749
0.22435	0.119883	P84095	P84095	Rho-related GTP-binding protein RhoG	RHOG	Color [DarkGray]	2	2	2	15.2	15.2	15.2	21.308	0	6.4891	722580000	22	24.9176	25.3973	24.7754	25.1061	25.0198	25.3241	25.391	25.5575	26.278
0.224103	0.151993	Q9H2U1;Q9H2U1-3;Q9H2U1-2;A0A0G2JQU7;E7EWK3;A0A0G2JRP3	Q9H2U1;Q9H2U1-3;Q9H2U1-2;A0A0G2JQU7;E7EWK3	ATP-dependent RNA helicase DHX36	DHX36	Color [DarkGray]	5	5	5	8.5	8.5	8.5	114.76	0	14.859	1101200000	23	26.0302	26.1062	25.632	26.4914	25.9913	25.7417	25.9234	25.9547	25.9559
0.223946	0.547059	Q9Y450;E9PS53;E9PHZ9;B7Z524;H0YDX7;J3QT46;Q9Y450-4	Q9Y450;E9PS53;E9PHZ9;B7Z524;H0YDX7;J3QT46;Q9Y450-4	HBS1-like protein	HBS1L	Color [DarkGray]	1	1	1	3.4	3.4	3.4	75.472	0.0010373	2.6004	437160000	5	24.7879	22.1426	25.0942	24.879	24.2563	24.5305	24.5478	25.0943	24.7981
0.223609	0.224618	Q86Y91;A0A0C4DGP2;A0A0C4DGP5;Q86Y91-2;Q86Y91-3;Q86Y91-4	Q86Y91;A0A0C4DGP2;A0A0C4DGP5;Q86Y91-2;Q86Y91-3;Q86Y91-4	Kinesin-like protein KIF18B;Kinesin-like protein	KIF18B	Color [DarkGray]	1	1	1	1.9	1.9	1.9	94.222	0.00054526	3.0606	18071000	1	20.597	21.6234	20.6692	21.0469	20.914	21.6026	21.3249	21.0962	21.0407
0.221764	0.782384	P35613;A0A087WUV8;A0A087X2B5;P35613-3;P35613-4;P35613-2	P35613;A0A087WUV8;A0A087X2B5;P35613-3;P35613-4;P35613-2	Basigin	BSG	Color [DarkGray]	1	1	1	4.7	4.7	4.7	42.2	0.0051789	1.845	251910000	1	24.3946	24.1108	20.3578	22.8393	24.2298	24.1413	21.6896	22.7141	24.7309
0.221575	0.278296	P02794;E9PRK8;E9PKY7;E9PQR3;E9PKM5;E9PK45;G3V192	P02794;E9PRK8;E9PKY7;E9PQR3;E9PKM5;E9PK45	Ferritin heavy chain;Ferritin heavy chain, N-terminally processed;Ferritin	FTH1	Color [DarkGray]	3	3	3	20.2	20.2	20.2	21.225	0	6.6291	920370000	25	24.3645	24.487	24.102	25.1428	24.9989	23.6466	24.0667	24.1635	25.1637
0.220918	0.0659459	P17844;J3KTA4;P17844-2;J3QRQ7;J3KRX8;J3QR02;J3QSF1;X6RLV5;J3KRZ1;J3QKN9;J3QS79;J3QRN5	P17844;J3KTA4;P17844-2	Probable ATP-dependent RNA helicase DDX5	DDX5	Color [DarkGray]	24	24	20	37.1	37.1	31.8	69.147	0	97.93	40047000000	313	30.9053	31.2798	31.1566	31.149	31.136	31.2545	31.3999	31.4759	30.9592
0.220304	-0.248555	P54727;H0Y579;P54727-2	P54727;H0Y579;P54727-2	UV excision repair protein RAD23 homolog B	RAD23B	Color [DarkGray]	1	1	1	7.1	7.1	7.1	43.171	0	22.356	394940000	6	25.2606	24.2054	24.561	24.1434	25.0502	24.0877	23.7715	23.9897	25.3374
0.219954	-0.121901	Q9NWW5;H3BUV4;Q9NWW5-2;H3BNF1;H3BUT1	Q9NWW5;H3BUV4;Q9NWW5-2;H3BNF1;H3BUT1	Ceroid-lipofuscinosis neuronal protein 6	CLN6	Color [DarkGray]	2	2	2	7.7	7.7	7.7	35.919	0	10.343	785780000	17	24.9814	25.4335	24.9371	25.2578	24.9775	24.751	24.309	24.7233	24.3367
0.219678	-0.143326	O95831;E9PMA0;O95831-5;O95831-2;O95831-3	O95831;E9PMA0;O95831-5;O95831-2;O95831-3	Apoptosis-inducing factor 1, mitochondrial	AIFM1	Color [DarkGray]	4	4	4	7.7	7.7	7.7	66.9	0	7.1788	954130000	18	25.5317	25.8014	25.7412	25.6968	25.0772	25.8703	24.5348	25.1563	25.7336
0.219662	-0.0581271	O60341;O60341-2;R4GMP9;R4GMQ1	O60341;O60341-2	Lysine-specific histone demethylase 1A	KDM1A	Color [DarkGray]	9	9	9	14.7	14.7	14.7	92.902	0	55.246	2349800000	84	26.9456	27.0873	27.1592	27.1677	26.9463	26.9038	27.1693	26.7483	26.8044
0.219323	0.0617263	Q9UM13;D6R9Q5;D6RD74;D6RA92	Q9UM13;D6R9Q5;D6RD74;D6RA92	Anaphase-promoting complex subunit 10	ANAPC10	Color [DarkGray]	1	1	1	6.5	6.5	6.5	21.252	0.0010256	2.4987	213500000	4	23.8203	23.8955	23.9652	24.0492	23.7529	24.0641	23.6726	23.831	23.6537
0.218299	0.0224546	Q99832;Q99832-3;Q99832-4;Q99832-2;F8WAM2	Q99832;Q99832-3;Q99832-4;Q99832-2	T-complex protein 1 subunit eta	CCT7	Color [DarkGray]	12	12	12	25.8	25.8	25.8	59.366	0	37.885	6249500000	110	28.4439	28.5195	28.5474	28.4924	28.5098	28.5759	28.5013	28.2516	28.8731
0.218074	-0.102019	Q9NZ45	Q9NZ45	CDGSH iron-sulfur domain-containing protein 1	CISD1	Color [DarkGray]	2	2	2	25.9	25.9	25.9	12.199	0	7.2663	442450000	3	24.5867	24.1814	24.5688	24.354	24.1217	24.5551	24.3342	23.978	24.405
0.217524	-0.181462	P24941;E7ESI2;G3V5T9;P24941-2	P24941;E7ESI2;G3V5T9;P24941-2	Cyclin-dependent kinase 2	CDK2	Color [DarkGray]	4	3	3	19.1	16.4	16.4	33.929	0	11.854	639850000	5	24.6934	25.58	24.5959	24.6038	24.8457	24.8754	25.0811	25.0079	25.779
0.216955	0.0445633	H3BPE1;H3BQK9;Q9UPN3-5;Q9UPN3;Q9UPN3-2;Q9UPN3-3;H0Y390;Q9UPN3-4;H0YD69	H3BPE1;H3BQK9;Q9UPN3-5;Q9UPN3;Q9UPN3-2;Q9UPN3-3;H0Y390;Q9UPN3-4	Microtubule-actin cross-linking factor 1, isoforms 1/2/3/5	MACF1	Color [DarkGray]	5	5	5	1.2	1.2	1.2	856.87	0	78.01	1233100000	27	25.9581	26.0116	25.8234	26.0769	25.8797	25.9702	25.9843	26.1644	25.732
0.215924	-0.153735	O00165;E9PIQ7;O00165-5;O00165-3;O00165-2;Q5VYD6	O00165;E9PIQ7;O00165-5;O00165-3;O00165-2	HCLS1-associated protein X-1	HAX1	Color [DarkGray]	3	3	3	16.5	16.5	16.5	31.62	0	12.292	352580000	14	23.5926	23.6106	24.2336	23.8619	23.8131	23.3006	22.9601	24.0413	23.2199
0.215159	0.161212	Q99733;A8MXH2;C9J6D1;Q99733-2;C9JZI7;E9PNW0;E9PJJ2;E9PS34;E9PNJ7;E9PKT8;H0YCI4;E9PKI2;E9PP22	Q99733;A8MXH2;C9J6D1;Q99733-2;C9JZI7;E9PNW0;E9PJJ2;E9PS34;E9PNJ7;E9PKT8	Nucleosome assembly protein 1-like 4	NAP1L4	Color [DarkGray]	5	5	3	13.3	13.3	10.4	42.823	0	22.625	2663500000	62	27.5222	26.6501	26.7486	26.972	27.2961	27.1363	26.8143	27.1641	27.7863
0.215002	0.123281	E7ETY2;Q13428-7	E7ETY2;Q13428-7	Treacle protein	TCOF1	Color [DarkGray]	26	1	0	21.6	1.9	0	152.3	0	13.605	308030000	3	23.9783	24.3157	24.4914	24.2002	24.7127	24.2423	24.3628	24.3888	23.8547
0.214767	-0.196567	P19447;H7C309	P19447	TFIIH basal transcription factor complex helicase XPB subunit	ERCC3	Color [DarkGray]	10	10	10	19.2	19.2	19.2	89.277	0	64.316	5018500000	63	25.514	26.1771	25.9846	25.5219	26.2724	25.2916	25.7916	26.3851	25.4887
0.213414	0.0549266	P08559;P08559-3;P08559-2;P08559-4;Q5JPU3;P29803;Q5JPU0;Q5JPT9;Q5JPU1	P08559;P08559-3;P08559-2;P08559-4;Q5JPU3	Pyruvate dehydrogenase E1 component subunit alpha, somatic form, mitochondrial	PDHA1	Color [DarkGray]	3	3	3	6.2	6.2	6.2	43.295	0.0010379	2.6017	408510000	8	24.1368	24.3104	24.2824	24.2815	24.1613	24.4516	24.5015	23.8613	24.2052
0.213199	-0.484478	P35579;P35579-2;Q5BKV1;B1AH99;A0A0C4DFM8;A1L2Z2;REV__S4R3H4;REV__E7EQT4;REV__Q9UKV3-5;REV__Q9UKV3	P35579;P35579-2	Myosin-9	MYH9	Color [DarkGray]	107	107	94	48.9	48.9	44	226.53	0	323.31	120870000000	1021	34.6821	32.0323	32.4362	32.9631	31.9454	32.7886	32.2888	32.5789	32.7256
0.213039	-0.394221	Q9UII2;A0A0B4J230;Q9UII2-3;Q9UII2-2	Q9UII2	ATPase inhibitor, mitochondrial	ATPIF1	Color [DarkGray]	3	3	3	19.8	19.8	19.8	12.249	0	6.9027	1160200000	23	26.5591	25.232	25.9996	26.2902	25.9818	24.3361	25.2603	25.7654	26.7218
0.212496	-0.089667	Q13263;Q13263-2;M0R0K9;M0R2I3;M0R3C0;M0QZE6	Q13263;Q13263-2	Transcription intermediary factor 1-beta	TRIM28	Color [DarkGray]	17	17	17	23	23	23	88.549	0	166.93	11519000000	141	28.7124	28.4521	29.0007	28.5923	28.7147	28.5891	28.742	28.4209	28.8805
0.21239	-0.138838	Q8TAF3;Q8TAF3-5;Q8TAF3-4;Q8TAF3-3;Q8TAF3-2	Q8TAF3;Q8TAF3-5;Q8TAF3-4;Q8TAF3-3;Q8TAF3-2	WD repeat-containing protein 48	WDR48	Color [DarkGray]	4	4	4	12.1	12.1	12.1	76.21	0	32.427	430120000	4	24.4904	24.8257	24.2411	24.7024	24.3897	24.0486	24.2051	24.7303	24.3447
0.211634	0.0878754	Q8TEW0;Q8TEW0-5;Q8TEW0-10;F5GZI3;Q5VWU8;Q5VWV2;Q8TEW0-9;Q8TEW0-8;Q8TEW0-3;Q8TEW0-7;Q8TEW0-6;Q8TEW0-4;Q8TEW0-11;Q8TEW0-2	Q8TEW0;Q8TEW0-5;Q8TEW0-10;F5GZI3;Q5VWU8;Q5VWV2;Q8TEW0-9;Q8TEW0-8;Q8TEW0-3;Q8TEW0-7;Q8TEW0-6;Q8TEW0-4;Q8TEW0-11;Q8TEW0-2	Partitioning defective 3 homolog	PARD3	Color [DarkGray]	3	3	3	2.4	2.4	2.4	151.42	0	5.4508	466380000	13	24.1508	24.458	24.3675	24.3017	24.6778	24.2605	25.0735	25.3198	25.1016
0.211372	0.460451	P22234;E9PBS1;P22234-2;D6RF62	P22234;E9PBS1;P22234-2	Multifunctional protein ADE2;Phosphoribosylaminoimidazole-succinocarboxamide synthase;Phosphoribosylaminoimidazole carboxylase	PAICS	Color [DarkGray]	9	9	9	19.3	19.3	19.3	47.079	0	21.515	1219000000	27	24.7142	24.4205	24.9481	23.5476	25.5928	26.3237	25.9608	26.2096	28.0383
0.211269	0.0947596	P35249;C9JZI1;P35249-2;C9JXZ7;C9JTT7;C9J8M3;C9JW34;C9JGY5;F8WE44;H7C1P0	P35249;C9JZI1;P35249-2;C9JXZ7;C9JTT7;C9J8M3;C9JW34;C9JGY5;F8WE44	Replication factor C subunit 4	RFC4	Color [DarkGray]	6	6	6	15.7	15.7	15.7	39.681	0	15.966	2046000000	63	26.4394	26.9982	26.8346	26.8357	26.771	26.9497	26.8868	26.9115	26.7802
0.210695	0.160474	Q9UIG0;Q9UIG0-2	Q9UIG0;Q9UIG0-2	Tyrosine-protein kinase BAZ1B	BAZ1B	Color [DarkGray]	1	1	1	0.7	0.7	0.7	170.9	0.0090662	1.5774	95736000	1	22.1613	22.2923	23.0985	22.7051	22.7221	22.6063	22.2933	22.3417	22.3143
0.210049	0.102566	P04234;E9PMT5;H0YE18;P04234-2	P04234;E9PMT5;H0YE18;P04234-2	T-cell surface glycoprotein CD3 delta chain	CD3D	Color [DarkGray]	3	3	3	22.8	22.8	22.8	18.929	0	7.237	744940000	12	25.0662	25.482	25.6185	25.5875	25.3104	25.5765	25.3348	25.7827	25.0328
0.209283	0.156473	P41240	P41240	Tyrosine-protein kinase CSK	CSK	Color [DarkGray]	2	2	2	5.1	5.1	5.1	50.704	0.0010347	2.5795	187930000	2	23.2329	23.407	22.8588	22.9664	23.2219	23.7799	23.1537	21.4672	23.9852
0.209113	-0.290599	Q6SZW1;Q6SZW1-2;J3KSG7;J3KRZ6	Q6SZW1;Q6SZW1-2	Sterile alpha and TIR motif-containing protein 1	SARM1	Color [DarkGray]	15	15	15	26.1	26.1	26.1	79.387	0	66.294	6547500000	100	22.4211	21.8328	23.2228	21.7735	22.9101	21.9212	23.0083	21.6237	20.8145
0.208756	-0.198558	Q9ULW0;Q9ULW0-2	Q9ULW0;Q9ULW0-2	Targeting protein for Xklp2	TPX2	Color [DarkGray]	2	2	2	3.5	3.5	3.5	85.652	0.0005698	3.5683	352640000	6	23.9443	24.8742	23.9449	23.6741	24.1495	24.3441	24.0015	25.4445	24.2746
0.208393	-0.105932	Q6F5E8;Q6F5E8-2	Q6F5E8;Q6F5E8-2	Leucine-rich repeat-containing protein 16C	RLTPR	Color [DarkGray]	6	6	6	6.1	6.1	6.1	154.69	0	9.7208	893870000	11	25.4459	25.5206	25.5671	25.7921	25.1982	25.2256	25.9699	25.9389	25.2048
0.208344	-0.0386143	P62280;M0QZC5;M0R1H6;M0R1H5	P62280;M0QZC5;M0R1H6	40S ribosomal protein S11	RPS11	Color [DarkGray]	9	9	9	29.7	29.7	29.7	18.431	0	14.505	18517000000	101	30.234	30.1968	30.1202	30.1452	30.2549	30.0351	30.028	30.1161	29.7676
0.208226	-0.0430635	Q9Y3F4;Q9Y3F4-2;H0YH33	Q9Y3F4;Q9Y3F4-2	Serine-threonine kinase receptor-associated protein	STRAP	Color [DarkGray]	10	10	10	32.6	32.6	32.6	38.438	0	21.607	4154800000	54	27.862	28.0049	28.1334	27.9815	27.9633	27.9263	27.8474	27.809	27.9142
0.208055	-0.331135	Q92621	Q92621	Nuclear pore complex protein Nup205	NUP205	Color [DarkGray]	2	2	2	1.3	1.3	1.3	227.92	0	6.5144	192860000	10	22.938	22.3343	23.1366	22.8918	21.3501	23.1736	22.9834	22.6657	22.1596
0.207924	-0.153525	P40222	P40222	Alpha-taxilin	TXLNA	Color [DarkGray]	6	6	6	19	19	19	61.89	0	30.07	1727300000	37	25.9852	26.9378	26.5813	26.4619	26.2315	26.3502	26.3826	27.3385	26.7146
0.207871	-0.427491	P15531;P15531-2	P15531;P15531-2	Nucleoside diphosphate kinase A	NME1	Color [DarkGray]	5	1	1	40.8	9.2	9.2	17.149	0	6.0687	187940000	1	23.881	23.135	22.5008	23.2873	23.5699	21.3773	23.059	21.8529	25.5613
0.207545	-0.0882708	Q7Z3K3;M0R2X2;Q7Z3K3-4;Q7Z3K3-5;Q7Z3K3-7;Q7Z3K3-2;Q7Z3K3-3;Q7Z3K3-6	Q7Z3K3;M0R2X2;Q7Z3K3-4;Q7Z3K3-5;Q7Z3K3-7;Q7Z3K3-2;Q7Z3K3-3;Q7Z3K3-6	Pogo transposable element with ZNF domain	POGZ	Color [DarkGray]	1	1	1	1	1	1	155.34	0.0010667	2.8159	248420000	2	23.7121	23.6247	23.8465	23.4653	23.5122	23.941	24.0507	23.7208	23.3998
0.207454	-0.182372	Q8TBK6-2;Q8TBK6;B3KVL5	Q8TBK6-2;Q8TBK6;B3KVL5	Zinc finger CCHC domain-containing protein 10	ZCCHC10	Color [DarkGray]	1	1	1	8.2	8.2	8.2	18.409	0	12.363	340600000	5	23.8626	23.8747	24.6533	24.0635	24.2529	23.5271	24.6006	24.068	24.7549
0.207214	0.078591	P83731;C9JXB8;C9JNW5	P83731;C9JXB8;C9JNW5	60S ribosomal protein L24	RPL24	Color [DarkGray]	5	5	5	24.8	24.8	24.8	17.779	0	21.156	11924000000	86	29.4189	29.592	29.5183	29.7986	29.3287	29.6376	29.2199	29.5087	29.1489
0.207137	0.0839017	Q12789;Q12789-3;H3BRD0	Q12789;Q12789-3	General transcription factor 3C polypeptide 1	GTF3C1	Color [DarkGray]	4	4	4	3.4	3.4	3.4	238.87	0	9.9876	845510000	20	25.5563	25.5772	25.1809	25.492	25.6895	25.3847	25.3381	25.6706	25.3667
0.206462	-0.50456	P52209;P52209-2;K7EMN2;K7EM49;K7ELN9;K7EPF6	P52209;P52209-2	6-phosphogluconate dehydrogenase, decarboxylating	PGD	Color [DarkGray]	4	4	4	12.6	12.6	12.6	53.139	0	25.056	550010000	8	24.252	23.6491	23.236	23.8378	21.4369	24.3487	23.6619	22.1348	27.0505
0.206048	-0.349185	P14324;A0A087X1D8;A0A087WVN4;P14324-2;A0A087WTP2	P14324;A0A087X1D8;A0A087WVN4;P14324-2	Farnesyl pyrophosphate synthase	FDPS	Color [DarkGray]	4	4	4	11.7	11.7	11.7	48.275	0	9.4563	488740000	9	25.3529	23.2656	24.262	24.4131	23.8903	23.5296	23.9174	24.3696	26.4321
0.205891	-0.219908	Q5JSL3;A6NIW2	Q5JSL3;A6NIW2	Dedicator of cytokinesis protein 11	DOCK11	Color [DarkGray]	1	1	1	0.7	0.7	0.7	237.67	0.0010571	2.7438	195140000	3	23.022	23.5115	24.3882	23.2422	23.6005	23.4193	21.4316	24.0788	23.7915
0.205681	0.0420678	Q4KMP7;Q4KMP7-2;H3BSE1	Q4KMP7	TBC1 domain family member 10B	TBC1D10B	Color [DarkGray]	5	5	5	8.4	8.4	8.4	87.198	0	40.865	1119200000	32	25.7305	25.8939	25.7344	25.714	25.8703	25.9008	26.4522	26.3489	26.6907
0.20372	-0.0642796	Q8IZQ5;A0A087WYP2;H0YE28	Q8IZQ5;A0A087WYP2;H0YE28	Selenoprotein H	SELH;C11orf31	Color [DarkGray]	2	2	2	18	18	18	13.453	0	7.4161	507310000	20	24.7095	24.9752	24.8693	24.7826	24.9523	24.6262	25.0443	25.4851	24.871
0.203493	0.788782	Q9NRD1	Q9NRD1	F-box only protein 6	FBXO6	Color [DarkGray]	1	1	1	8.2	8.2	8.2	33.932	0	31.116	211070000	7	21.2314	21.6727	25.003	22.3775	25.2287	22.6673	21.6357	21.6884	21.61
0.203152	0.284238	P20674;H3BRM5;H3BV69;H3BNX8;H3BRI0	P20674;H3BRM5;H3BV69;H3BNX8	Cytochrome c oxidase subunit 5A, mitochondrial	COX5A	Color [DarkGray]	5	5	5	43.3	43.3	43.3	16.762	0	28.817	3598900000	51	27.5968	26.7739	27.4047	27.9386	28.1007	26.5888	26.7587	27.2113	27.9033
0.202924	-0.0355924	P47897;P47897-2;H7C0R3;C9J165;F2Z2V6	P47897;P47897-2	Glutamine--tRNA ligase	QARS	Color [DarkGray]	22	22	22	29.9	29.9	29.9	87.798	0	63.576	11455000000	256	29.2078	29.3692	29.3917	29.355	29.2381	29.2689	29.3651	28.9202	29.0223
0.202756	0.175048	Q9HD45;Q5TB53	Q9HD45;Q5TB53	Transmembrane 9 superfamily member 3	TM9SF3	Color [DarkGray]	2	2	2	3.7	3.7	3.7	67.887	0	4.6071	387760000	6	24.2305	23.8234	23.947	24.7397	24.1175	23.6688	23.9798	23.5267	23.9931
0.202199	-0.0459811	Q5HYJ3;Q5HYJ3-2;F5GX09;Q5HYJ3-3	Q5HYJ3;Q5HYJ3-2;F5GX09;Q5HYJ3-3	Protein FAM76B	FAM76B	Color [DarkGray]	1	1	1	5	5	5	38.708	0.00054437	3.057	239230000	3	23.7305	23.7117	23.902	23.7758	23.611	23.8193	23.906	24.0931	23.2511
0.202062	0.147439	Q9BTD8;K7ER08;K7EP90;Q9BTD8-4;Q9BTD8-2;Q9BTD8-3;K7EQ03	Q9BTD8;K7ER08;K7EP90;Q9BTD8-4;Q9BTD8-2;Q9BTD8-3;K7EQ03	RNA-binding protein 42	RBM42	Color [DarkGray]	2	2	2	4	4	4	50.413	0.00056754	3.54	645310000	13	25.8382	25.0395	24.9833	25.4571	25.5151	25.3311	25.0611	24.9868	25.0763
0.201531	0.0358575	Q9BUE0	Q9BUE0	Mediator of RNA polymerase II transcription subunit 18	MED18	Color [DarkGray]	2	2	2	10.6	10.6	10.6	23.662	0	5.018	388340000	7	24.0125	24.0062	23.998	24.112	24.1077	23.9045	24.0348	24.5064	24.12
0.200885	-0.0753854	Q9NTJ3;E9PD53;Q9NTJ3-2;C9JR83;C9J9E4;C9JVD8;C9J578;C9JWF0;C9IYK2;C9JJ64	Q9NTJ3;E9PD53;Q9NTJ3-2	Structural maintenance of chromosomes protein 4;Structural maintenance of chromosomes protein	SMC4	Color [DarkGray]	25	25	25	20.9	20.9	20.9	147.18	0	148.27	14139000000	199	29.3441	29.8386	29.6014	29.4772	29.525	29.5558	29.6867	29.8415	29.3033
0.20019	-0.245329	Q96T88;A0A087WVR3;A0A087WTW0;Q96T88-2;A0A087WWG9	Q96T88;A0A087WVR3;A0A087WTW0;Q96T88-2	E3 ubiquitin-protein ligase UHRF1	UHRF1	Color [DarkGray]	5	5	5	7.4	7.4	7.4	89.813	0	11.241	919140000	18	24.9078	25.0487	26.3371	25.296	25.328	24.9337	26.6464	26.2904	25.9825
0.200068	-0.0629463	Q13459;M0R300;M0R0P8;Q13459-2	Q13459;M0R300;M0R0P8;Q13459-2	Unconventional myosin-IXb	MYO9B	Color [DarkGray]	2	2	2	1.6	1.6	1.6	243.4	0.0060493	1.7607	240490000	2	23.536	23.551	23.8583	23.4862	23.6948	23.5755	23.5419	23.819	23.55
0.199827	-0.459538	O14950;P19105;J3QRS3;P24844;J3KTJ1;P24844-2	O14950;P19105;J3QRS3;P24844	Myosin regulatory light chain 12B;Myosin regulatory light chain 12A;Myosin regulatory light polypeptide 9	MYL12B;MYL12A;MYL9	Color [DarkGray]	9	9	9	54.7	54.7	54.7	19.779	0	78.521	4835300000	55	30.1049	27.1895	27.9611	28.2595	27.7513	27.8661	27.6228	28.0568	27.9846
0.199596	-0.294989	Q13190;H7C3X5;E9PNU4;Q13190-3;Q13190-2;Q13190-4	Q13190;H7C3X5;E9PNU4;Q13190-3;Q13190-2;Q13190-4	Syntaxin-5	STX5	Color [DarkGray]	1	1	1	4.5	4.5	4.5	39.672	0	7.3546	132870000	2	21.819	22.6603	21.4699	20.8076	22.2533	22.0033	21.4842	22.5064	22.13
0.199414	-0.194859	Q96FJ2;P63167	Q96FJ2;P63167	Dynein light chain 2, cytoplasmic;Dynein light chain 1, cytoplasmic	DYNLL2;DYNLL1	Color [DarkGray]	2	2	2	30.3	30.3	30.3	10.35	0	7.2793	2102400000	37	26.886	26.2708	25.8629	26.0221	25.8218	26.5912	25.7574	27.7279	24.7451
0.198525	-0.0789324	Q96K37;H7C1I0;Q96K37-2	Q96K37;H7C1I0;Q96K37-2	Solute carrier family 35 member E1	SLC35E1	Color [DarkGray]	2	2	2	7.8	7.8	7.8	44.772	0	9.3065	531650000	12	24.3592	24.5069	24.7618	24.5233	24.2724	24.5954	24.9673	25.0106	24.6113
0.198481	-0.0601368	P56192;P56192-2;H0YIP0;H0YHV5;F5H2V6	P56192;P56192-2	Methionine--tRNA ligase, cytoplasmic	MARS	Color [DarkGray]	9	9	9	12.9	12.9	12.9	101.11	0	48.145	3963300000	82	27.7564	27.7609	28.0256	27.7802	27.6608	27.9214	27.4629	27.2237	27.5861
0.197881	-0.174651	Q00534	Q00534	Cyclin-dependent kinase 6	CDK6	Color [DarkGray]	4	3	3	14.1	11.7	11.7	36.938	0	9.6695	490660000	7	24.709	24.2232	24.2777	23.792	24.0837	24.8102	24.6563	24.0748	25.7985
0.197782	0.254267	Q8ND83;C9JP03;C9JD09;C9JUW9;X6RDJ2;Q5T6P1;X6RGK9;B7Z326;A0A0C4DFN6;A0A0A0MSS3;Q8ND83-2;Q8ND83-4;Q5T6P2	Q8ND83;C9JP03;C9JD09;C9JUW9;X6RDJ2;Q5T6P1;X6RGK9;B7Z326;A0A0C4DFN6;A0A0A0MSS3;Q8ND83-2;Q8ND83-4;Q5T6P2	SLAIN motif-containing protein 1	SLAIN1	Color [DarkGray]	2	2	2	4	4	4	60.594	0.0005534	3.2017	185630000	4	21.3479	22.8907	22.5696	22.4111	22.8274	22.3324	22.6702	22.9856	23.3357
0.197782	-0.104705	Q9BQ67;M0QX71	Q9BQ67;M0QX71	Glutamate-rich WD repeat-containing protein 1	GRWD1	Color [DarkGray]	2	2	2	7.2	7.2	7.2	49.419	0	15.389	928240000	26	25.6746	25.7201	25.8103	25.6256	25.9785	25.2869	25.8129	25.5408	25.7679
0.19749	-0.5516	Q9Y617;Q9Y617-2	Q9Y617;Q9Y617-2	Phosphoserine aminotransferase	PSAT1	Color [DarkGray]	5	5	5	14.3	14.3	14.3	40.422	0	8.6848	638020000	10	26.6433	23.2081	23.74	23.8605	23.8614	24.2147	23.199	23.1321	27.015
0.197042	0.163691	P35251;P35251-2	P35251;P35251-2	Replication factor C subunit 1	RFC1	Color [DarkGray]	3	3	3	4.3	4.3	4.3	128.25	0	8.6885	687310000	7	24.8189	25.6905	25.5889	25.5667	25.2324	25.7902	25.2886	25.1825	25.5036
0.195918	0.116239	P11233;H7C3P7;P11234;C9JPE8;P11234-3;P11234-2	P11233;H7C3P7	Ras-related protein Ral-A	RALA	Color [DarkGray]	4	4	4	18.4	18.4	18.4	23.567	0	5.4857	1568400000	13	25.8606	26.5328	26.3972	26.2499	26.5745	26.3148	26.4946	26.4915	26.1175
0.195076	0.133417	O00116;B8ZZ81	O00116	Alkyldihydroxyacetonephosphate synthase, peroxisomal	AGPS	Color [DarkGray]	3	3	3	6.1	6.1	6.1	72.911	0	7.8352	792910000	14	24.8608	25.7363	25.2673	25.3729	25.5607	25.3311	25.1639	25.4341	25.2612
0.193326	0.124902	P30876;C9J4M6;C9J2Y9	P30876;C9J4M6;C9J2Y9	DNA-directed RNA polymerase II subunit RPB2;DNA-directed RNA polymerase	POLR2B	Color [DarkGray]	4	4	4	4.2	4.2	4.2	133.9	0	6.7062	507540000	15	24.4308	24.2084	24.3158	24.8889	24.3719	24.0691	24.8224	24.6945	24.2439
0.193016	0.0948785	Q92945;A0A087WTP3;M0R0I5;M0QYH3;M0QXW7;M0R3J3	Q92945;A0A087WTP3;M0R0I5	Far upstream element-binding protein 2	KHSRP	Color [DarkGray]	23	23	20	39.2	39.2	35.7	73.114	0	189.54	12029000000	193	29.0191	29.666	29.3979	29.4484	29.4894	29.4298	29.6282	29.8922	29.6335
0.19256	0.112919	P43686;P43686-2	P43686;P43686-2	26S protease regulatory subunit 6B	PSMC4	Color [DarkGray]	5	5	5	18.2	18.2	18.2	47.366	0	15.614	679040000	15	25.3352	24.9099	24.6075	24.9424	25.0412	25.2078	24.6399	24.7862	25.6424
0.192557	0.249025	Q9UKK9;A6NFX8;A6NCQ0;A6NJU6;C9JYY9;H0YEY4	Q9UKK9;A6NFX8	ADP-sugar pyrophosphatase	NUDT5	Color [DarkGray]	5	5	5	27.4	27.4	27.4	24.327	0	12.255	1722300000	34	26.6657	25.6204	26.0832	26.7407	26.7888	25.5869	25.842	26.5866	27.0082
0.192436	0.42421	O60925;E5RGS4;D6RGG5	O60925;E5RGS4	Prefoldin subunit 1	PFDN1	Color [DarkGray]	4	4	4	29.5	29.5	29.5	14.21	0	7.1895	1112700000	8	26.2406	24.4795	25.4411	26.6775	26.2737	24.4826	24.7322	25.4366	25.424
0.192232	-0.105083	Q15427;Q5SZ64	Q15427;Q5SZ64	Splicing factor 3B subunit 4	SF3B4	Color [DarkGray]	3	3	3	13.7	13.7	13.7	44.385	0	31.99	3898900000	38	27.1412	27.0984	27.5317	26.9896	27.4675	26.999	27.6254	26.7067	27.3702
0.192026	-0.0334212	Q07955;J3KTL2;Q07955-3;Q07955-2;J3KSR8;J3QQV5;J3KSW7	Q07955;J3KTL2;Q07955-3;Q07955-2;J3KSR8	Serine/arginine-rich splicing factor 1	SRSF1	Color [DarkGray]	6	6	5	22.2	22.2	19.4	27.744	0	14.766	8142500000	142	28.9085	28.7731	28.964	28.7793	28.8723	28.8938	29.031	28.6785	28.8522
0.191934	-0.0557709	Q9Y6G9;E9PHI6;C9JGM7;C9JLW1	Q9Y6G9;E9PHI6	Cytoplasmic dynein 1 light intermediate chain 1	DYNC1LI1	Color [DarkGray]	9	9	9	29.3	29.3	29.3	56.578	0	116.28	5129500000	110	28.0244	28.256	28.3835	28.231	28.1619	28.1036	28.0586	27.8353	27.5945
0.191686	-0.504618	P06311	P06311	Ig kappa chain V-III region IARC/BL41		Color [DarkGray]	1	1	1	12.5	12.5	12.5	14.07	0	14.067	372140000	11	22.6328	23.1681	25.0048	23.2441	24.2439	21.8038	22.877	24.4454	24.234
0.191368	0.173816	P07900;P07900-2;G3V2J8;Q14568;Q58FG0	P07900;P07900-2	Heat shock protein HSP 90-alpha	HSP90AA1	Color [DarkGray]	44	44	25	48.6	48.6	26.9	84.659	0	323.31	48245000000	430	31.571	30.649	30.8367	30.8728	31.1313	31.5741	30.3801	31.0401	32.745
0.191337	0.145992	O14880;Q5VV87;Q5VV89	O14880;Q5VV87;Q5VV89	Microsomal glutathione S-transferase 3	MGST3	Color [DarkGray]	2	2	2	32.9	32.9	32.9	16.516	0	26.743	1140700000	14	25.9176	25.91	25.2519	26.1977	25.7775	25.5423	25.3068	25.5961	24.9935
0.190885	-0.485468	P28715;A0A087WUH0;R4GMW8;P28715-3;P28715-2	P28715;A0A087WUH0;R4GMW8	DNA repair protein complementing XP-G cells	ERCC5;BIVM-ERCC5	Color [DarkGray]	6	6	6	7.9	7.9	7.9	133.11	0	69.15	1112300000	19	23.9435	24.6279	22.2901	24.4556	22.169	22.7806	25.266	25.1458	22.9797
0.190646	0.254332	P31946-2;P31946;Q4VY20;Q4VY19	P31946-2;P31946	14-3-3 protein beta/alpha;14-3-3 protein beta/alpha, N-terminally processed	YWHAB	Color [DarkGray]	16	10	9	62.7	50.8	44.3	27.85	0	323.31	9729800000	106	28.9506	28.3539	28.7263	29.172	29.6162	28.0056	28.6635	28.9575	28.9332
0.190601	0.206717	P49841;P49841-2	P49841;P49841-2	Glycogen synthase kinase-3 beta	GSK3B	Color [DarkGray]	2	2	2	12.6	12.6	12.6	46.744	0	43.026	730410000	12	24.6352	25.8114	24.7158	25.5501	25.2675	24.965	25.6135	25.8599	25.2452
0.189314	0.0601234	Q9BYD3;K7EKI4;K7ELF1;K7ELQ0;K7ES61;X6RAY8;Q9BYD3-2	Q9BYD3;K7EKI4;K7ELF1;K7ELQ0;K7ES61;X6RAY8;Q9BYD3-2	39S ribosomal protein L4, mitochondrial	MRPL4	Color [DarkGray]	2	2	2	8.4	8.4	8.4	34.919	0.0005423	3.0222	126420000	5	23.1368	23.3001	23.1148	23.0586	23.4276	23.2459	23.4887	23.3489	22.8133
0.189101	0.579159	Q9GZL7	Q9GZL7	Ribosome biogenesis protein WDR12	WDR12	Color [DarkGray]	3	3	3	9.5	9.5	9.5	47.707	0	4.9721	329020000	4	25.1574	24.4462	21.3787	24.5247	23.9403	24.2547	24.3335	21.5057	24.6485
0.188978	0.366449	O15212;A2AB88	O15212;A2AB88	Prefoldin subunit 6	PFDN6	Color [DarkGray]	3	3	3	26.4	26.4	26.4	14.582	0	4.4897	172570000	2	22.2875	22.4984	23.4404	23.6825	23.8348	21.8084	23.565	24.0363	23.2253
0.188195	-0.0616035	P62249;M0R210;A0A087WZ27;M0R3H0;M0R1M5;Q6IPX4;M0QX76	P62249;M0R210;A0A087WZ27;M0R3H0;M0R1M5	40S ribosomal protein S16	RPS16;ZNF90	Color [DarkGray]	12	12	12	64.4	64.4	64.4	16.445	0	29.093	89945000000	200	31.9675	32.3246	32.3445	32.1237	32.202	32.126	32.3036	32.2136	32.0666
0.18769	-0.708598	Q8IUE6	Q8IUE6	Histone H2A type 2-B	HIST2H2AB	Color [DarkGray]	6	1	1	63.1	5.4	5.4	13.995	0	9.1	642780000	14	26.5328	24.882	24.9221	25.9222	22.0693	26.2195	22.6214	25.3694	25.064
0.187637	-0.215405	O15143;C9JTT6;C9JBJ7;C9K057;C9J4Z7;F8VXW2;C9JEY1;C9JQM8;C9JFG9;C9J6C8	O15143;C9JTT6;C9JBJ7;C9K057;C9J4Z7;F8VXW2;C9JEY1;C9JQM8;C9JFG9;C9J6C8	Actin-related protein 2/3 complex subunit 1B	ARPC1B	Color [DarkGray]	2	2	2	8.3	8.3	8.3	40.949	0	7.6374	524810000	4	25.756	24.318	25.2805	25.0461	24.6719	24.9902	24.875	24.7715	25.7119
0.187624	0.134226	Q13347;Q5TFK1	Q13347	Eukaryotic translation initiation factor 3 subunit I	EIF3I	Color [DarkGray]	8	8	8	34.2	34.2	34.2	36.501	0	114.72	7238900000	98	28.5167	28.0545	28.9611	28.5296	28.7964	28.609	28.5621	28.0753	28.3495
0.186631	-0.104097	Q63HN8;A0A0A0MTR7;A0A0A0MTC1;Q63HN8-4;Q63HN8-5;Q63HN8-6	Q63HN8;A0A0A0MTR7;A0A0A0MTC1;Q63HN8-4	E3 ubiquitin-protein ligase RNF213	RNF213	Color [DarkGray]	15	15	15	4.1	4.1	4.1	591.4	0	59.138	2761900000	48	26.8791	27.2628	27.2577	26.856	26.8602	27.3711	27.4514	27.2584	26.9923
0.186596	-0.144211	P35998;P35998-2;C9JLS9	P35998;P35998-2	26S protease regulatory subunit 7	PSMC2	Color [DarkGray]	3	3	3	7.4	7.4	7.4	48.633	0	4.726	295820000	3	23.8219	24.016	23.4746	23.6821	23.1701	24.0277	24.0993	23.8423	23.8041
0.186442	0.75768	Q9NNW5;Q6PKC6;E9PBK6;E9PDU5;A0A087X295	Q9NNW5;Q6PKC6;E9PBK6;E9PDU5;A0A087X295	WD repeat-containing protein 6	WDR6	Color [DarkGray]	1	1	1	1.1	1.1	1.1	121.72	0.0010638	2.799	249540000	5	24.0168	24.6534	20.251	22.33	24.1287	24.7356	23.697	24.6635	23.1939
0.186202	0.363995	H7C005	H7C005		CCDC138	Color [DarkGray]	24	1	1	56.2	4	4	41.002	0	16.922	807310000	7	20.4153	20.9191	22.5584	21.9981	20.9181	22.0686	21.8705	22.588	22.3436
0.186112	0.112292	P21333;Q5HY54;Q60FE5;P21333-2;A0A087WWY3;F8WE98;H0Y5C6;H0Y5F3	P21333;Q5HY54;Q60FE5;P21333-2;A0A087WWY3	Filamin-A	FLNA	Color [DarkGray]	30	30	28	16.1	16.1	15.3	280.74	0	124.97	13032000000	145	29.8009	29.3168	29.2535	29.3478	29.4993	29.8611	29.3297	29.2995	30.2181
0.185828	0.0571028	P09012;M0R221;M0R2B8;M0R268;M0R0G9;M0QXK2;M0QZG7	P09012;M0R221;M0R2B8;M0R268;M0R0G9;M0QXK2	U1 small nuclear ribonucleoprotein A	SNRPA	Color [DarkGray]	7	7	7	30.9	30.9	30.9	31.279	0	72.434	5721200000	63	28.2128	28.2784	28.3365	28.1907	28.5534	28.255	28.5677	28.3606	28.0967
0.185413	-0.0845311	P62195;P62195-2;J3QRW1;J3QSE0;J3QLH6;J3KRP2;J3QSA9;J3QQM1	P62195;P62195-2;J3QRW1;J3QSE0;J3QLH6;J3KRP2;J3QSA9;J3QQM1	26S protease regulatory subunit 8	PSMC5	Color [DarkGray]	2	2	2	5.2	5.2	5.2	45.626	0.001073	2.8805	137510000	3	22.6719	22.4871	22.7354	22.3565	22.4254	22.859	22.255	22.6673	23.6938
0.184954	0.106203	Q9BSD7;Q5TDF0	Q9BSD7;Q5TDF0	Cancer-related nucleoside-triphosphatase	NTPCR	Color [DarkGray]	3	3	3	22.6	22.6	22.6	20.713	0	4.3562	292190000	10	23.8472	24.3788	24.1764	24.4218	23.9321	24.3671	24.6723	25.2524	24.8813
0.184543	0.055823	Q15648;Q15648-3;J3KSD7;J3QKZ7	Q15648;Q15648-3	Mediator of RNA polymerase II transcription subunit 1	MED1	Color [DarkGray]	10	10	10	6.5	6.5	6.5	168.48	0	15.136	1819500000	25	26.1721	26.4295	26.4792	26.3169	26.5391	26.3923	26.8265	26.4502	26.3314
0.184316	0.095445	Q9HBL7	Q9HBL7	Plasminogen receptor (KT)	PLGRKT	Color [DarkGray]	1	1	1	8.8	8.8	8.8	17.201	0.0090375	1.5531	123010000	1	22.91	23.1273	22.4918	23.027	22.9767	22.8118	22.7021	22.862	21.5857
0.18387	-0.102178	Q14318;Q14318-2;M0R1Q0;M0R1S6;U3KQ64;M0R2Q6;A0A0A0MTJ1;M0R2K9;Q14318-3	Q14318;Q14318-2;M0R1Q0;M0R1S6;U3KQ64;M0R2Q6;A0A0A0MTJ1;M0R2K9;Q14318-3	Peptidyl-prolyl cis-trans isomerase FKBP8;Peptidyl-prolyl cis-trans isomerase	FKBP8	Color [DarkGray]	2	2	2	6.1	6.1	6.1	44.561	0	6.3053	892230000	22	25.4433	25.9406	25.4984	25.8041	25.4312	25.3405	25.5468	25.2049	25.7477
0.183764	0.119028	P09543;P09543-2;K7ERC4	P09543;P09543-2	2,3-cyclic-nucleotide 3-phosphodiesterase	CNP	Color [DarkGray]	4	4	4	11.9	11.9	11.9	47.578	0	10.162	953250000	9	25.0987	25.9144	25.6273	25.7537	25.5446	25.6992	25.7316	26.2991	25.9198
0.18246	-0.0671927	P68400;E7EU96;Q5U5J2;Q8NEV1;P68400-2;V9GYA2;V9GY80;A0A087WY74	P68400;E7EU96;Q5U5J2;Q8NEV1;P68400-2	Casein kinase II subunit alpha;Casein kinase II subunit alpha 3	CSNK2A1;CSNK2A3	Color [DarkGray]	9	9	9	32	32	32	45.143	0	40.45	6365300000	100	28.4233	28.0976	28.3432	28.02	28.3235	28.319	28.2355	27.7725	28.2907
0.182375	-0.138222	Q9H0E3;H7BXF5;Q9H0E3-3	Q9H0E3;H7BXF5;Q9H0E3-3	Histone deacetylase complex subunit SAP130	SAP130	Color [DarkGray]	1	1	1	1.1	1.1	1.1	110.32	0.0094808	1.5452	190730000	6	23.0758	23.8579	23.9531	23.3403	23.6017	23.5302	22.32	23.3415	23.1474
0.18195	-0.181954	P02786;G3V0E5;H7C3V5	P02786;G3V0E5	Transferrin receptor protein 1;Transferrin receptor protein 1, serum form	TFRC	Color [DarkGray]	5	5	5	8.4	8.4	8.4	84.87	0	8.5732	13474000000	11	29.4305	29.3054	29.0021	29.5206	29.3156	28.3559	28.5093	28.6556	29.0917
0.181828	-0.185443	P43405;P43405-2	P43405;P43405-2	Tyrosine-protein kinase SYK	SYK	Color [DarkGray]	5	5	5	9.6	9.6	9.6	72.065	0	9.8445	1247300000	28	25.3057	26.5397	26.3555	25.9506	25.7711	25.9228	26.4491	27.2715	26.3203
0.181547	0.409856	P07108;P07108-5;B8ZWD1;A0A0A0MTI5;P07108-3;P07108-2;P07108-4;P07108-6	P07108;P07108-5;B8ZWD1;A0A0A0MTI5;P07108-3;P07108-2;P07108-4	Acyl-CoA-binding protein	DBI	Color [DarkGray]	4	4	4	64.4	64.4	64.4	10.044	0	12.262	743130000	10	24.9852	23.8805	24.6279	24.5822	23.7218	26.4192	22.083	24.5921	27.4478
0.181108	0.0476481	P46779;H0YKD8;P46779-2;P46779-3;H0YLP6;H0YMF4;P46779-4;P46779-5	P46779;H0YKD8;P46779-2;P46779-3;H0YLP6;H0YMF4;P46779-4;P46779-5	60S ribosomal protein L28	RPL28	Color [DarkGray]	9	9	9	47.4	47.4	47.4	15.747	0	25.025	26412000000	124	30.4178	30.6978	30.7078	30.6135	30.6358	30.7171	30.4886	30.3693	30.2528
0.180987	-0.200792	Q16555;Q16555-2;E5RFU4	Q16555;Q16555-2	Dihydropyrimidinase-related protein 2	DPYSL2	Color [DarkGray]	10	10	10	30.8	30.8	30.8	62.293	0	189.99	7420900000	86	27.1513	26.4573	26.8072	26.1712	26.298	27.3442	26.7833	27.1901	27.9906
0.180417	-0.104458	Q16181;E7ES33;E7EPK1;Q16181-2;G3V1Q4;H0Y3Y4;Q5JXL7;Q6ZU15;C9JQJ4	Q16181;E7ES33;E7EPK1;Q16181-2;G3V1Q4;H0Y3Y4	Septin-7	2018-09-07	Color [DarkGray]	11	11	10	32.5	32.5	28.8	50.679	0	94.151	4400600000	80	27.7366	28.2674	28.1717	27.7996	27.8132	28.2496	28.2387	28.3008	28.1871
0.178746	-0.101004	Q15003;E9PHA2;C9J470;Q15003-2;C9JZP1;H7C415	Q15003;E9PHA2;C9J470;Q15003-2	Condensin complex subunit 2	NCAPH	Color [DarkGray]	9	9	9	16.3	16.3	16.3	82.562	0	52.872	3714000000	79	27.2819	28.004	27.7966	27.5828	27.5949	27.6018	27.6618	28.0337	27.654
0.178556	0.387982	P24278	P24278	Zinc finger and BTB domain-containing protein 25	ZBTB25	Color [DarkGray]	4	4	4	15.6	15.6	15.6	48.99	0	21.333	662110000	19	22.3584	20.4282	23.0891	22.1446	22.8003	22.0948	22.3005	22.7832	21.409
0.178017	-0.122682	Q14258	Q14258	E3 ubiquitin/ISG15 ligase TRIM25	TRIM25	Color [DarkGray]	5	5	5	8.6	8.6	8.6	70.973	0	7.5172	807340000	8	25.1363	24.711	25.5564	25.149	24.8301	25.0566	25.1836	26.0508	25.0458
0.177962	0.0274118	P62995;P62995-3;H7C2L4;H7BXF3	P62995;P62995-3;H7C2L4;H7BXF3	Transformer-2 protein homolog beta	TRA2B	Color [DarkGray]	4	4	4	15.6	15.6	15.6	33.665	0	12.861	2003600000	46	26.8885	26.8749	26.8818	26.8649	26.8377	27.0249	26.9922	26.8942	27.0382
0.177806	0.0307846	P61978-3;P61978;P61978-2;Q5T6W2;S4R457;S4R359	P61978-3;P61978;P61978-2;Q5T6W2	Heterogeneous nuclear ribonucleoprotein K	HNRNPK	Color [DarkGray]	16	16	16	31.8	31.8	31.8	48.562	0	87.343	20671000000	181	30.1764	30.3649	30.1984	30.3322	30.259	30.2408	30.2748	30.3967	30.1918
0.177804	0.0438061	A0A0B4J220;E9PLD3;E9PRG8	A0A0B4J220;E9PLD3;E9PRG8	Uncharacterized protein C11orf98	C11orf98	Color [DarkGray]	2	2	2	21.1	21.1	21.1	14.234	0	5.5445	755880000	19	25.1961	25.4381	25.2128	25.2327	25.3346	25.4111	25.2015	25.0266	24.706
0.177723	-0.155039	P18859;P18859-2;A8MUH2	P18859;P18859-2;A8MUH2	ATP synthase-coupling factor 6, mitochondrial	ATP5J	Color [DarkGray]	3	3	3	36.1	36.1	36.1	12.587	0	53.785	632240000	10	25.6146	24.7423	24.7827	24.9823	25.1301	24.562	24.6712	24.8484	25.8181
0.177054	0.0505187	Q14683;G8JLG1;H0Y7K8	Q14683;G8JLG1;H0Y7K8	Structural maintenance of chromosomes protein 1A;Structural maintenance of chromosomes protein	SMC1A	Color [DarkGray]	4	4	4	3.6	3.6	3.6	143.23	0	7.1821	822050000	19	25.2732	25.4747	25.5558	25.4006	25.4341	25.6205	25.7624	25.8922	25.4679
0.176984	-0.0578486	Q9BQC6	Q9BQC6	Ribosomal protein 63, mitochondrial	MRPL57	Color [DarkGray]	1	1	1	12.7	12.7	12.7	12.266	0.0005531	3.201	415910000	9	24.7583	24.6071	24.4866	24.5095	24.745	24.4239	24.9872	24.7011	24.3183
0.176798	-0.0769914	P61962;A0A087WWI6	P61962;A0A087WWI6	DDB1- and CUL4-associated factor 7	DCAF7	Color [DarkGray]	2	2	2	8.8	8.8	8.8	38.926	0	7.6097	739990000	13	25.411	25.2068	25.6311	25.4816	25.4156	25.1207	25.5344	25.0175	25.2008
0.176086	-0.0908483	Q9Y676;A0A0G2JIC6	Q9Y676;A0A0G2JIC6	28S ribosomal protein S18b, mitochondrial	MRPS18B	Color [DarkGray]	3	3	3	21.7	21.7	21.7	29.395	0	57.996	1416400000	27	25.7398	25.4224	25.7891	25.3303	25.8636	25.4847	25.4772	24.3951	25.1286
0.174277	-0.0848122	P57678;I3L2C7;I3L399;E7EN12;I3L4M4;I3L4A4;I3L1J7	P57678;I3L2C7;I3L399;E7EN12;I3L4M4;I3L4A4	Gem-associated protein 4	GEMIN4	Color [DarkGray]	6	6	6	8.3	8.3	8.3	120.04	0	15.184	915430000	7	25.4059	25.6389	25.962	25.5175	25.7613	25.4735	25.3458	25.6415	25.3713
0.173886	0.279139	P49321;P49321-2;P49321-3;Q5T624;P49321-4;E9PRH9;H0YF33;E9PI86;H0YDS9;E9PPQ8;E9PPR5	P49321;P49321-2;P49321-3;Q5T624;P49321-4;E9PRH9;H0YF33;E9PI86	Nuclear autoantigenic sperm protein	NASP	Color [DarkGray]	9	9	9	14.1	14.1	14.1	85.237	0	108.38	2668300000	47	27.3907	25.8473	26.8617	26.966	27.6885	26.2826	26.4205	26.7529	28.3111
0.173418	-0.107856	O75569;G5E9Q4;O75569-3;O75569-2;F8WEG8;C9JMM3	O75569;G5E9Q4;O75569-3;O75569-2	Interferon-inducible double-stranded RNA-dependent protein kinase activator A	PRKRA	Color [DarkGray]	3	3	3	12.1	12.1	12.1	34.404	0	7.7162	1466900000	17	26.4188	26.3739	26.837	26.6531	26.0703	26.5828	26.2598	26.3882	25.8835
0.173405	0.0444692	Q96F86;H3BQP5;H3BU87;H3BQ37;H3BPW9;H3BTF8;H3BNJ7;H3BMB8;H3BTH0;H3BSQ0;H3BPN4	Q96F86;H3BQP5;H3BU87;H3BQ37;H3BPW9	Enhancer of mRNA-decapping protein 3	EDC3	Color [DarkGray]	4	4	4	14.2	14.2	14.2	56.077	0	23.445	1388300000	20	26.8022	26.7414	26.7356	26.7724	26.9819	26.6583	26.8825	26.8263	26.8276
0.173117	1.45124	Q9BVA1;Q13885	Q9BVA1;Q13885	Tubulin beta-2B chain;Tubulin beta-2A chain	TUBB2B;TUBB2A	Color [DarkGray]	14	1	1	37.3	6.1	6.1	49.953	0	21.449	4407400000	3	26.3881	26.1945	26.5401	30.9917	21.4804	31.0042	25.561	21.5595	26.213
0.171854	-0.204439	Q9H4L5;Q9H4L5-2;Q9H4L5-4;Q9H4L5-3	Q9H4L5;Q9H4L5-2;Q9H4L5-4;Q9H4L5-3	Oxysterol-binding protein-related protein 3	OSBPL3	Color [DarkGray]	1	1	1	1.4	1.4	1.4	101.22	0.001001	2.3286	100960000	2	21.8899	22.9449	22.9863	22.8473	22.4508	21.9097	21.6946	21.9631	23.3333
0.171035	0.759905	P04818;P04818-3;P04818-2	P04818;P04818-3;P04818-2	Thymidylate synthase	TYMS	Color [DarkGray]	2	2	2	13.7	13.7	13.7	35.716	0	35.854	425190000	4	24.7503	21.5131	21.2689	20.7856	24.271	24.7555	24.466	24.8697	25.9866
0.170608	0.248473	Q08188	Q08188	Protein-glutamine gamma-glutamyltransferase E;Protein-glutamine gamma-glutamyltransferase E 50 kDa catalytic chain;Protein-glutamine gamma-glutamyltransferase E 27 kDa non-catalytic chain	TGM3	Color [DarkGray]	2	2	2	3.2	3.2	3.2	76.631	0	4.3514	463330000	9	24.1803	25.2636	25.0276	25.5087	24.1893	25.5188	22.218	25.7217	23.8684
0.170488	0.0541108	Q56VL3	Q56VL3	OCIA domain-containing protein 2	OCIAD2	Color [DarkGray]	3	3	3	20.8	20.8	20.8	16.953	0	7.3547	1768400000	49	26.4185	26.2061	26.3989	26.3247	26.5908	26.2704	26.5647	26.5321	26.9764
0.170307	-0.0725695	Q9NXE8;A0A087WY60;Q9NXE8-2;A0A087WVL7	Q9NXE8	Pre-mRNA-splicing factor CWC25 homolog	CWC25	Color [DarkGray]	28	28	28	40.5	40.5	40.5	49.647	0	71.223	69042000000	337	31.5782	31.755	31.7633	31.5824	31.904	31.3924	31.9292	31.4067	31.5144
0.170195	0.236988	P31350;P31350-2;C9JXC1	P31350;P31350-2;C9JXC1	Ribonucleoside-diphosphate reductase subunit M2	RRM2	Color [DarkGray]	5	5	5	17.2	17.2	17.2	44.877	0	23.883	2223600000	22	26.6409	28.0697	27.7089	28.0623	27.1032	27.9648	27.3157	28.1877	27.6471
0.170074	-0.100014	Q96EP5;K7EQ55;K7EK33;K7EQ02;Q96EP5-2	Q96EP5;K7EQ55;K7EK33;K7EQ02;Q96EP5-2	DAZ-associated protein 1	DAZAP1	Color [DarkGray]	2	2	2	6.9	6.9	6.9	43.383	0	7.8475	591120000	11	25.8209	25.1649	25.1573	25.2322	25.3404	25.2704	25.5192	26.093	25.5368
0.169877	0.131734	Q9UPN7;K7EM28	Q9UPN7;K7EM28	Serine/threonine-protein phosphatase 6 regulatory subunit 1	PPP6R1	Color [DarkGray]	2	2	2	6.4	6.4	6.4	96.723	0	63.705	597190000	11	24.8886	24.4419	25.2081	25.0191	25.2862	24.6285	25.2132	24.7702	24.895
0.16974	0.187403	Q9Y314;A0A075B6F9;M0R3B2	Q9Y314;A0A075B6F9;M0R3B2	Nitric oxide synthase-interacting protein	NOSIP	Color [DarkGray]	2	2	2	9.6	9.6	9.6	33.172	0	10.71	386120000	6	24.0014	24.9366	23.7427	24.807	24.1094	24.3265	24.7697	25.4933	24.301
0.169419	0.0691287	P62266;D6RD47;D6RDJ2;D6RIX0;D6R9I7	P62266;D6RD47;D6RDJ2;D6RIX0;D6R9I7	40S ribosomal protein S23	RPS23	Color [DarkGray]	6	6	6	30.1	30.1	30.1	15.807	0	12.059	40322000000	121	30.8711	31.3635	31.2279	31.1946	31.3147	31.1606	31.3215	31.0571	30.9151
0.169284	-0.142267	Q9NYZ3	Q9NYZ3	G2 and S phase-expressed protein 1	GTSE1	Color [DarkGray]	1	1	1	1.8	1.8	1.8	76.644	0.00055928	3.3664	151500000	5	23.1355	23.9547	22.941	23.0719	23.2824	23.2501	22.4111	23.6222	22.9193
0.168475	0.283501	P40121;P40121-2;E7ENU9;H7C0X8;B8ZZL6	P40121;P40121-2;E7ENU9	Macrophage-capping protein	CAPG	Color [DarkGray]	6	6	6	26.4	26.4	26.4	38.498	0	32.441	1347200000	26	26.2153	24.7706	24.6976	24.7135	25.9301	25.8904	25.8917	25.6476	27.7772
0.167774	-0.0991694	P13984	P13984	General transcription factor IIF subunit 2	GTF2F2	Color [DarkGray]	4	4	4	27.7	27.7	27.7	28.38	0	43.181	5343400000	54	27.9374	28.4477	28.0345	28.2464	28.1478	27.7279	28.3741	28.4862	28.2182
0.167264	0.0420583	Q9BRJ6;C9JQV0;H7C0T1;H7C2R9	Q9BRJ6;C9JQV0	Uncharacterized protein C7orf50	C7orf50	Color [DarkGray]	4	4	4	33.5	33.5	33.5	22.083	0	21.09	3045000000	32	27.3761	27.6931	27.5902	27.5867	27.5717	27.6272	27.4706	27.3302	27.5654
0.167146	-0.0639394	P62847;E7ETK0;A0A087WUS0;P62847-2;P62847-3;P62847-4	P62847;E7ETK0;A0A087WUS0;P62847-2;P62847-3;P62847-4	40S ribosomal protein S24	RPS24	Color [DarkGray]	5	5	5	34.6	34.6	34.6	15.423	0	15.765	13076000000	112	29.4339	29.4373	29.7222	29.3661	29.6833	29.3522	29.5532	29.1883	29.323
[truncated: 574 more rows]

## Sheet: BCL-IP_PI_WT vs D136N
minus_LOG(P-value)	log2 fold change	Protein IDs	Majority protein IDs	Protein names	Gene names	Symbol color	Peptides	Razor + unique peptides	Unique peptides	Sequence coverage [%]	Unique + razor sequence coverage [%]	Unique sequence coverage [%]	Mol. weight [kDa]	Q-value	Score	Intensity	MS/MS Count	Bcl-IP_1 CK1aWT_us	Bcl-IP_2 CK1aWT_us	Bcl-IP_3 CK1aWT_us	Bcl-IP_4 CK1aWT_PI	Bcl-IP_5 CK1aWT_PI	Bcl-IP_6 CK1aWT_PI	Bcl-IP_7 CK1aDN_PI	Bcl-IP_8 CK1aDN_PI	Bcl-IP_9 CK1aDN_PI
[truncated: 2,029 more rows]

[truncated: 1 more sheets: BCL10-IP log2 fold change]
